# Supplementary material for: MYC regulates fatty acid metabolism through a multigenic program in claudin-low triple negative breast cancer
Source: Br J Cancer. 2020 Jan 16;122(6):868–84. doi: 10.1038/s41416-019-0711-3 (PMC7078291; doi:10.1038/s41416-019-0711-3)
Supplement: Supplementary file 2 — Supplementary Table S3 [file 41416_2019_711_MOESM2_ESM.xlsx]

## Sheet: Sheet1
Associated IPA Network Functions
TERT -v- MYC	Score
Embryonic Development, Organismal Development, Skeletal and Muscular System Development and Function	45
Dermatological Diseases and Conditions, Developmental Disorder, Organismal Injury and Abnormalities	42
Connective Tissue Disorders, Hereditary Disorder, Skeletal and Muscular Disorders	40
Lipid Metabolism, Small Molecule Biochemistry, Cardiovascular System Development and Function	31
Cellular Development, Embryonic Development, Organ Development	30
TERT -v- HER2	Score
Cellular Assembly and Organization, Cellular Function and Maintenance, Connective Tissue Disorders	43
Hematological System Development and Function, Inflammatory Response, Tissue Morphology	39
Cell Signaling, Embryonic Development, Organismal Development	28
Cancer, Reproductive System Disease, Cell Death and Survival	25
Organismal Development, Embryonic Development, Skeletal and Muscular System Development and Function	25
