# Supplementary material for: MYC regulates fatty acid metabolism through a multigenic program in claudin-low triple negative breast cancer
Source: Br J Cancer. 2020 Jan 16;122(6):868–84. doi: 10.1038/s41416-019-0711-3 (PMC7078291; doi:10.1038/s41416-019-0711-3)
Supplement: Supplementary file 3 — Supplementary Table S1 [file 41416_2019_711_MOESM3_ESM.xlsx]

## Sheet: TERT-vs-LP MYC
test_id	gene_id	gene	locus	sample_1	sample_2	status	value_1	value_2	log2(fold_change)	test_stat	p_value	q_value	significant	Fold-Change
XLOC_017991	XLOC_017991	COL3A1	chr2:189547343-189585717	hTERT	cMyc	OK	0	349.669	1.79769e+308	1.79769e+308	0.019273	0.394522	no	#VALUE!
XLOC_014416	XLOC_014416	STAC2	chr17:34620315-34635500	hTERT	cMyc	OK	0	48.9483	1.79769e+308	1.79769e+308	0.00396832	0.126434	no	#VALUE!
XLOC_003306	XLOC_003306	DPT	chr1:166931330-166965052	hTERT	cMyc	OK	0	47.5109	1.79769e+308	1.79769e+308	0.00481943	0.144672	no	#VALUE!
XLOC_028689	XLOC_028689	NPTX2	chr7:98084539-98097117	hTERT	cMyc	OK	0	26.993	1.79769e+308	1.79769e+308	0.00508494	0.150421	no	#VALUE!
XLOC_018969	XLOC_018969	CXCR4	chr2:136588388-136592205	hTERT	cMyc	OK	0	25.3681	1.79769e+308	1.79769e+308	0.0100025	0.244312	no	#VALUE!
XLOC_026051	XLOC_026051	ADAMTS2	chr5:178473456-178704936	hTERT	cMyc	OK	0	24.6525	1.79769e+308	1.79769e+308	0.209296	0.999985	no	#VALUE!
XLOC_000520	XLOC_000520	SNORD38	chr1:45013827-45017038	hTERT	cMyc	OK	0	23.1557	1.79769e+308	1.79769e+308	0.491294	0.999985	no	#VALUE!
XLOC_026186	XLOC_026186	AL589723.7	chr6:18161595-18161654	hTERT	cMyc	OK	0	22.4484	1.79769e+308	1.79769e+308	0.180032	0.999985	no	#VALUE!
XLOC_006860	XLOC_006860	SNORD27	chr11:62379059-62379131	hTERT	cMyc	OK	0	21.9452	1.79769e+308	1.79769e+308	0.111518	0.999985	no	#VALUE!
XLOC_034960	XLOC_034960	AL121601.13-2	chrX:122821728-122875503	hTERT	cMyc	OK	0	21.7363	1.79769e+308	1.79769e+308	0.472512	0.999985	no	#VALUE!
XLOC_009887	XLOC_009887	AL132988.4-3	chr14:31868273-32372018	hTERT	cMyc	OK	0	21.3972	1.79769e+308	1.79769e+308	0.381208	0.999985	no	#VALUE!
XLOC_023800	XLOC_023800	AC005187.1-1	chr4:111439088-111439155	hTERT	cMyc	OK	0	17.4452	1.79769e+308	1.79769e+308	0.180032	0.999985	no	#VALUE!
XLOC_024752	XLOC_024752	CDH6	chr5:31229552-31360994	hTERT	cMyc	OK	0	15.2319	1.79769e+308	1.79769e+308	0.00531875	0.155365	no	#VALUE!
XLOC_002221	XLOC_002221	AL928711.18	chr1:25471567-25529523	hTERT	cMyc	OK	0	13.7004	1.79769e+308	1.79769e+308	0.0524983	0.71338	no	#VALUE!
XLOC_016351	XLOC_016351	MATK	chr19:3728967-3752810	hTERT	cMyc	OK	0	13.4021	1.79769e+308	1.79769e+308	0.015705	0.338602	no	#VALUE!
XLOC_017262	XLOC_017262	SNORD53	chr2:28946736-29024592	hTERT	cMyc	OK	0	13.3393	1.79769e+308	1.79769e+308	0.481172	0.999985	no	#VALUE!
XLOC_026065	XLOC_026065	GFPT2	chr5:179660295-179712931	hTERT	cMyc	OK	0	11.0922	1.79769e+308	1.79769e+308	0.00802011	0.209491	no	#VALUE!
XLOC_008883	XLOC_008883	SNORD102	chr13:26723691-26728705	hTERT	cMyc	OK	0	10.76	1.79769e+308	1.79769e+308	0.469116	0.999985	no	#VALUE!
XLOC_022322	XLOC_022322	AC024933.34	chr3:140559124-140591158	hTERT	cMyc	OK	0	10.5363	1.79769e+308	1.79769e+308	0.486964	0.999985	no	#VALUE!
XLOC_021465	XLOC_021465	GGTLA1	chr22:22945621-22971110	hTERT	cMyc	OK	0	10.414	1.79769e+308	1.79769e+308	0.0179844	0.378943	no	#VALUE!
XLOC_025661	XLOC_025661	EDIL3	chr5:83273881-83716367	hTERT	cMyc	OK	0	10.0049	1.79769e+308	1.79769e+308	0.0255381	0.473684	no	#VALUE!
XLOC_007251	XLOC_007251	SNORD14	chr11:122433412-122438054	hTERT	cMyc	OK	0	9.75112	1.79769e+308	1.79769e+308	0.496372	0.999985	no	#VALUE!
XLOC_014274	XLOC_014274	AC138710.5-3	chr17:21395462-21395534	hTERT	cMyc	OK	0	9.36477	1.79769e+308	1.79769e+308	0.180032	0.999985	no	#VALUE!
XLOC_018060	XLOC_018060	SNORD70	chr2:202838759-202876627	hTERT	cMyc	OK	0	8.97307	1.79769e+308	1.79769e+308	0.481435	0.999985	no	#VALUE!
XLOC_004252	XLOC_004252	KIAA1274	chr10:71908569-71998185	hTERT	cMyc	OK	0	7.89013	1.79769e+308	1.79769e+308	0.00782992	0.205919	no	#VALUE!
XLOC_016963	XLOC_016963	SNORD88	chr19:55992773-55999786	hTERT	cMyc	OK	0	7.67444	1.79769e+308	1.79769e+308	0.47463	0.999985	no	#VALUE!
XLOC_015583	XLOC_015583	BEST2	chr19:12724406-12730269	hTERT	cMyc	OK	0	7.60387	1.79769e+308	1.79769e+308	0.0208619	0.412617	no	#VALUE!
XLOC_029340	XLOC_029340	AMPH	chr7:38389831-38637545	hTERT	cMyc	OK	0	7.57539	1.79769e+308	1.79769e+308	0.0302131	0.526995	no	#VALUE!
XLOC_029583	XLOC_029583	PDK4	chr7:95050752-95063861	hTERT	cMyc	OK	0	7.09114	1.79769e+308	1.79769e+308	0.0133216	0.30216	no	#VALUE!
XLOC_031000	XLOC_031000	ANGPT1	chr8:108330898-108579459	hTERT	cMyc	OK	0	7.04828	1.79769e+308	1.79769e+308	0.0249922	0.466296	no	#VALUE!
XLOC_014332	XLOC_014332	Y_RNA	chr17:25292811-25537617	hTERT	cMyc	OK	0	7.03165	1.79769e+308	1.79769e+308	0.466224	0.999985	no	#VALUE!
XLOC_018086	XLOC_018086	SNORD51	chr2:206732562-206735897	hTERT	cMyc	OK	0	6.13953	1.79769e+308	1.79769e+308	0.490669	0.999985	no	#VALUE!
XLOC_029586	XLOC_029586	AC084368.5	chr7:95587468-95789341	hTERT	cMyc	OK	0	5.95062	1.79769e+308	1.79769e+308	0.469288	0.999985	no	#VALUE!
XLOC_029072	XLOC_029072	AC005586.2	chr7:149684773-149684857	hTERT	cMyc	OK	0	5.89608	1.79769e+308	1.79769e+308	0.180032	0.999985	no	#VALUE!
XLOC_034775	XLOC_034775	NAP1L3	chrX:92812584-92815223	hTERT	cMyc	OK	0	5.75689	1.79769e+308	1.79769e+308	0.0201687	0.404988	no	#VALUE!
XLOC_026955	XLOC_026955	SNORD101	chr6:133177373-133180396	hTERT	cMyc	OK	0	5.70998	1.79769e+308	1.79769e+308	0.494607	0.999985	no	#VALUE!
XLOC_007713	XLOC_007713	hsa-let-7i	chr12:61283732-61283817	hTERT	cMyc	OK	0	5.4954	1.79769e+308	1.79769e+308	0.180032	0.999985	no	#VALUE!
XLOC_026956	XLOC_026956	SNORD100	chr6:133177373-133180396	hTERT	cMyc	OK	0	5.48212	1.79769e+308	1.79769e+308	0.494607	0.999985	no	#VALUE!
XLOC_011014	XLOC_011014	SNORD116	chr15:22886162-22886254	hTERT	cMyc	OK	0	5.42626	1.79769e+308	1.79769e+308	0.147714	0.999985	no	#VALUE!
XLOC_008656	XLOC_008656	CMKLR1	chr12:107209476-107257220	hTERT	cMyc	OK	0	5.17141	1.79769e+308	1.79769e+308	0.0537935	0.713879	no	#VALUE!
XLOC_025161	XLOC_025161	Vault	chr5:140085927-140086009	hTERT	cMyc	OK	0	5.17112	1.79769e+308	1.79769e+308	0.180032	0.999985	no	#VALUE!
XLOC_012127	XLOC_012127	ZG16B	chr16:2820173-2822285	hTERT	cMyc	OK	0	4.97211	1.79769e+308	1.79769e+308	0.0733526	0.824083	no	#VALUE!
XLOC_031002	XLOC_031002	RSPO2	chr8:108980720-109165052	hTERT	cMyc	OK	0	4.78203	1.79769e+308	1.79769e+308	0.0334379	0.560955	no	#VALUE!
XLOC_013610	XLOC_013610	PNMT	chr17:35077759-35080254	hTERT	cMyc	OK	0	4.60679	1.79769e+308	1.79769e+308	0.110917	0.999985	no	#VALUE!
XLOC_026007	XLOC_026007	NKX2-5	chr5:172591743-172594868	hTERT	cMyc	OK	0	4.43838	1.79769e+308	1.79769e+308	0.0314647	0.541652	no	#VALUE!
XLOC_009853	XLOC_009853	5S_rRNA	chr14:23686498-23706451	hTERT	cMyc	OK	0	4.06669	1.79769e+308	1.79769e+308	0.458989	0.999985	no	#VALUE!
XLOC_027496	XLOC_027496	RPL35AP4	chr6:33465128-33465230	hTERT	cMyc	OK	0	4.01917	1.79769e+308	1.79769e+308	0.133637	0.999985	no	#VALUE!
XLOC_025965	XLOC_025965	EBF1	chr5:158058006-158459064	hTERT	cMyc	OK	0	4.01731	1.79769e+308	1.79769e+308	0.0546235	0.717552	no	#VALUE!
XLOC_015368	XLOC_015368	Y_RNA	chr18:74405082-74405176	hTERT	cMyc	OK	0	3.96531	1.79769e+308	1.79769e+308	0.180032	0.999985	no	#VALUE!
XLOC_011563	XLOC_011563	AC055876.16-3	chr15:26746748-26746831	hTERT	cMyc	OK	0	3.95006	1.79769e+308	1.79769e+308	0.180032	0.999985	no	#VALUE!
XLOC_002660	XLOC_002660	RP11-472F19.1	chr1:78542155-78778974	hTERT	cMyc	OK	0	3.83683	1.79769e+308	1.79769e+308	0.472102	0.999985	no	#VALUE!
XLOC_014669	XLOC_014669	U1	chr17:53989040-54124415	hTERT	cMyc	OK	0	3.76228	1.79769e+308	1.79769e+308	0.0970533	0.980092	no	#VALUE!
XLOC_014526	XLOC_014526	Y_RNA	chr17:38403458-38403550	hTERT	cMyc	OK	0	3.55396	1.79769e+308	1.79769e+308	0.180032	0.999985	no	#VALUE!
XLOC_014041	XLOC_014041	AC015799.23-1	chr17:2407517-2407604	hTERT	cMyc	OK	0	3.52921	1.79769e+308	1.79769e+308	0.196493	0.999985	no	#VALUE!
XLOC_022389	XLOC_022389	Y_RNA	chr3:158348278-158361176	hTERT	cMyc	OK	0	3.52474	1.79769e+308	1.79769e+308	0.469599	0.999985	no	#VALUE!
XLOC_019894	XLOC_019894	hsa-mir-941-4	chr20:61996961-62035838	hTERT	cMyc	OK	0	3.51643	1.79769e+308	1.79769e+308	0.479311	0.999985	no	#VALUE!
XLOC_022545	XLOC_022545	hsa-mir-570	chr3:196911451-196911548	hTERT	cMyc	OK	0	3.50095	1.79769e+308	1.79769e+308	0.180032	0.999985	no	#VALUE!
XLOC_005532	XLOC_005532	AC060812.15-1	chr11:3652816-3775468	hTERT	cMyc	OK	0	3.26529	1.79769e+308	1.79769e+308	0.487466	0.999985	no	#VALUE!
XLOC_035093	XLOC_035093	SLITRK4	chrX:142543609-142551262	hTERT	cMyc	OK	0	3.26044	1.79769e+308	1.79769e+308	0.0535902	0.713879	no	#VALUE!
XLOC_027502	XLOC_027502	IP6K3	chr6:33797421-33822740	hTERT	cMyc	OK	0	3.09932	1.79769e+308	1.79769e+308	0.0273938	0.493619	no	#VALUE!
XLOC_016229	XLOC_016229	Y_RNA	chr19:61290543-61324461	hTERT	cMyc	OK	0	3.06276	1.79769e+308	1.79769e+308	0.476558	0.999985	no	#VALUE!
XLOC_025588	XLOC_025588	AC010273.8-1	chr5:68498668-68509822	hTERT	cMyc	OK	0	2.94472	1.79769e+308	1.79769e+308	0.490569	0.999985	no	#VALUE!
XLOC_028537	XLOC_028537	SNORA63	chr7:64429722-64429821	hTERT	cMyc	OK	0	2.93993	1.79769e+308	1.79769e+308	0.180032	0.999985	no	#VALUE!
XLOC_029609	XLOC_029609	AC004922.2	chr7:98844527-98874355	hTERT	cMyc	OK	0	2.83396	1.79769e+308	1.79769e+308	0.483007	0.999985	no	#VALUE!
XLOC_002773	XLOC_002773	hsa-mir-137	chr1:98284213-98284315	hTERT	cMyc	OK	0	2.7603	1.79769e+308	1.79769e+308	0.180032	0.999985	no	#VALUE!
XLOC_030912	XLOC_030912	U6	chr8:90982121-90982225	hTERT	cMyc	OK	0	2.73465	1.79769e+308	1.79769e+308	0.180032	0.999985	no	#VALUE!
XLOC_014037	XLOC_014037	SNORD91	chr17:2153997-2187428	hTERT	cMyc	OK	0	2.68169	1.79769e+308	1.79769e+308	0.489085	0.999985	no	#VALUE!
XLOC_008616	XLOC_008616	Y_RNA	chr12:99117995-99184988	hTERT	cMyc	OK	0	2.6451	1.79769e+308	1.79769e+308	0.469693	0.999985	no	#VALUE!
XLOC_029137	XLOC_029137	hsa-mir-339	chr7:1003167-1144419	hTERT	cMyc	OK	0	2.61718	1.79769e+308	1.79769e+308	0.491368	0.999985	no	#VALUE!
XLOC_010433	XLOC_010433	NOVA1	chr14:25984928-26136800	hTERT	cMyc	OK	0	2.55386	1.79769e+308	1.79769e+308	0.119734	0.999985	no	#VALUE!
XLOC_004264	XLOC_004264	Y_RNA	chr10:73526283-73665622	hTERT	cMyc	OK	0	2.51868	1.79769e+308	1.79769e+308	0.482771	0.999985	no	#VALUE!
XLOC_034499	XLOC_034499	U6	chrX:48701383-48701487	hTERT	cMyc	OK	0	2.4685	1.79769e+308	1.79769e+308	0.180032	0.999985	no	#VALUE!
XLOC_031951	XLOC_031951	SNORD62	chr9:133259300-133365405	hTERT	cMyc	OK	0	2.46303	1.79769e+308	1.79769e+308	0.492719	0.999985	no	#VALUE!
XLOC_031952	XLOC_031952	SNORD62	chr9:133259300-133365405	hTERT	cMyc	OK	0	2.46303	1.79769e+308	1.79769e+308	0.492719	0.999985	no	#VALUE!
XLOC_028314	XLOC_028314	AC007321.2	chr7:12246163-12246555	hTERT	cMyc	OK	0	2.41261	1.79769e+308	1.79769e+308	0.0553635	0.722468	no	#VALUE!
XLOC_001031	XLOC_001031	U1	chr1:143245394-143245556	hTERT	cMyc	OK	0	2.36291	1.79769e+308	1.79769e+308	0.0981543	0.982973	no	#VALUE!
XLOC_008574	XLOC_008574	LUM	chr12:90021362-90029673	hTERT	cMyc	OK	0	2.35424	1.79769e+308	1.79769e+308	0.0400484	0.619868	no	#VALUE!
XLOC_008609	XLOC_008609	ANKS1B	chr12:97653468-98902563	hTERT	cMyc	OK	0	2.29698	1.79769e+308	1.79769e+308	0.0640915	0.767301	no	#VALUE!
XLOC_018013	XLOC_018013	SNORA4	chr2:197964944-198008048	hTERT	cMyc	OK	0	2.29146	1.79769e+308	1.79769e+308	0.486315	0.999985	no	#VALUE!
XLOC_003057	XLOC_003057	SELENBP1	chr1:149603404-149611805	hTERT	cMyc	OK	0	2.26837	1.79769e+308	1.79769e+308	0.0396617	0.615691	no	#VALUE!
XLOC_025615	XLOC_025615	U6	chr5:74016766-74098798	hTERT	cMyc	OK	0	2.20774	1.79769e+308	1.79769e+308	0.486124	0.999985	no	#VALUE!
XLOC_032588	XLOC_032588	C9orf129	chr9:94987032-95148517	hTERT	cMyc	OK	0	2.13469	1.79769e+308	1.79769e+308	0.0758929	0.842231	no	#VALUE!
XLOC_009458	XLOC_009458	Y_RNA	chr13:51056484-51234172	hTERT	cMyc	OK	0	2.05837	1.79769e+308	1.79769e+308	0.468816	0.999985	no	#VALUE!
XLOC_021961	XLOC_021961	Y_RNA	chr3:48305080-48305188	hTERT	cMyc	OK	0	2.04372	1.79769e+308	1.79769e+308	0.180032	0.999985	no	#VALUE!
XLOC_013993	XLOC_013993	AC129510.15	chr17:77652634-77763978	hTERT	cMyc	OK	0	1.97167	1.79769e+308	1.79769e+308	0.468506	0.999985	no	#VALUE!
XLOC_003717	XLOC_003717	5S_rRNA	chr1:226842807-226854773	hTERT	cMyc	OK	0	1.96572	1.79769e+308	1.79769e+308	0.332565	0.999985	no	#VALUE!
XLOC_025508	XLOC_025508	PLCXD3	chr5:41342804-41546487	hTERT	cMyc	OK	0	1.94863	1.79769e+308	1.79769e+308	0.036766	0.592266	no	#VALUE!
XLOC_026504	XLOC_026504	Y_RNA	chr6:38250712-38673848	hTERT	cMyc	OK	0	1.94423	1.79769e+308	1.79769e+308	0.443262	0.999985	no	#VALUE!
XLOC_002054	XLOC_002054	hsa-mir-34a	chr1:9134313-9134423	hTERT	cMyc	OK	0	1.88857	1.79769e+308	1.79769e+308	0.180032	0.999985	no	#VALUE!
XLOC_027178	XLOC_027178	AL359643.27	chr6:4991185-4991334	hTERT	cMyc	OK	0	1.88416	1.79769e+308	1.79769e+308	0.111518	0.999985	no	#VALUE!
XLOC_017754	XLOC_017754	AC018737.9-1	chr2:122125672-122125780	hTERT	cMyc	OK	0	1.85145	1.79769e+308	1.79769e+308	0.180032	0.999985	no	#VALUE!
XLOC_006433	XLOC_006433	CEND1	chr11:777109-780126	hTERT	cMyc	OK	0	1.8259	1.79769e+308	1.79769e+308	0.0432201	0.644346	no	#VALUE!
XLOC_030728	XLOC_030728	U6	chr8:38140017-38153183	hTERT	cMyc	OK	0	1.80924	1.79769e+308	1.79769e+308	0.471403	0.999985	no	#VALUE!
XLOC_015106	XLOC_015106	CDH7	chr18:61568467-61703356	hTERT	cMyc	OK	0	1.76961	1.79769e+308	1.79769e+308	0.090084	0.936577	no	#VALUE!
XLOC_023851	XLOC_023851	SLC25A31	chr4:128871023-128914896	hTERT	cMyc	OK	0	1.66032	1.79769e+308	1.79769e+308	0.0496403	0.700336	no	#VALUE!
XLOC_009486	XLOC_009486	PCDH20	chr13:60881821-60899983	hTERT	cMyc	OK	0	1.56558	1.79769e+308	1.79769e+308	0.0681822	0.791104	no	#VALUE!
XLOC_003338	XLOC_003338	hsa-mir-214	chr1:170077260-170704590	hTERT	cMyc	OK	0	1.56471	1.79769e+308	1.79769e+308	0.469966	0.999985	no	#VALUE!
XLOC_002998	XLOC_002998	5S_rRNA	chr1:147179896-147180006	hTERT	cMyc	OK	0	1.55266	1.79769e+308	1.79769e+308	0.180032	0.999985	no	#VALUE!
XLOC_024046	XLOC_024046	Y_RNA	chr4:1611606-1655516	hTERT	cMyc	OK	0	1.54149	1.79769e+308	1.79769e+308	0.435023	0.999985	no	#VALUE!
XLOC_028539	XLOC_028539	SNORA22	chr7:64857947-64858081	hTERT	cMyc	OK	0	1.51256	1.79769e+308	1.79769e+308	0.133637	0.999985	no	#VALUE!
XLOC_006462	XLOC_006462	SNORA54	chr11:2922236-2970183	hTERT	cMyc	OK	0	1.47322	1.79769e+308	1.79769e+308	0.486394	0.999985	no	#VALUE!
XLOC_010956	XLOC_010956	AB019437.1-8	chr14:106289718-106290174	hTERT	cMyc	OK	0	1.42273	1.79769e+308	1.79769e+308	0.0672777	0.785221	no	#VALUE!
XLOC_012964	XLOC_012964	5S_rRNA	chr16:45746814-46052519	hTERT	cMyc	OK	0	1.4073	1.79769e+308	1.79769e+308	0.476938	0.999985	no	#VALUE!
XLOC_019386	XLOC_019386	AC112721.2	chr2:238002301-238008204	hTERT	cMyc	OK	0	1.3882	1.79769e+308	1.79769e+308	0.0545275	0.716888	no	#VALUE!
XLOC_013309	XLOC_013309	SCARNA21	chr17:7728848-7756803	hTERT	cMyc	OK	0	1.3622	1.79769e+308	1.79769e+308	0.476842	0.999985	no	#VALUE!
XLOC_002535	XLOC_002535	GLIS1	chr1:53744493-53972465	hTERT	cMyc	OK	0	1.35635	1.79769e+308	1.79769e+308	0.0406435	0.624795	no	#VALUE!
XLOC_014721	XLOC_014721	PECAM1	chr17:59752963-59794509	hTERT	cMyc	OK	0	1.34385	1.79769e+308	1.79769e+308	0.1257	0.999985	no	#VALUE!
XLOC_004110	XLOC_004110	5S_rRNA	chr10:46162033-46162149	hTERT	cMyc	OK	0	1.29053	1.79769e+308	1.79769e+308	0.180032	0.999985	no	#VALUE!
XLOC_030214	XLOC_030214	FAM110B	chr8:59069666-59224831	hTERT	cMyc	OK	0	1.25341	1.79769e+308	1.79769e+308	0.0366643	0.59164	no	#VALUE!
XLOC_020573	XLOC_020573	PCBP3	chr21:45888035-46186796	hTERT	cMyc	OK	0	1.23689	1.79769e+308	1.79769e+308	0.110457	0.999985	no	#VALUE!
XLOC_000194	XLOC_000194	U1	chr1:17072789-17072934	hTERT	cMyc	OK	0	1.20213	1.79769e+308	1.79769e+308	0.133637	0.999985	no	#VALUE!
XLOC_013947	XLOC_013947	AC015815.14-5	chr17:72599495-72599619	hTERT	cMyc	OK	0	1.18437	1.79769e+308	1.79769e+308	0.180032	0.999985	no	#VALUE!
XLOC_004134	XLOC_004134	AL606504.14	chr10:48147122-48147238	hTERT	cMyc	OK	0	1.16332	1.79769e+308	1.79769e+308	0.180032	0.999985	no	#VALUE!
XLOC_007161	XLOC_007161	ARHGAP20	chr11:109952975-110088661	hTERT	cMyc	OK	0	1.1535	1.79769e+308	1.79769e+308	0.0558368	0.72327	no	#VALUE!
XLOC_030908	XLOC_030908	AC037450.6	chr8:89115441-89115847	hTERT	cMyc	OK	0	1.14442	1.79769e+308	1.79769e+308	0.0733591	0.824083	no	#VALUE!
XLOC_024919	XLOC_024919	IQGAP2	chr5:75734627-76039713	hTERT	cMyc	OK	0	1.14257	1.79769e+308	1.79769e+308	0.0737235	0.827452	no	#VALUE!
XLOC_013559	XLOC_013559	CCL2	chr17:29606408-29608329	hTERT	cMyc	OK	0	1.13956	1.79769e+308	1.79769e+308	0.0532399	0.713421	no	#VALUE!
XLOC_008787	XLOC_008787	AC108704.3	chr12:127843719-127874494	hTERT	cMyc	OK	0	1.13534	1.79769e+308	1.79769e+308	0.460344	0.999985	no	#VALUE!
XLOC_001871	XLOC_001871	FMN2	chr1:238321603-238711086	hTERT	cMyc	OK	0	1.1335	1.79769e+308	1.79769e+308	0.421196	0.999985	no	#VALUE!
XLOC_008603	XLOC_008603	AC021052.33	chr12:95345271-95345394	hTERT	cMyc	OK	0	1.11955	1.79769e+308	1.79769e+308	0.180032	0.999985	no	#VALUE!
XLOC_001617	XLOC_001617	SNORA77	chr1:201862311-201984201	hTERT	cMyc	OK	0	1.10897	1.79769e+308	1.79769e+308	0.481743	0.999985	no	#VALUE!
XLOC_007877	XLOC_007877	5S_rRNA	chr12:103034987-103056170	hTERT	cMyc	OK	0	1.09179	1.79769e+308	1.79769e+308	0.47067	0.999985	no	#VALUE!
XLOC_021966	XLOC_021966	AC137630.9	chr3:48930713-48997971	hTERT	cMyc	OK	0	1.08232	1.79769e+308	1.79769e+308	0.483311	0.999985	no	#VALUE!
XLOC_019840	XLOC_019840	AL050327.6	chr20:56613545-56613689	hTERT	cMyc	OK	0	1.06531	1.79769e+308	1.79769e+308	0.180032	0.999985	no	#VALUE!
XLOC_034382	XLOC_034382	NR0B1	chrX:30232506-30237413	hTERT	cMyc	OK	0	1.05921	1.79769e+308	1.79769e+308	0.0615979	0.752532	no	#VALUE!
XLOC_019581	XLOC_019581	AL441988.11-2	chr20:28225517-28265815	hTERT	cMyc	OK	0	1.05327	1.79769e+308	1.79769e+308	0.461254	0.999985	no	#VALUE!
XLOC_020189	XLOC_020189	SNORA71	chr20:36482657-36497171	hTERT	cMyc	OK	0	1.04983	1.79769e+308	1.79769e+308	0.479458	0.999985	no	#VALUE!
XLOC_004925	XLOC_004925	CXCL12	chr10:44185618-44200548	hTERT	cMyc	OK	0	1.04016	1.79769e+308	1.79769e+308	0.135573	0.999985	no	#VALUE!
XLOC_028494	XLOC_028494	SNORA15	chr7:56086871-56099176	hTERT	cMyc	OK	0	1.00677	1.79769e+308	1.79769e+308	0.493601	0.999985	no	#VALUE!
XLOC_007403	XLOC_007403	SNORA75	chr12:9461575-9492091	hTERT	cMyc	OK	0	1.00258	1.79769e+308	1.79769e+308	0.467168	0.999985	no	#VALUE!
XLOC_006344	XLOC_006344	U8	chr11:122677307-122677441	hTERT	cMyc	OK	0	0.991098	1.79769e+308	1.79769e+308	0.180032	0.999985	no	#VALUE!
XLOC_018087	XLOC_018087	SNORA41	chr2:206732562-206735897	hTERT	cMyc	OK	0	0.974125	1.79769e+308	1.79769e+308	0.490669	0.999985	no	#VALUE!
XLOC_021336	XLOC_021336	KB-7G2.3	chr22:15462800-15509719	hTERT	cMyc	OK	0	0.967361	1.79769e+308	1.79769e+308	0.10574	0.999985	no	#VALUE!
XLOC_017734	XLOC_017734	TMEM37	chr2:119903946-119912566	hTERT	cMyc	OK	0	0.956383	1.79769e+308	1.79769e+308	0.0622448	0.756834	no	#VALUE!
XLOC_018714	XLOC_018714	U2	chr2:88096987-88097181	hTERT	cMyc	OK	0	0.94376	1.79769e+308	1.79769e+308	0.133637	0.999985	no	#VALUE!
XLOC_027167	XLOC_027167	5S_rRNA	chr6:3013739-3060420	hTERT	cMyc	OK	0	0.936157	1.79769e+308	1.79769e+308	0.469878	0.999985	no	#VALUE!
XLOC_023953	XLOC_023953	C4orf39	chr4:166095049-166118268	hTERT	cMyc	OK	0	0.934342	1.79769e+308	1.79769e+308	0.236642	0.999985	no	#VALUE!
XLOC_001413	XLOC_001413	RP1-190I16.2	chr1:168157090-168310503	hTERT	cMyc	OK	0	0.930083	1.79769e+308	1.79769e+308	0.46861	0.999985	no	#VALUE!
XLOC_013180	XLOC_013180	CYBA	chr16:87237198-87244958	hTERT	cMyc	OK	0	0.906839	1.79769e+308	1.79769e+308	0.0545275	0.716888	no	#VALUE!
XLOC_034738	XLOC_034738	RP4-581F12.1	chrX:81639885-81640029	hTERT	cMyc	OK	0	0.899272	1.79769e+308	1.79769e+308	0.180032	0.999985	no	#VALUE!
XLOC_014759	XLOC_014759	SCARNA24	chr17:68153683-68600427	hTERT	cMyc	OK	0	0.867735	1.79769e+308	1.79769e+308	0.464798	0.999985	no	#VALUE!
XLOC_015670	XLOC_015670	SNORA68	chr19:17831730-17835124	hTERT	cMyc	OK	0	0.864869	1.79769e+308	1.79769e+308	0.488203	0.999985	no	#VALUE!
XLOC_018113	XLOC_018113	SNORA70	chr2:215419915-215420050	hTERT	cMyc	OK	0	0.862509	1.79769e+308	1.79769e+308	0.180032	0.999985	no	#VALUE!
XLOC_008670	XLOC_008670	U4	chr12:108475907-108495741	hTERT	cMyc	OK	0	0.836258	1.79769e+308	1.79769e+308	0.476896	0.999985	no	#VALUE!
XLOC_024560	XLOC_024560	AC097526.3-3	chr4:156595516-156595574	hTERT	cMyc	OK	0	0.819396	1.79769e+308	1.79769e+308	0.413296	0.999985	no	#VALUE!
XLOC_009822	XLOC_009822	TRA@	chr14:22086286-22089447	hTERT	cMyc	OK	0	0.785281	1.79769e+308	1.79769e+308	0.0650609	0.773632	no	#VALUE!
XLOC_013015	XLOC_013015	SNORA50	chr16:57106886-57221251	hTERT	cMyc	OK	0	0.769096	1.79769e+308	1.79769e+308	0.491214	0.999985	no	#VALUE!
XLOC_008314	XLOC_008314	SNORA2	chr12:47333466-47362270	hTERT	cMyc	OK	0	0.767682	1.79769e+308	1.79769e+308	0.471559	0.999985	no	#VALUE!
XLOC_027617	XLOC_027617	RP3-447E21.3	chr6:45974170-46155938	hTERT	cMyc	OK	0	0.723843	1.79769e+308	1.79769e+308	0.246867	0.999985	no	#VALUE!
XLOC_004745	XLOC_004745	CCDC3	chr10:12978632-13220297	hTERT	cMyc	OK	0	0.713014	1.79769e+308	1.79769e+308	0.363474	0.999985	no	#VALUE!
XLOC_002963	XLOC_002963	U1	chr1:144959502-145062731	hTERT	cMyc	OK	0	0.707368	1.79769e+308	1.79769e+308	0.435023	0.999985	no	#VALUE!
XLOC_034035	XLOC_034035	SNORA8	chrX:132114447-132114586	hTERT	cMyc	OK	0	0.707347	1.79769e+308	1.79769e+308	0.180032	0.999985	no	#VALUE!
XLOC_034892	XLOC_034892	AMOT	chrX:111904386-111970699	hTERT	cMyc	OK	0	0.704033	1.79769e+308	1.79769e+308	0.148204	0.999985	no	#VALUE!
XLOC_015973	XLOC_015973	HIF3A	chr19:51492142-51538530	hTERT	cMyc	OK	0	0.699341	1.79769e+308	1.79769e+308	0.222665	0.999985	no	#VALUE!
XLOC_008550	XLOC_008550	LIN7A	chr12:79715305-79855825	hTERT	cMyc	OK	0	0.693464	1.79769e+308	1.79769e+308	0.0599363	0.742881	no	#VALUE!
XLOC_027799	XLOC_027799	RP11-132M7.2	chr6:85453809-85530673	hTERT	cMyc	OK	0	0.691442	1.79769e+308	1.79769e+308	0.485131	0.999985	no	#VALUE!
XLOC_025898	XLOC_025898	JAKMIP2	chr5:146950898-147142445	hTERT	cMyc	OK	0	0.645424	1.79769e+308	1.79769e+308	0.13276	0.999985	no	#VALUE!
XLOC_001002	XLOC_001002	AL109966.36-2	chr1:119949379-119949523	hTERT	cMyc	OK	0	0.636365	1.79769e+308	1.79769e+308	0.180032	0.999985	no	#VALUE!
XLOC_008827	XLOC_008827	RP11-385E5.6	chr13:18883370-18888328	hTERT	cMyc	OK	0	0.62301	1.79769e+308	1.79769e+308	0.0887139	0.928441	no	#VALUE!
XLOC_033905	XLOC_033905	AC003013.1	chrX:108983198-108983372	hTERT	cMyc	OK	0	0.617377	1.79769e+308	1.79769e+308	0.133627	0.999985	no	#VALUE!
XLOC_031837	XLOC_031837	AL137068.10-1,SRP_euk_arch	chr9:123005257-123005534	hTERT	cMyc	OK	0	0.613145	1.79769e+308	1.79769e+308	0.114956	0.999985	no	#VALUE!
XLOC_014297	XLOC_014297	AC002094.1-2	chr17:23708813-23713215	hTERT	cMyc	OK	0	0.603359	1.79769e+308	1.79769e+308	0.46725	0.999985	no	#VALUE!
XLOC_006660	XLOC_006660	AL162614.25-1	chr11:30921324-31347933	hTERT	cMyc	OK	0	0.593826	1.79769e+308	1.79769e+308	0.0930874	0.958345	no	#VALUE!
XLOC_027292	XLOC_027292	HIST1H3B	chr6:26129884-26314243	hTERT	cMyc	OK	0	0.592021	1.79769e+308	1.79769e+308	0.410792	0.999985	no	#VALUE!
XLOC_009613	XLOC_009613	RP11-113J24.4	chr13:100054091-100125171	hTERT	cMyc	OK	0	0.589483	1.79769e+308	1.79769e+308	0.461448	0.999985	no	#VALUE!
XLOC_021590	XLOC_021590	SSTR3	chr22:35932097-35938362	hTERT	cMyc	OK	0	0.588009	1.79769e+308	1.79769e+308	0.107177	0.999985	no	#VALUE!
XLOC_024797	XLOC_024797	C7	chr5:40945355-41018794	hTERT	cMyc	OK	0	0.5591	1.79769e+308	1.79769e+308	0.0493451	0.700336	no	#VALUE!
XLOC_026916	XLOC_026916	TCBA1	chr6:124166984-125188502	hTERT	cMyc	OK	0	0.547304	1.79769e+308	1.79769e+308	0.101078	0.999589	no	#VALUE!
XLOC_001556	XLOC_001556	RP11-332L8.2	chr1:195504030-195714207	hTERT	cMyc	OK	0	0.545958	1.79769e+308	1.79769e+308	0.156653	0.999985	no	#VALUE!
XLOC_018976	XLOC_018976	AC092156.2-5	chr2:140694407-140694473	hTERT	cMyc	OK	0	0.54212	1.79769e+308	1.79769e+308	0.412484	0.999985	no	#VALUE!
XLOC_015159	XLOC_015159	L3MBTL4	chr18:5944704-6404910	hTERT	cMyc	OK	0	0.533583	1.79769e+308	1.79769e+308	0.129377	0.999985	no	#VALUE!
XLOC_025017	XLOC_025017	AC114940.2-2	chr5:105917049-105917118	hTERT	cMyc	OK	0	0.522667	1.79769e+308	1.79769e+308	0.416464	0.999985	no	#VALUE!
XLOC_023706	XLOC_023706	C4orf22	chr4:81475946-82103918	hTERT	cMyc	OK	0	0.520773	1.79769e+308	1.79769e+308	0.0603928	0.74364	no	#VALUE!
XLOC_020423	XLOC_020423	NCAM2	chr21:21292503-21837521	hTERT	cMyc	OK	0	0.516651	1.79769e+308	1.79769e+308	0.111834	0.999985	no	#VALUE!
XLOC_005696	XLOC_005696	LUZP2	chr11:24475365-25060753	hTERT	cMyc	OK	0	0.503647	1.79769e+308	1.79769e+308	0.0510899	0.707861	no	#VALUE!
XLOC_026565	XLOC_026565	C6orf223	chr6:44076316-44080864	hTERT	cMyc	OK	0	0.502654	1.79769e+308	1.79769e+308	0.0523043	0.71338	no	#VALUE!
XLOC_025506	XLOC_025506	C6	chr5:41178092-41297297	hTERT	cMyc	OK	0	0.501414	1.79769e+308	1.79769e+308	0.0886669	0.928441	no	#VALUE!
XLOC_013607	XLOC_013607	PPP1R1B	chr17:35036704-35046404	hTERT	cMyc	OK	0	0.49349	1.79769e+308	1.79769e+308	0.0979472	0.982973	no	#VALUE!
XLOC_026656	XLOC_026656	COL19A1	chr6:70633168-70978878	hTERT	cMyc	OK	0	0.484743	1.79769e+308	1.79769e+308	0.120008	0.999985	no	#VALUE!
XLOC_008833	XLOC_008833	U2	chr13:20039207-20163572	hTERT	cMyc	OK	0	0.48451	1.79769e+308	1.79769e+308	0.461827	0.999985	no	#VALUE!
XLOC_019731	XLOC_019731	WISP2	chr20:42776898-42790564	hTERT	cMyc	OK	0	0.478097	1.79769e+308	1.79769e+308	0.150601	0.999985	no	#VALUE!
XLOC_031809	XLOC_031809	AL449305.4	chr9:115023637-115068495	hTERT	cMyc	OK	0	0.470603	1.79769e+308	1.79769e+308	0.481365	0.999985	no	#VALUE!
XLOC_001269	XLOC_001269	RP11-120D12.2	chr1:156097610-156097874	hTERT	cMyc	OK	0	0.467849	1.79769e+308	1.79769e+308	0.111475	0.999985	no	#VALUE!
XLOC_018262	XLOC_018262	AC062017.1	chr2:239988066-239988988	hTERT	cMyc	OK	0	0.462705	1.79769e+308	1.79769e+308	0.0890759	0.930381	no	#VALUE!
XLOC_001083	XLOC_001083	U1	chr1:146608088-146608252	hTERT	cMyc	OK	0	0.454423	1.79769e+308	1.79769e+308	0.180032	0.999985	no	#VALUE!
XLOC_034731	XLOC_034731	ITM2A	chrX:78502540-78509703	hTERT	cMyc	OK	0	0.454417	1.79769e+308	1.79769e+308	0.0533855	0.713749	no	#VALUE!
XLOC_027832	XLOC_027832	CNR1	chr6:88906301-88932385	hTERT	cMyc	OK	0	0.450425	1.79769e+308	1.79769e+308	0.0733059	0.824083	no	#VALUE!
XLOC_028534	XLOC_028534	SNORA15	chr7:64168350-64168485	hTERT	cMyc	OK	0	0.450125	1.79769e+308	1.79769e+308	0.243323	0.999985	no	#VALUE!
XLOC_028540	XLOC_028540	SNORA15	chr7:64862473-64862608	hTERT	cMyc	OK	0	0.450125	1.79769e+308	1.79769e+308	0.243323	0.999985	no	#VALUE!
XLOC_035145	XLOC_035145	GABRA3	chrX:151086289-151370993	hTERT	cMyc	OK	0	0.447731	1.79769e+308	1.79769e+308	0.120026	0.999985	no	#VALUE!
XLOC_020772	XLOC_020772	TFF3	chr21:42599462-42608775	hTERT	cMyc	OK	0	0.446942	1.79769e+308	1.79769e+308	0.127136	0.999985	no	#VALUE!
XLOC_017539	XLOC_017539	ATOH8	chr2:85834527-85868696	hTERT	cMyc	OK	0	0.445397	1.79769e+308	1.79769e+308	0.0663537	0.778462	no	#VALUE!
XLOC_025682	XLOC_025682	AC104127.2	chr5:93515467-93757701	hTERT	cMyc	OK	0	0.433342	1.79769e+308	1.79769e+308	0.0650609	0.773632	no	#VALUE!
XLOC_003676	XLOC_003676	RP5-1087E8.2	chr1:225151211-225241869	hTERT	cMyc	OK	0	0.425515	1.79769e+308	1.79769e+308	0.482509	0.999985	no	#VALUE!
XLOC_014748	XLOC_014748	ABCA8	chr17:64375027-64463128	hTERT	cMyc	OK	0	0.424214	1.79769e+308	1.79769e+308	0.0627875	0.758587	no	#VALUE!
XLOC_010158	XLOC_010158	U2	chr14:95899615-95923376	hTERT	cMyc	OK	0	0.414734	1.79769e+308	1.79769e+308	0.469017	0.999985	no	#VALUE!
XLOC_009369	XLOC_009369	AL445143.2	chr13:39816167-39942305	hTERT	cMyc	OK	0	0.411411	1.79769e+308	1.79769e+308	0.137044	0.999985	no	#VALUE!
XLOC_027298	XLOC_027298	HIST1H4D	chr6:26129884-26314243	hTERT	cMyc	OK	0	0.410374	1.79769e+308	1.79769e+308	0.445073	0.999985	no	#VALUE!
XLOC_026055	XLOC_026055	CBY3	chr5:179038273-179038678	hTERT	cMyc	OK	0	0.406715	1.79769e+308	1.79769e+308	0.0890759	0.930381	no	#VALUE!
XLOC_034732	XLOC_034732	AL158140.9	chrX:79414225-79477519	hTERT	cMyc	OK	0	0.405541	1.79769e+308	1.79769e+308	0.0650609	0.773632	no	#VALUE!
XLOC_005218	XLOC_005218	ANKRD1	chr10:92661836-92671012	hTERT	cMyc	OK	0	0.40538	1.79769e+308	1.79769e+308	0.0530771	0.713421	no	#VALUE!
XLOC_012797	XLOC_012797	AC007216.2	chr16:11865977-11866172	hTERT	cMyc	OK	0	0.401571	1.79769e+308	1.79769e+308	0.180032	0.999985	no	#VALUE!
XLOC_010955	XLOC_010955	AB019437.1-7	chr14:106281974-106282436	hTERT	cMyc	OK	0	0.401346	1.79769e+308	1.79769e+308	0.0981543	0.982973	no	#VALUE!
XLOC_007497	XLOC_007497	AC008013.8-1	chr12:31039973-31040804	hTERT	cMyc	OK	0	0.389791	1.79769e+308	1.79769e+308	0.0630883	0.759697	no	#VALUE!
XLOC_026585	XLOC_026585	RP11-812I20.2	chr6:47553483-47702944	hTERT	cMyc	OK	0	0.381423	1.79769e+308	1.79769e+308	0.458027	0.999985	no	#VALUE!
XLOC_031092	XLOC_031092	GPR20	chr8:142435766-142446547	hTERT	cMyc	OK	0	0.365209	1.79769e+308	1.79769e+308	0.0559312	0.723899	no	#VALUE!
XLOC_002710	XLOC_002710	RP11-413E1.2	chr1:89871241-89953300	hTERT	cMyc	OK	0	0.364121	1.79769e+308	1.79769e+308	0.438022	0.999985	no	#VALUE!
XLOC_007085	XLOC_007085	AP000805.4	chr11:91724909-92269284	hTERT	cMyc	OK	0	0.363085	1.79769e+308	1.79769e+308	0.193332	0.999985	no	#VALUE!
XLOC_012078	XLOC_012078	SSTR5	chr16:1062756-1071438	hTERT	cMyc	OK	0	0.361911	1.79769e+308	1.79769e+308	0.165783	0.999985	no	#VALUE!
XLOC_024805	XLOC_024805	AC114947.2	chr5:43384187-43384531	hTERT	cMyc	OK	0	0.356483	1.79769e+308	1.79769e+308	0.111515	0.999985	no	#VALUE!
XLOC_021708	XLOC_021708	LL22NC03-75H12.2	chr22:46235711-46261524	hTERT	cMyc	OK	0	0.35208	1.79769e+308	1.79769e+308	0.0574958	0.72807	no	#VALUE!
XLOC_003507	XLOC_003507	MYBPH	chr1:201403561-201411565	hTERT	cMyc	OK	0	0.346606	1.79769e+308	1.79769e+308	0.0531896	0.713421	no	#VALUE!
XLOC_019385	XLOC_019385	AC112721.1	chr2:237994801-237998658	hTERT	cMyc	OK	0	0.345197	1.79769e+308	1.79769e+308	0.0824524	0.891851	no	#VALUE!
XLOC_021689	XLOC_021689	SULT4A1	chr22:42551721-42589731	hTERT	cMyc	OK	0	0.336131	1.79769e+308	1.79769e+308	0.166856	0.999985	no	#VALUE!
XLOC_021454	XLOC_021454	AP000350.1-2	chr22:22521911-22561170	hTERT	cMyc	OK	0	0.335573	1.79769e+308	1.79769e+308	0.420456	0.999985	no	#VALUE!
XLOC_029437	XLOC_029437	AC104057.4	chr7:64830584-64832435	hTERT	cMyc	OK	0	0.334196	1.79769e+308	1.79769e+308	0.180032	0.999985	no	#VALUE!
XLOC_007780	XLOC_007780	PTPRQ	chr12:79587021-79591175	hTERT	cMyc	OK	0	0.333555	1.79769e+308	1.79769e+308	0.0981543	0.982973	no	#VALUE!
XLOC_013374	XLOC_013374	AC073621.2	chr17:17266719-17267743	hTERT	cMyc	OK	0	0.329216	1.79769e+308	1.79769e+308	0.0613777	0.751319	no	#VALUE!
XLOC_013946	XLOC_013946	SCARNA16	chr17:72596983-72597170	hTERT	cMyc	OK	0	0.327423	1.79769e+308	1.79769e+308	0.180032	0.999985	no	#VALUE!
XLOC_001105	XLOC_001105	RP11-353N4.3	chr1:147931200-147931513	hTERT	cMyc	OK	0	0.32615	1.79769e+308	1.79769e+308	0.111518	0.999985	no	#VALUE!
XLOC_012229	XLOC_012229	ACSM5	chr16:20328356-20360149	hTERT	cMyc	OK	0	0.31655	1.79769e+308	1.79769e+308	0.0530252	0.713421	no	#VALUE!
XLOC_024248	XLOC_024248	EPHA5	chr4:65872240-66218104	hTERT	cMyc	OK	0	0.307769	1.79769e+308	1.79769e+308	0.0661922	0.778462	no	#VALUE!
XLOC_010954	XLOC_010954	AB019437.1-6	chr14:106269974-106270436	hTERT	cMyc	OK	0	0.299024	1.79769e+308	1.79769e+308	0.111518	0.999985	no	#VALUE!
XLOC_007496	XLOC_007496	TSPAN11	chr12:30971104-31036722	hTERT	cMyc	OK	0	0.296437	1.79769e+308	1.79769e+308	0.0566311	0.726029	no	#VALUE!
XLOC_007771	XLOC_007771	AC011611.26-2	chr12:74644078-74645047	hTERT	cMyc	OK	0	0.294779	1.79769e+308	1.79769e+308	0.179909	0.999985	no	#VALUE!
XLOC_021396	XLOC_021396	AC007731.16-2	chr22:19125805-19180122	hTERT	cMyc	OK	0	0.293765	1.79769e+308	1.79769e+308	0.446868	0.999985	no	#VALUE!
XLOC_031617	XLOC_031617	AL583827.7-2	chr9:87155526-87155808	hTERT	cMyc	OK	0	0.291823	1.79769e+308	1.79769e+308	0.133637	0.999985	no	#VALUE!
XLOC_004097	XLOC_004097	C10orf136	chr10:43660759-43666076	hTERT	cMyc	OK	0	0.290896	1.79769e+308	1.79769e+308	0.137737	0.999985	no	#VALUE!
XLOC_034966	XLOC_034966	RP1-161N10.1	chrX:124165334-124165868	hTERT	cMyc	OK	0	0.286428	1.79769e+308	1.79769e+308	0.0890759	0.930381	no	#VALUE!
XLOC_009913	XLOC_009913	LRFN5	chr14:41146522-41443498	hTERT	cMyc	OK	0	0.28493	1.79769e+308	1.79769e+308	0.0835831	0.896954	no	#VALUE!
XLOC_001981	XLOC_001981	TNFRSF18	chr1:1128751-1131952	hTERT	cMyc	OK	0	0.284766	1.79769e+308	1.79769e+308	0.0800386	0.872344	no	#VALUE!
XLOC_004191	XLOC_004191	C10orf107	chr10:63092724-63196095	hTERT	cMyc	OK	0	0.281894	1.79769e+308	1.79769e+308	0.141406	0.999985	no	#VALUE!
XLOC_025322	XLOC_025322	SNORA74	chr5:172343368-172394506	hTERT	cMyc	OK	0	0.28044	1.79769e+308	1.79769e+308	0.480915	0.999985	no	#VALUE!
XLOC_007329	XLOC_007329	AC005841.3-1	chr12:2828087-2828493	hTERT	cMyc	OK	0	0.280348	1.79769e+308	1.79769e+308	0.111518	0.999985	no	#VALUE!
XLOC_001291	XLOC_001291	DARC	chr1:157439720-157442914	hTERT	cMyc	OK	0	0.280347	1.79769e+308	1.79769e+308	0.0612081	0.749823	no	#VALUE!
XLOC_007860	XLOC_007860	MYBPC1	chr12:100512877-100603789	hTERT	cMyc	OK	0	0.277954	1.79769e+308	1.79769e+308	0.119202	0.999985	no	#VALUE!
XLOC_034124	XLOC_034124	SLITRK2	chrX:144707380-144720263	hTERT	cMyc	OK	0	0.275913	1.79769e+308	1.79769e+308	0.147718	0.999985	no	#VALUE!
XLOC_017290	XLOC_017290	AC017050.2	chr2:33680611-33680857	hTERT	cMyc	OK	0	0.272028	1.79769e+308	1.79769e+308	0.180032	0.999985	no	#VALUE!
XLOC_003615	XLOC_003615	RP11-135J2.2	chr1:217413839-217452830	hTERT	cMyc	OK	0	0.270645	1.79769e+308	1.79769e+308	0.432859	0.999985	no	#VALUE!
XLOC_008213	XLOC_008213	ST8SIA1	chr12:22245203-22378915	hTERT	cMyc	OK	0	0.269412	1.79769e+308	1.79769e+308	0.0557124	0.72327	no	#VALUE!
XLOC_024703	XLOC_024703	AC093307.5	chr5:6502087-6545705	hTERT	cMyc	OK	0	0.267504	1.79769e+308	1.79769e+308	0.0585683	0.731663	no	#VALUE!
XLOC_005335	XLOC_005335	CALHM3	chr10:105222567-105228987	hTERT	cMyc	OK	0	0.265445	1.79769e+308	1.79769e+308	0.0566311	0.726029	no	#VALUE!
XLOC_028205	XLOC_028205	PARK2	chr6:161688441-163656513	hTERT	cMyc	OK	0	0.265126	1.79769e+308	1.79769e+308	0.239989	0.999985	no	#VALUE!
XLOC_026293	XLOC_026293	U3	chr6:28091324-28091532	hTERT	cMyc	OK	0	0.263242	1.79769e+308	1.79769e+308	0.180032	0.999985	no	#VALUE!
XLOC_031664	XLOC_031664	RP11-100G15.5,RP11-100G15.6	chr9:93833247-93917511	hTERT	cMyc	OK	0	0.262664	1.79769e+308	1.79769e+308	0.480868	0.999985	no	#VALUE!
XLOC_029879	XLOC_029879	AC073422.8-1	chr7:148430812-148454311	hTERT	cMyc	OK	0	0.262459	1.79769e+308	1.79769e+308	0.359589	0.999985	no	#VALUE!
XLOC_016983	XLOC_016983	CLDND2	chr19:56562163-56564069	hTERT	cMyc	OK	0	0.260371	1.79769e+308	1.79769e+308	0.0700845	0.805488	no	#VALUE!
XLOC_026885	XLOC_026885	7SK,Z98880.1-2	chr6:117716222-117853711	hTERT	cMyc	OK	0	0.259614	1.79769e+308	1.79769e+308	0.480317	0.999985	no	#VALUE!
XLOC_025380	XLOC_025380	7SK	chr5:179180502-179218446	hTERT	cMyc	OK	0	0.258893	1.79769e+308	1.79769e+308	0.489006	0.999985	no	#VALUE!
XLOC_012001	XLOC_012001	AC068831.17-1	chr15:89376886-89377037	hTERT	cMyc	OK	0	0.257521	1.79769e+308	1.79769e+308	0.248582	0.999985	no	#VALUE!
XLOC_021936	XLOC_021936	CLEC3B	chr3:45042762-45052566	hTERT	cMyc	OK	0	0.253887	1.79769e+308	1.79769e+308	0.0700845	0.805488	no	#VALUE!
XLOC_008658	XLOC_008658	TMEM119	chr12:107507755-107516023	hTERT	cMyc	OK	0	0.25272	1.79769e+308	1.79769e+308	0.119479	0.999985	no	#VALUE!
XLOC_008215	XLOC_008215	SOX5	chr12:23576498-23993904	hTERT	cMyc	NOTEST	0	0.251867	1.79769e+308	1.79769e+308	0.124775	1	no	#VALUE!
XLOC_020287	XLOC_020287	AL034429.1-1	chr20:48479133-48479427	hTERT	cMyc	NOTEST	0	0.250902	1.79769e+308	1.79769e+308	0.192968	1	no	#VALUE!
XLOC_023403	XLOC_023403	AC108475.5	chr4:149169-174241	hTERT	cMyc	NOTEST	0	0.248376	1.79769e+308	1.79769e+308	0.147123	1	no	#VALUE!
XLOC_028767	XLOC_028767	AC007384.3-3	chr7:104417780-104417996	hTERT	cMyc	NOTEST	0	0.247345	1.79769e+308	1.79769e+308	0.180032	1	no	#VALUE!
XLOC_033780	XLOC_033780	FAM133A	chrX:92815860-92853917	hTERT	cMyc	NOTEST	0	0.245837	1.79769e+308	1.79769e+308	0.0583308	1	no	#VALUE!
XLOC_015484	XLOC_015484	hsa-mir-220b	chr19:6445330-6453330	hTERT	cMyc	NOTEST	0	0.244952	1.79769e+308	1.79769e+308	0.48392	1	no	#VALUE!
XLOC_003833	XLOC_003833	RP11-452J6.2	chr1:244796385-244898484	hTERT	cMyc	NOTEST	0	0.244922	1.79769e+308	1.79769e+308	0.471937	1	no	#VALUE!
XLOC_002488	XLOC_002488	AL109659.20	chr1:48402878-48405666	hTERT	cMyc	NOTEST	0	0.243748	1.79769e+308	1.79769e+308	0.0824524	1	no	#VALUE!
XLOC_029950	XLOC_029950	MYOM2	chr8:1980564-2080779	hTERT	cMyc	NOTEST	0	0.243293	1.79769e+308	1.79769e+308	0.0523043	1	no	#VALUE!
XLOC_025627	XLOC_025627	AC093251.2-2	chr5:75734627-76039713	hTERT	cMyc	NOTEST	0	0.241605	1.79769e+308	1.79769e+308	0.438806	1	no	#VALUE!
XLOC_020645	XLOC_020645	ADAMTS5	chr21:27212111-27260703	hTERT	cMyc	NOTEST	0	0.241475	1.79769e+308	1.79769e+308	0.0511377	1	no	#VALUE!
XLOC_004305	XLOC_004305	AL391421.27-5	chr10:79220554-79356384	hTERT	cMyc	NOTEST	0	0.24089	1.79769e+308	1.79769e+308	0.443979	1	no	#VALUE!
XLOC_031456	XLOC_031456	AL935212.11-1	chr9:44814003-44814222	hTERT	cMyc	NOTEST	0	0.239214	1.79769e+308	1.79769e+308	0.180032	1	no	#VALUE!
XLOC_026244	XLOC_026244	HIST1H1PS1	chr6:26129884-26314243	hTERT	cMyc	NOTEST	0	0.237084	1.79769e+308	1.79769e+308	0.468287	1	no	#VALUE!
XLOC_005569	XLOC_005569	AC104389.32	chr11:5230995-5850164	hTERT	cMyc	NOTEST	0	0.233937	1.79769e+308	1.79769e+308	0.480199	1	no	#VALUE!
XLOC_030166	XLOC_030166	SRP_euk_arch	chr8:42825090-42870939	hTERT	cMyc	NOTEST	0	0.233667	1.79769e+308	1.79769e+308	0.452583	1	no	#VALUE!
XLOC_031927	XLOC_031927	PRRX2	chr9:131467740-131524770	hTERT	cMyc	NOTEST	0	0.232896	1.79769e+308	1.79769e+308	0.0630883	1	no	#VALUE!
XLOC_000321	XLOC_000321	RP1-144C9.2	chr1:27588558-27589236	hTERT	cMyc	NOTEST	0	0.230895	1.79769e+308	1.79769e+308	0.133637	1	no	#VALUE!
XLOC_008860	XLOC_008860	RP11-169O17.1	chr13:23872840-23873167	hTERT	cMyc	NOTEST	0	0.229119	1.79769e+308	1.79769e+308	0.133637	1	no	#VALUE!
XLOC_002122	XLOC_002122	HSPB7	chr1:16213113-16218551	hTERT	cMyc	NOTEST	0	0.228091	1.79769e+308	1.79769e+308	0.0577419	1	no	#VALUE!
XLOC_023353	XLOC_023353	AC117469.3	chr3:195488266-195513284	hTERT	cMyc	NOTEST	0	0.22686	1.79769e+308	1.79769e+308	0.0981543	1	no	#VALUE!
XLOC_028796	XLOC_028796	FOXP2	chr7:113841564-114121063	hTERT	cMyc	NOTEST	0	0.221968	1.79769e+308	1.79769e+308	0.290423	1	no	#VALUE!
XLOC_018839	XLOC_018839	ST6GAL2	chr2:106784491-106869996	hTERT	cMyc	NOTEST	0	0.218165	1.79769e+308	1.79769e+308	0.056883	1	no	#VALUE!
XLOC_027934	XLOC_027934	DDO	chr6:110819666-110847425	hTERT	cMyc	NOTEST	0	0.21764	1.79769e+308	1.79769e+308	0.075952	1	no	#VALUE!
XLOC_031022	XLOC_031022	TNFRSF11B	chr8:120004977-120033564	hTERT	cMyc	NOTEST	0	0.217263	1.79769e+308	1.79769e+308	0.0559312	1	no	#VALUE!
XLOC_002347	XLOC_002347	RP11-238O13.1	chr1:36462625-36542744	hTERT	cMyc	NOTEST	0	0.217125	1.79769e+308	1.79769e+308	0.48863	1	no	#VALUE!
XLOC_025479	XLOC_025479	PRLR	chr5:35084620-35266334	hTERT	cMyc	NOTEST	0	0.215735	1.79769e+308	1.79769e+308	0.0593148	1	no	#VALUE!
XLOC_026760	XLOC_026760	RP11-63K6.4	chr6:90642983-90643318	hTERT	cMyc	NOTEST	0	0.215012	1.79769e+308	1.79769e+308	0.133637	1	no	#VALUE!
XLOC_029282	XLOC_029282	AC007276.3-1	chr7:29647514-29647868	hTERT	cMyc	NOTEST	0	0.212823	1.79769e+308	1.79769e+308	0.133637	1	no	#VALUE!
XLOC_005527	XLOC_005527	RPS24P9	chr11:3537462-3537821	hTERT	cMyc	NOTEST	0	0.212662	1.79769e+308	1.79769e+308	0.133637	1	no	#VALUE!
XLOC_018915	XLOC_018915	AC079776.5-2	chr2:130396905-130399804	hTERT	cMyc	NOTEST	0	0.211236	1.79769e+308	1.79769e+308	0.133637	1	no	#VALUE!
XLOC_015226	XLOC_015226	ZNF521	chr18:20895888-21186114	hTERT	cMyc	NOTEST	0	0.209142	1.79769e+308	1.79769e+308	0.0663537	1	no	#VALUE!
XLOC_002386	XLOC_002386	HEYL	chr1:39861690-39877935	hTERT	cMyc	NOTEST	0	0.208736	1.79769e+308	1.79769e+308	0.0530486	1	no	#VALUE!
XLOC_029624	XLOC_029624	AC093619.5	chr7:99485352-99517299	hTERT	cMyc	NOTEST	0	0.207115	1.79769e+308	1.79769e+308	0.459187	1	no	#VALUE!
XLOC_018881	XLOC_018881	AC009303.3	chr2:118389523-118488179	hTERT	cMyc	NOTEST	0	0.206178	1.79769e+308	1.79769e+308	0.462463	1	no	#VALUE!
XLOC_014805	XLOC_014805	RNF157	chr17:71651450-71747985	hTERT	cMyc	NOTEST	0	0.201976	1.79769e+308	1.79769e+308	0.294831	1	no	#VALUE!
XLOC_032226	XLOC_032226	C9orf24	chr9:34369016-34387849	hTERT	cMyc	NOTEST	0	0.200904	1.79769e+308	1.79769e+308	0.166556	1	no	#VALUE!
XLOC_024994	XLOC_024994	AC008850.3	chr5:96296853-96390871	hTERT	cMyc	NOTEST	0	0.200706	1.79769e+308	1.79769e+308	0.460998	1	no	#VALUE!
XLOC_004105	XLOC_004105	AL731567.6,ALOX5	chr10:45189634-45261567	hTERT	cMyc	NOTEST	0	0.200169	1.79769e+308	1.79769e+308	0.073745	1	no	#VALUE!
XLOC_019418	XLOC_019418	AC131097.4	chr2:242484808-242493375	hTERT	cMyc	NOTEST	0	0.199387	1.79769e+308	1.79769e+308	0.104522	1	no	#VALUE!
XLOC_015150	XLOC_015150	DLGAP1	chr18:3486029-3870135	hTERT	cMyc	NOTEST	0	0.198315	1.79769e+308	1.79769e+308	0.163419	1	no	#VALUE!
XLOC_015807	XLOC_015807	HCST	chr19:41085221-41087015	hTERT	cMyc	NOTEST	0	0.196793	1.79769e+308	1.79769e+308	0.111518	1	no	#VALUE!
XLOC_017127	XLOC_017127	TPO	chr2:1396241-1525502	hTERT	cMyc	NOTEST	0	0.1959	1.79769e+308	1.79769e+308	0.153535	1	no	#VALUE!
XLOC_008854	XLOC_008854	RP11-40O20.4	chr13:22800964-22883652	hTERT	cMyc	NOTEST	0	0.195556	1.79769e+308	1.79769e+308	0.484693	1	no	#VALUE!
XLOC_017538	XLOC_017538	GNLY	chr2:85774924-85779391	hTERT	cMyc	NOTEST	0	0.193993	1.79769e+308	1.79769e+308	0.103721	1	no	#VALUE!
XLOC_018482	XLOC_018482	AC007388.4	chr2:39568834-39569088	hTERT	cMyc	NOTEST	0	0.193275	1.79769e+308	1.79769e+308	0.180032	1	no	#VALUE!
XLOC_014955	XLOC_014955	ANKRD20A5	chr18:14169095-14175368	hTERT	cMyc	NOTEST	0	0.193051	1.79769e+308	1.79769e+308	0.0604101	1	no	#VALUE!
XLOC_018485	XLOC_018485	RPS12P4	chr2:41930846-41931245	hTERT	cMyc	NOTEST	0	0.191751	1.79769e+308	1.79769e+308	0.472029	1	no	#VALUE!
XLOC_016874	XLOC_016874	GNG8	chr19:51829172-51829782	hTERT	cMyc	NOTEST	0	0.19075	1.79769e+308	1.79769e+308	0.180032	1	no	#VALUE!
XLOC_018380	XLOC_018380	AC013267.1	chr2:25020008-25048435	hTERT	cMyc	NOTEST	0	0.190494	1.79769e+308	1.79769e+308	0.439186	1	no	#VALUE!
XLOC_017338	XLOC_017338	SIX3	chr2:45022540-45025894	hTERT	cMyc	NOTEST	0	0.189334	1.79769e+308	1.79769e+308	0.0650609	1	no	#VALUE!
XLOC_019010	XLOC_019010	CACNB4	chr2:152402388-152663771	hTERT	cMyc	NOTEST	0	0.187917	1.79769e+308	1.79769e+308	0.0574884	1	no	#VALUE!
XLOC_013854	XLOC_013854	C17orf60	chr17:59875701-59895221	hTERT	cMyc	NOTEST	0	0.187916	1.79769e+308	1.79769e+308	0.0676601	1	no	#VALUE!
XLOC_008525	XLOC_008525	TSPAN8	chr12:69805135-70264889	hTERT	cMyc	NOTEST	0	0.187806	1.79769e+308	1.79769e+308	0.0970534	1	no	#VALUE!
XLOC_002366	XLOC_002366	AL929472.21-2	chr1:38020877-38021144	hTERT	cMyc	NOTEST	0	0.187189	1.79769e+308	1.79769e+308	0.180032	1	no	#VALUE!
XLOC_026745	XLOC_026745	RP4-570O12.2	chr6:89031595-89031949	hTERT	cMyc	NOTEST	0	0.186854	1.79769e+308	1.79769e+308	0.133637	1	no	#VALUE!
XLOC_005091	XLOC_005091	C10orf105	chr10:72826696-73245708	hTERT	cMyc	NOTEST	0	0.186528	1.79769e+308	1.79769e+308	0.268199	1	no	#VALUE!
XLOC_024791	XLOC_024791	AC091435.3-1	chr5:38848752-38859954	hTERT	cMyc	NOTEST	0	0.185653	1.79769e+308	1.79769e+308	0.28816	1	no	#VALUE!
XLOC_026971	XLOC_026971	PDE7B	chr6:136214526-136558402	hTERT	cMyc	NOTEST	0	0.185189	1.79769e+308	1.79769e+308	0.0599363	1	no	#VALUE!
XLOC_010962	XLOC_010962	IGHVII-78-1	chr14:106344886-106345155	hTERT	cMyc	NOTEST	0	0.18462	1.79769e+308	1.79769e+308	0.180032	1	no	#VALUE!
XLOC_028755	XLOC_028755	AC105052.3-3	chr7:101907432-102107091	hTERT	cMyc	NOTEST	0	0.184472	1.79769e+308	1.79769e+308	0.419317	1	no	#VALUE!
XLOC_026811	XLOC_026811	AL591516.9-2	chr6:107580455-107887448	hTERT	cMyc	NOTEST	0	0.183904	1.79769e+308	1.79769e+308	0.473118	1	no	#VALUE!
XLOC_026618	XLOC_026618	C6orf142	chr6:53991672-54239040	hTERT	cMyc	NOTEST	0	0.183875	1.79769e+308	1.79769e+308	0.160502	1	no	#VALUE!
XLOC_004645	XLOC_004645	AL157888.16-1	chr10:126845235-126846677	hTERT	cMyc	NOTEST	0	0.183051	1.79769e+308	1.79769e+308	0.180032	1	no	#VALUE!
XLOC_011010	XLOC_011010	SNORD116	chr15:22881624-22881716	hTERT	cMyc	NOTEST	0	0.18124	1.79769e+308	1.79769e+308	0.412942	1	no	#VALUE!
XLOC_006654	XLOC_006654	AC104978.1	chr11:28086370-28311630	hTERT	cMyc	NOTEST	0	0.179746	1.79769e+308	1.79769e+308	0.464082	1	no	#VALUE!
XLOC_029537	XLOC_029537	HGF	chr7:81169273-81237388	hTERT	cMyc	NOTEST	0	0.17971	1.79769e+308	1.79769e+308	0.137244	1	no	#VALUE!
XLOC_024179	XLOC_024179	KCTD8	chr4:43870682-44145581	hTERT	cMyc	NOTEST	0	0.179533	1.79769e+308	1.79769e+308	0.0574958	1	no	#VALUE!
XLOC_007822	XLOC_007822	AC126615.7	chr12:93994655-94135371	hTERT	cMyc	NOTEST	0	0.17949	1.79769e+308	1.79769e+308	0.435826	1	no	#VALUE!
XLOC_018226	XLOC_018226	SCARNA6	chr2:233825056-233869059	hTERT	cMyc	NOTEST	0	0.179454	1.79769e+308	1.79769e+308	0.470041	1	no	#VALUE!
XLOC_027305	XLOC_027305	HIST1H2APS4	chr6:26380399-26380747	hTERT	cMyc	NOTEST	0	0.179216	1.79769e+308	1.79769e+308	0.133637	1	no	#VALUE!
XLOC_001022	XLOC_001022	BX571672.7	chr1:142086686-142087113	hTERT	cMyc	NOTEST	0	0.177376	1.79769e+308	1.79769e+308	0.144446	1	no	#VALUE!
XLOC_004844	XLOC_004844	RP11-224P11.1	chr10:30219966-30220402	hTERT	cMyc	NOTEST	0	0.175905	1.79769e+308	1.79769e+308	0.133637	1	no	#VALUE!
XLOC_021740	XLOC_021740	AC090042.2	chr3:1746747-1747158	hTERT	cMyc	NOTEST	0	0.175546	1.79769e+308	1.79769e+308	0.111503	1	no	#VALUE!
XLOC_008121	XLOC_008121	AC092111.9	chr12:8167492-8223909	hTERT	cMyc	NOTEST	0	0.173451	1.79769e+308	1.79769e+308	0.187223	1	no	#VALUE!
XLOC_030067	XLOC_030067	AC107959.8	chr8:22891334-22891585	hTERT	cMyc	NOTEST	0	0.172563	1.79769e+308	1.79769e+308	0.180032	1	no	#VALUE!
XLOC_011012	XLOC_011012	SNORD116	chr15:22883901-22883993	hTERT	cMyc	NOTEST	0	0.172289	1.79769e+308	1.79769e+308	0.412942	1	no	#VALUE!
XLOC_011006	XLOC_011006	SNORD116	chr15:22873105-22881500	hTERT	cMyc	NOTEST	0	0.172193	1.79769e+308	1.79769e+308	0.490348	1	no	#VALUE!
XLOC_011007	XLOC_011007	SNORD116	chr15:22873105-22881500	hTERT	cMyc	NOTEST	0	0.172193	1.79769e+308	1.79769e+308	0.490348	1	no	#VALUE!
XLOC_011011	XLOC_011011	SNORD116	chr15:22882766-22882858	hTERT	cMyc	NOTEST	0	0.172193	1.79769e+308	1.79769e+308	0.412942	1	no	#VALUE!
XLOC_011015	XLOC_011015	SNORD116	chr15:22888025-22888117	hTERT	cMyc	NOTEST	0	0.172104	1.79769e+308	1.79769e+308	0.412942	1	no	#VALUE!
XLOC_002586	XLOC_002586	RP5-849H19.2	chr1:62692986-62926557	hTERT	cMyc	NOTEST	0	0.172096	1.79769e+308	1.79769e+308	0.459168	1	no	#VALUE!
XLOC_027801	XLOC_027801	RP11-30P6.4	chr6:86193093-86193562	hTERT	cMyc	NOTEST	0	0.171172	1.79769e+308	1.79769e+308	0.133637	1	no	#VALUE!
XLOC_023179	XLOC_023179	AC073522.19	chr3:150557681-150558022	hTERT	cMyc	NOTEST	0	0.171049	1.79769e+308	1.79769e+308	0.133637	1	no	#VALUE!
XLOC_018160	XLOC_018160	AC009502.2	chr2:220270764-220271180	hTERT	cMyc	NOTEST	0	0.16845	1.79769e+308	1.79769e+308	0.133637	1	no	#VALUE!
XLOC_031497	XLOC_031497	RP11-262H14.2	chr9:66240461-66240828	hTERT	cMyc	NOTEST	0	0.167482	1.79769e+308	1.79769e+308	0.142557	1	no	#VALUE!
XLOC_010993	XLOC_010993	SNORD116	chr15:22850449-22850544	hTERT	cMyc	NOTEST	0	0.164879	1.79769e+308	1.79769e+308	0.40786	1	no	#VALUE!
XLOC_021741	XLOC_021741	AC018814.6	chr3:1922430-1922812	hTERT	cMyc	NOTEST	0	0.164674	1.79769e+308	1.79769e+308	0.135054	1	no	#VALUE!
XLOC_020397	XLOC_020397	C21orf126	chr21:14358516-14363279	hTERT	cMyc	NOTEST	0	0.162345	1.79769e+308	1.79769e+308	0.111518	1	no	#VALUE!
XLOC_016938	XLOC_016938	SLC17A7	chr19:54624469-54636596	hTERT	cMyc	NOTEST	0	0.162342	1.79769e+308	1.79769e+308	0.0559312	1	no	#VALUE!
XLOC_025911	XLOC_025911	PDE6A	chr5:149220420-149304549	hTERT	cMyc	NOTEST	0	0.162255	1.79769e+308	1.79769e+308	0.0557124	1	no	#VALUE!
XLOC_023152	XLOC_023152	AC046134.8-1	chr3:140761716-140879549	hTERT	cMyc	NOTEST	0	0.160819	1.79769e+308	1.79769e+308	0.346369	1	no	#VALUE!
XLOC_015650	XLOC_015650	F2RL3	chr19:16860825-16863830	hTERT	cMyc	NOTEST	0	0.160241	1.79769e+308	1.79769e+308	0.0559312	1	no	#VALUE!
XLOC_002166	XLOC_002166	PLA2G2A	chr1:20174515-20179496	hTERT	cMyc	NOTEST	0	0.159971	1.79769e+308	1.79769e+308	0.0930874	1	no	#VALUE!
XLOC_004155	XLOC_004155	MSMB	chr10:51219558-51232596	hTERT	cMyc	NOTEST	0	0.159654	1.79769e+308	1.79769e+308	0.166556	1	no	#VALUE!
XLOC_010997	XLOC_010997	SNORD116	chr15:22861265-22861361	hTERT	cMyc	NOTEST	0	0.159169	1.79769e+308	1.79769e+308	0.408604	1	no	#VALUE!
XLOC_016307	XLOC_016307	AC005329.1	chr19:1334905-1346583	hTERT	cMyc	NOTEST	0	0.158746	1.79769e+308	1.79769e+308	0.498336	1	no	#VALUE!
XLOC_032320	XLOC_032320	RP11-399F4.3	chr9:43021937-43022278	hTERT	cMyc	NOTEST	0	0.158708	1.79769e+308	1.79769e+308	0.150354	1	no	#VALUE!
XLOC_028838	XLOC_028838	C7orf54	chr7:127079437-127519894	hTERT	cMyc	NOTEST	0	0.158015	1.79769e+308	1.79769e+308	0.491589	1	no	#VALUE!
XLOC_017102	XLOC_017102	AC004017.1-2	chr19:62895679-62895940	hTERT	cMyc	NOTEST	0	0.157081	1.79769e+308	1.79769e+308	0.180032	1	no	#VALUE!
XLOC_028318	XLOC_028318	SCIN	chr7:12576869-12659250	hTERT	cMyc	NOTEST	0	0.156301	1.79769e+308	1.79769e+308	0.0610665	1	no	#VALUE!
XLOC_010959	XLOC_010959	IGHV3-76	chr14:106307141-106307436	hTERT	cMyc	NOTEST	0	0.155758	1.79769e+308	1.79769e+308	0.180032	1	no	#VALUE!
XLOC_020350	XLOC_020350	RP11-93B14.6	chr20:60742515-60774092	hTERT	cMyc	NOTEST	0	0.15556	1.79769e+308	1.79769e+308	0.434947	1	no	#VALUE!
XLOC_006450	XLOC_006450	C11orf89	chr11:1830775-1870069	hTERT	cMyc	NOTEST	0	0.155346	1.79769e+308	1.79769e+308	0.396168	1	no	#VALUE!
XLOC_027727	XLOC_027727	RP1-257B21.1	chr6:70633168-70978878	hTERT	cMyc	NOTEST	0	0.154084	1.79769e+308	1.79769e+308	0.438412	1	no	#VALUE!
XLOC_011016	XLOC_011016	SNORD116	chr15:22890276-22890368	hTERT	cMyc	NOTEST	0	0.154007	1.79769e+308	1.79769e+308	0.412942	1	no	#VALUE!
XLOC_030834	XLOC_030834	AC079089.8-1	chr8:70925936-70926211	hTERT	cMyc	NOTEST	0	0.152978	1.79769e+308	1.79769e+308	0.180032	1	no	#VALUE!
XLOC_016168	XLOC_016168	CACNG8	chr19:59158105-59177951	hTERT	cMyc	NOTEST	0	0.151577	1.79769e+308	1.79769e+308	0.0800386	1	no	#VALUE!
XLOC_034174	XLOC_034174	PNMA3	chrX:151975529-151979475	hTERT	cMyc	NOTEST	0	0.151061	1.79769e+308	1.79769e+308	0.129601	1	no	#VALUE!
XLOC_027174	XLOC_027174	AL138831.12	chr6:3958987-3959585	hTERT	cMyc	NOTEST	0	0.150918	1.79769e+308	1.79769e+308	0.133637	1	no	#VALUE!
XLOC_016018	XLOC_016018	SRP_euk_arch	chr19:54276400-54276697	hTERT	cMyc	NOTEST	0	0.15017	1.79769e+308	1.79769e+308	0.180032	1	no	#VALUE!
XLOC_017207	XLOC_017207	AC009228.4-1	chr2:24279236-24437087	hTERT	cMyc	NOTEST	0	0.148224	1.79769e+308	1.79769e+308	0.469693	1	no	#VALUE!
XLOC_020626	XLOC_020626	RPS3AP1	chr21:20724625-20724945	hTERT	cMyc	NOTEST	0	0.145822	1.79769e+308	1.79769e+308	0.180032	1	no	#VALUE!
XLOC_031771	XLOC_031771	TAL2	chr9:107464558-107464947	hTERT	cMyc	NOTEST	0	0.145691	1.79769e+308	1.79769e+308	0.133637	1	no	#VALUE!
XLOC_018227	XLOC_018227	SCARNA6	chr2:233825056-233869059	hTERT	cMyc	NOTEST	0	0.145148	1.79769e+308	1.79769e+308	0.470041	1	no	#VALUE!
XLOC_024050	XLOC_024050	SRP_euk_arch	chr4:1840584-1840862	hTERT	cMyc	NOTEST	0	0.144179	1.79769e+308	1.79769e+308	0.180032	1	no	#VALUE!
XLOC_020463	XLOC_020463	HUNK	chr21:32167498-32298248	hTERT	cMyc	NOTEST	0	0.143515	1.79769e+308	1.79769e+308	0.0529271	1	no	#VALUE!
XLOC_011351	XLOC_011351	AC023300.19	chr15:72296665-72300722	hTERT	cMyc	NOTEST	0	0.141372	1.79769e+308	1.79769e+308	0.0981543	1	no	#VALUE!
XLOC_001912	XLOC_001912	RP11-488L18.6	chr1:245405180-245405450	hTERT	cMyc	NOTEST	0	0.1411	1.79769e+308	1.79769e+308	0.180032	1	no	#VALUE!
XLOC_031158	XLOC_031158	RP11-459D20.1	chr9:1318663-1318967	hTERT	cMyc	NOTEST	0	0.14103	1.79769e+308	1.79769e+308	0.180032	1	no	#VALUE!
XLOC_024478	XLOC_024478	AC053545.4	chr4:123871152-123872798	hTERT	cMyc	NOTEST	0	0.140921	1.79769e+308	1.79769e+308	0.133637	1	no	#VALUE!
XLOC_016389	XLOC_016389	PSPN	chr19:6326304-6326860	hTERT	cMyc	NOTEST	0	0.140492	1.79769e+308	1.79769e+308	0.133637	1	no	#VALUE!
XLOC_027037	XLOC_027037	RP11-350J20.4	chr6:150112272-150174249	hTERT	cMyc	NOTEST	0	0.140351	1.79769e+308	1.79769e+308	0.482974	1	no	#VALUE!
XLOC_029447	XLOC_029447	AC027644.9	chr7:65814002-65814279	hTERT	cMyc	NOTEST	0	0.140188	1.79769e+308	1.79769e+308	0.180032	1	no	#VALUE!
XLOC_000047	XLOC_000047	GABRD	chr1:1940702-1952050	hTERT	cMyc	NOTEST	0	0.140048	1.79769e+308	1.79769e+308	0.0650609	1	no	#VALUE!
XLOC_026463	XLOC_026463	RP11-527B17.2	chr6:34965015-35217165	hTERT	cMyc	NOTEST	0	0.139859	1.79769e+308	1.79769e+308	0.477063	1	no	#VALUE!
XLOC_001881	XLOC_001881	RP11-323D18.5	chr1:240146000-240146469	hTERT	cMyc	NOTEST	0	0.138293	1.79769e+308	1.79769e+308	0.111514	1	no	#VALUE!
XLOC_001790	XLOC_001790	WNT3A	chr1:226261374-226315584	hTERT	cMyc	NOTEST	0	0.13822	1.79769e+308	1.79769e+308	0.0603928	1	no	#VALUE!
XLOC_026281	XLOC_026281	HIST1H4PS1	chr6:27882814-27883093	hTERT	cMyc	NOTEST	0	0.138057	1.79769e+308	1.79769e+308	0.180032	1	no	#VALUE!
XLOC_032210	XLOC_032210	RP11-255A11.4	chr9:33564355-33564633	hTERT	cMyc	NOTEST	0	0.137892	1.79769e+308	1.79769e+308	0.180032	1	no	#VALUE!
XLOC_032332	XLOC_032332	CR848007.6	chr9:43961067-43961410	hTERT	cMyc	NOTEST	0	0.137356	1.79769e+308	1.79769e+308	0.161788	1	no	#VALUE!
XLOC_020415	XLOC_020415	CHODL	chr21:18195450-18561561	hTERT	cMyc	NOTEST	0	0.136614	1.79769e+308	1.79769e+308	0.0756247	1	no	#VALUE!
XLOC_027117	XLOC_027117	SLC22A1	chr6:160462852-160499734	hTERT	cMyc	NOTEST	0	0.136056	1.79769e+308	1.79769e+308	0.0732447	1	no	#VALUE!
XLOC_029589	XLOC_029589	AC004774.1-1,SRP_euk_arch	chr7:96407315-96407612	hTERT	cMyc	NOTEST	0	0.136029	1.79769e+308	1.79769e+308	0.286442	1	no	#VALUE!
XLOC_012600	XLOC_012600	WFDC1	chr16:82885821-82920888	hTERT	cMyc	NOTEST	0	0.13601	1.79769e+308	1.79769e+308	0.0800917	1	no	#VALUE!
XLOC_026610	XLOC_026610	AL031178.1-1	chr6:53037754-53073630	hTERT	cMyc	NOTEST	0	0.135916	1.79769e+308	1.79769e+308	0.477121	1	no	#VALUE!
XLOC_032636	XLOC_032636	7SK	chr9:102380156-102389992	hTERT	cMyc	NOTEST	0	0.135513	1.79769e+308	1.79769e+308	0.35725	1	no	#VALUE!
XLOC_013046	XLOC_013046	AGRP	chr16:66073977-66075217	hTERT	cMyc	NOTEST	0	0.134453	1.79769e+308	1.79769e+308	0.166556	1	no	#VALUE!
XLOC_002662	XLOC_002662	ELTD1	chr1:79128036-79247245	hTERT	cMyc	NOTEST	0	0.133215	1.79769e+308	1.79769e+308	0.0647718	1	no	#VALUE!
XLOC_001523	XLOC_001523	PRG4	chr1:184532593-184611383	hTERT	cMyc	NOTEST	0	0.132757	1.79769e+308	1.79769e+308	0.448252	1	no	#VALUE!
XLOC_013820	XLOC_013820	CA4	chr17:55582078-55591683	hTERT	cMyc	NOTEST	0	0.131635	1.79769e+308	1.79769e+308	0.0773806	1	no	#VALUE!
XLOC_017529	XLOC_017529	AC062037.5-1	chr2:85435353-85472386	hTERT	cMyc	NOTEST	0	0.131158	1.79769e+308	1.79769e+308	0.460873	1	no	#VALUE!
XLOC_012354	XLOC_012354	AC142381.2-1	chr16:31880909-31893183	hTERT	cMyc	NOTEST	0	0.128746	1.79769e+308	1.79769e+308	0.180032	1	no	#VALUE!
XLOC_031935	XLOC_031935	SRP_euk_arch	chr9:132250949-132284392	hTERT	cMyc	NOTEST	0	0.127976	1.79769e+308	1.79769e+308	0.246867	1	no	#VALUE!
XLOC_009044	XLOC_009044	AL359262.9	chr13:58482466-58482741	hTERT	cMyc	NOTEST	0	0.127799	1.79769e+308	1.79769e+308	0.24674	1	no	#VALUE!
XLOC_015837	XLOC_015837	AC011479.7-1	chr19:43089707-43390849	hTERT	cMyc	NOTEST	0	0.127292	1.79769e+308	1.79769e+308	0.476114	1	no	#VALUE!
XLOC_031495	XLOC_031495	AL512625.10-3	chr9:66213194-66213493	hTERT	cMyc	NOTEST	0	0.126404	1.79769e+308	1.79769e+308	0.180032	1	no	#VALUE!
XLOC_004214	XLOC_004214	7SK	chr10:69535917-69641464	hTERT	cMyc	NOTEST	0	0.126046	1.79769e+308	1.79769e+308	0.470412	1	no	#VALUE!
XLOC_015309	XLOC_015309	MRO	chr18:46578571-46605752	hTERT	cMyc	NOTEST	0	0.125494	1.79769e+308	1.79769e+308	0.158576	1	no	#VALUE!
XLOC_030361	XLOC_030361	7SK	chr8:102219362-102219662	hTERT	cMyc	NOTEST	0	0.125494	1.79769e+308	1.79769e+308	0.180032	1	no	#VALUE!
XLOC_002996	XLOC_002996	RP11-763B22.7	chr1:147120426-147120744	hTERT	cMyc	NOTEST	0	0.124875	1.79769e+308	1.79769e+308	0.180032	1	no	#VALUE!
XLOC_024126	XLOC_024126	PPARGC1A	chr4:23402741-23500798	hTERT	cMyc	NOTEST	0	0.124512	1.79769e+308	1.79769e+308	0.0533041	1	no	#VALUE!
XLOC_020574	XLOC_020574	PCBP3OT	chr21:45888035-46186796	hTERT	cMyc	NOTEST	0	0.123459	1.79769e+308	1.79769e+308	0.409149	1	no	#VALUE!
XLOC_004730	XLOC_004730	ITIH5	chr10:7641640-7748940	hTERT	cMyc	NOTEST	0	0.12267	1.79769e+308	1.79769e+308	0.169477	1	no	#VALUE!
XLOC_015998	XLOC_015998	SYNGR4	chr19:53559468-53571439	hTERT	cMyc	NOTEST	0	0.121896	1.79769e+308	1.79769e+308	0.0890759	1	no	#VALUE!
XLOC_001775	XLOC_001775	C1orf95	chr1:224803123-224856364	hTERT	cMyc	NOTEST	0	0.121536	1.79769e+308	1.79769e+308	0.193244	1	no	#VALUE!
XLOC_003799	XLOC_003799	RGS7	chr1:239005437-239587153	hTERT	cMyc	NOTEST	0	0.121113	1.79769e+308	1.79769e+308	0.365435	1	no	#VALUE!
XLOC_029604	XLOC_029604	TMEM130	chr7:98282049-98305579	hTERT	cMyc	NOTEST	0	0.121001	1.79769e+308	1.79769e+308	0.0667376	1	no	#VALUE!
XLOC_028028	XLOC_028028	RP11-357P24.2	chr6:129245978-129879401	hTERT	cMyc	NOTEST	0	0.120207	1.79769e+308	1.79769e+308	0.439421	1	no	#VALUE!
XLOC_018820	XLOC_018820	LONRF2	chr2:100256185-100305627	hTERT	cMyc	NOTEST	0	0.119666	1.79769e+308	1.79769e+308	0.348786	1	no	#VALUE!
XLOC_000297	XLOC_000297	CD52	chr1:26481359-26519600	hTERT	cMyc	NOTEST	0	0.118846	1.79769e+308	1.79769e+308	0.446097	1	no	#VALUE!
XLOC_003064	XLOC_003064	RORC	chr1:150045172-150070972	hTERT	cMyc	NOTEST	0	0.118837	1.79769e+308	1.79769e+308	0.0614562	1	no	#VALUE!
XLOC_015568	XLOC_015568	AC008770.7-1	chr19:11859669-11886130	hTERT	cMyc	NOTEST	0	0.118636	1.79769e+308	1.79769e+308	0.288902	1	no	#VALUE!
XLOC_000593	XLOC_000593	AL139156.11-1	chr1:52380633-52584946	hTERT	cMyc	NOTEST	0	0.118161	1.79769e+308	1.79769e+308	0.473638	1	no	#VALUE!
XLOC_001767	XLOC_001767	RP11-145A3.4	chr1:224057472-224057778	hTERT	cMyc	NOTEST	0	0.118069	1.79769e+308	1.79769e+308	0.180032	1	no	#VALUE!
XLOC_000586	XLOC_000586	RP11-470H9.1	chr1:52027471-52116974	hTERT	cMyc	NOTEST	0	0.117931	1.79769e+308	1.79769e+308	0.488996	1	no	#VALUE!
XLOC_004545	XLOC_004545	AL136368.24-1	chr10:112394202-112530825	hTERT	cMyc	NOTEST	0	0.117857	1.79769e+308	1.79769e+308	0.166556	1	no	#VALUE!
XLOC_031251	XLOC_031251	RP11-252O2.2	chr9:19505977-19776926	hTERT	cMyc	NOTEST	0	0.117544	1.79769e+308	1.79769e+308	0.246867	1	no	#VALUE!
XLOC_033872	XLOC_033872	LL0XNC01-144A10.1	chrX:103697651-104898478	hTERT	cMyc	NOTEST	0	0.11715	1.79769e+308	1.79769e+308	0.426785	1	no	#VALUE!
XLOC_001126	XLOC_001126	AL138795.21-2	chr1:148532892-148550873	hTERT	cMyc	NOTEST	0	0.11633	1.79769e+308	1.79769e+308	0.481007	1	no	#VALUE!
XLOC_021221	XLOC_021221	AL031594.9	chr22:39096540-39362651	hTERT	cMyc	NOTEST	0	0.115972	1.79769e+308	1.79769e+308	0.479677	1	no	#VALUE!
XLOC_019085	XLOC_019085	AC073465.5-1	chr2:174004322-174004786	hTERT	cMyc	NOTEST	0	0.115908	1.79769e+308	1.79769e+308	0.133637	1	no	#VALUE!
XLOC_030806	XLOC_030806	7SK	chr8:62578373-62789672	hTERT	cMyc	NOTEST	0	0.11526	1.79769e+308	1.79769e+308	0.49025	1	no	#VALUE!
XLOC_028277	XLOC_028277	AC093376.5-1	chr7:5196360-5240012	hTERT	cMyc	NOTEST	0	0.113489	1.79769e+308	1.79769e+308	0.481879	1	no	#VALUE!
XLOC_005348	XLOC_005348	RP11-451M19.3	chr10:111691018-111885310	hTERT	cMyc	NOTEST	0	0.113221	1.79769e+308	1.79769e+308	0.457776	1	no	#VALUE!
XLOC_005845	XLOC_005845	7SK	chr11:56975738-56976071	hTERT	cMyc	NOTEST	0	0.112443	1.79769e+308	1.79769e+308	0.246867	1	no	#VALUE!
XLOC_024972	XLOC_024972	AC093510.2	chr5:89741572-89742241	hTERT	cMyc	NOTEST	0	0.112211	1.79769e+308	1.79769e+308	0.133637	1	no	#VALUE!
XLOC_008802	XLOC_008802	GALNT9	chr12:131246872-131415862	hTERT	cMyc	NOTEST	0	0.110679	1.79769e+308	1.79769e+308	0.0706417	1	no	#VALUE!
XLOC_016270	XLOC_016270	AC008751.7-1	chr19:63273149-63273468	hTERT	cMyc	NOTEST	0	0.110139	1.79769e+308	1.79769e+308	0.180032	1	no	#VALUE!
XLOC_024028	XLOC_024028	AC126281.3	chr4:191238150-191240721	hTERT	cMyc	NOTEST	0	0.110015	1.79769e+308	1.79769e+308	0.0644366	1	no	#VALUE!
XLOC_027165	XLOC_027165	AL133351.34-2	chr6:2968295-2968856	hTERT	cMyc	NOTEST	0	0.109095	1.79769e+308	1.79769e+308	0.133637	1	no	#VALUE!
XLOC_000568	XLOC_000568	RP11-93G23.1	chr1:48771113-50262172	hTERT	cMyc	NOTEST	0	0.108645	1.79769e+308	1.79769e+308	0.28815	1	no	#VALUE!
XLOC_016545	XLOC_016545	OR7A5	chr19:14799093-14800053	hTERT	cMyc	NOTEST	0	0.108511	1.79769e+308	1.79769e+308	0.111518	1	no	#VALUE!
XLOC_019653	XLOC_019653	7SK	chr20:33677379-33716262	hTERT	cMyc	NOTEST	0	0.107733	1.79769e+308	1.79769e+308	0.489049	1	no	#VALUE!
XLOC_033738	XLOC_033738	TBX22	chrX:79156910-79173924	hTERT	cMyc	NOTEST	0	0.107078	1.79769e+308	1.79769e+308	0.0764834	1	no	#VALUE!
XLOC_012393	XLOC_012393	AC018845.7	chr16:45475808-45522699	hTERT	cMyc	NOTEST	0	0.106248	1.79769e+308	1.79769e+308	0.482857	1	no	#VALUE!
XLOC_018387	XLOC_018387	AC012074.9	chr2:25446321-25446689	hTERT	cMyc	NOTEST	0	0.106117	1.79769e+308	1.79769e+308	0.180032	1	no	#VALUE!
XLOC_003935	XLOC_003935	MEIG1	chr10:15041443-15054856	hTERT	cMyc	NOTEST	0	0.105314	1.79769e+308	1.79769e+308	0.166556	1	no	#VALUE!
XLOC_002255	XLOC_002255	FGR	chr1:27811389-27834314	hTERT	cMyc	NOTEST	0	0.104843	1.79769e+308	1.79769e+308	0.0697498	1	no	#VALUE!
XLOC_014581	XLOC_014581	RPRML	chr17:42411009-42411372	hTERT	cMyc	NOTEST	0	0.104772	1.79769e+308	1.79769e+308	0.180032	1	no	#VALUE!
XLOC_033292	XLOC_033292	GS1-45N23.3	chrX:15845591-15846675	hTERT	cMyc	NOTEST	0	0.104682	1.79769e+308	1.79769e+308	0.180032	1	no	#VALUE!
XLOC_032263	XLOC_032263	OR13E1P	chr9:35849058-35849980	hTERT	cMyc	NOTEST	0	0.104188	1.79769e+308	1.79769e+308	0.111518	1	no	#VALUE!
XLOC_009041	XLOC_009041	PCDH17	chr13:57103789-57201066	hTERT	cMyc	NOTEST	0	0.104079	1.79769e+308	1.79769e+308	0.0531199	1	no	#VALUE!
XLOC_003305	XLOC_003305	RP4-738P11.4	chr1:166812479-166817939	hTERT	cMyc	NOTEST	0	0.103986	1.79769e+308	1.79769e+308	0.147123	1	no	#VALUE!
XLOC_028152	XLOC_028152	RP11-351K16.5	chr6:151767681-151815009	hTERT	cMyc	NOTEST	0	0.103277	1.79769e+308	1.79769e+308	0.457949	1	no	#VALUE!
XLOC_019159	XLOC_019159	TMEFF2	chr2:192522013-192767904	hTERT	cMyc	NOTEST	0	0.102003	1.79769e+308	1.79769e+308	0.0800386	1	no	#VALUE!
XLOC_010841	XLOC_010841	AB019441.1-16	chr14:105523713-105524151	hTERT	cMyc	NOTEST	0	0.101948	1.79769e+308	1.79769e+308	0.180032	1	no	#VALUE!
XLOC_008679	XLOC_008679	AC007546.6-2	chr12:108963365-108995806	hTERT	cMyc	NOTEST	0	0.101932	1.79769e+308	1.79769e+308	0.442639	1	no	#VALUE!
XLOC_016070	XLOC_016070	CD33	chr19:56420146-56435086	hTERT	cMyc	NOTEST	0	0.101599	1.79769e+308	1.79769e+308	0.0824524	1	no	#VALUE!
XLOC_010498	XLOC_010498	AL109758.3-1	chr14:49620118-49629111	hTERT	cMyc	NOTEST	0	0.100917	1.79769e+308	1.79769e+308	0.0981543	1	no	#VALUE!
XLOC_021098	XLOC_021098	RFPL1	chr22:28164571-28168444	hTERT	cMyc	NOTEST	0	0.100607	1.79769e+308	1.79769e+308	0.083755	1	no	#VALUE!
XLOC_032910	XLOC_032910	LCN15	chr9:138773906-138778786	hTERT	cMyc	NOTEST	0	0.100536	1.79769e+308	1.79769e+308	0.111518	1	no	#VALUE!
XLOC_003008	XLOC_003008	RP5-998N21.3	chr1:147607281-147607690	hTERT	cMyc	NOTEST	0	0.0998872	1.79769e+308	1.79769e+308	0.180032	1	no	#VALUE!
XLOC_002179	XLOC_002179	RP11-487E1.1	chr1:21005558-21375927	hTERT	cMyc	NOTEST	0	0.0997697	1.79769e+308	1.79769e+308	0.484547	1	no	#VALUE!
XLOC_000575	XLOC_000575	RP11-220M1.2	chr1:50679522-51198524	hTERT	cMyc	NOTEST	0	0.0996594	1.79769e+308	1.79769e+308	0.481839	1	no	#VALUE!
XLOC_014007	XLOC_014007	DOC2BL	chr17:5821-31270	hTERT	cMyc	NOTEST	0	0.0996205	1.79769e+308	1.79769e+308	0.0890759	1	no	#VALUE!
XLOC_027784	XLOC_027784	RP11-250B2.2	chr6:81236506-81236864	hTERT	cMyc	NOTEST	0	0.0988345	1.79769e+308	1.79769e+308	0.180032	1	no	#VALUE!
XLOC_005028	XLOC_005028	TMEM26	chr10:62836406-62883214	hTERT	cMyc	NOTEST	0	0.0986791	1.79769e+308	1.79769e+308	0.154514	1	no	#VALUE!
XLOC_028580	XLOC_028580	WBSCR28	chr7:72913424-72918159	hTERT	cMyc	NOTEST	0	0.0986533	1.79769e+308	1.79769e+308	0.111518	1	no	#VALUE!
XLOC_022395	XLOC_022395	AC080013.17	chr3:159940899-159943998	hTERT	cMyc	NOTEST	0	0.0980594	1.79769e+308	1.79769e+308	0.111518	1	no	#VALUE!
XLOC_033800	XLOC_033800	RP11-390F10.2	chrX:97563791-97564461	hTERT	cMyc	NOTEST	0	0.0958767	1.79769e+308	1.79769e+308	0.133637	1	no	#VALUE!
XLOC_026953	XLOC_026953	RP1-55C23.5	chr6:133044437-133076881	hTERT	cMyc	NOTEST	0	0.0958332	1.79769e+308	1.79769e+308	0.147123	1	no	#VALUE!
XLOC_030937	XLOC_030937	GDF6	chr8:97223735-97242196	hTERT	cMyc	NOTEST	0	0.0949382	1.79769e+308	1.79769e+308	0.0613777	1	no	#VALUE!
XLOC_018819	XLOC_018819	AFF3	chr2:99530149-100125469	hTERT	cMyc	NOTEST	0	0.0948004	1.79769e+308	1.79769e+308	0.0583986	1	no	#VALUE!
XLOC_030942	XLOC_030942	TSPYL5	chr8:98357994-98359248	hTERT	cMyc	NOTEST	0	0.0946568	1.79769e+308	1.79769e+308	0.0890759	1	no	#VALUE!
XLOC_015626	XLOC_015626	AC003111.1-2	chr19:15279779-15280103	hTERT	cMyc	NOTEST	0	0.0944837	1.79769e+308	1.79769e+308	0.180032	1	no	#VALUE!
XLOC_012155	XLOC_012155	AC006111.4-2	chr16:3632939-3707521	hTERT	cMyc	NOTEST	0	0.0939075	1.79769e+308	1.79769e+308	0.48939	1	no	#VALUE!
XLOC_003795	XLOC_003795	GREM2	chr1:238719497-238842085	hTERT	cMyc	NOTEST	0	0.0929445	1.79769e+308	1.79769e+308	0.064577	1	no	#VALUE!
XLOC_020050	XLOC_020050	RP5-984P4.1	chr20:21416881-21417263	hTERT	cMyc	NOTEST	0	0.0928406	1.79769e+308	1.79769e+308	0.180032	1	no	#VALUE!
XLOC_035068	XLOC_035068	FGF13	chrX:137541400-137894912	hTERT	cMyc	NOTEST	0	0.0922732	1.79769e+308	1.79769e+308	0.0959827	1	no	#VALUE!
XLOC_033366	XLOC_033366	RP11-12D5.5	chrX:27791930-27792387	hTERT	cMyc	NOTEST	0	0.0920575	1.79769e+308	1.79769e+308	0.179932	1	no	#VALUE!
XLOC_023235	XLOC_023235	SLITRK3	chr3:166387226-166397163	hTERT	cMyc	NOTEST	0	0.0919773	1.79769e+308	1.79769e+308	0.0598801	1	no	#VALUE!
XLOC_031676	XLOC_031676	SUSD3	chr9:94860809-94887233	hTERT	cMyc	NOTEST	0	0.0917345	1.79769e+308	1.79769e+308	0.113702	1	no	#VALUE!
XLOC_017595	XLOC_017595	AC113612.3-2	chr2:89937335-89937751	hTERT	cMyc	NOTEST	0	0.091211	1.79769e+308	1.79769e+308	0.180032	1	no	#VALUE!
XLOC_028957	XLOC_028957	TRBV5-4	chr7:141831582-141832047	hTERT	cMyc	NOTEST	0	0.0911224	1.79769e+308	1.79769e+308	0.180032	1	no	#VALUE!
XLOC_033328	XLOC_033328	PTCHD1	chrX:23262905-23324838	hTERT	cMyc	NOTEST	0	0.0898063	1.79769e+308	1.79769e+308	0.0616548	1	no	#VALUE!
XLOC_016337	XLOC_016337	DIRAS1	chr19:2665565-2672369	hTERT	cMyc	NOTEST	0	0.0895849	1.79769e+308	1.79769e+308	0.0630883	1	no	#VALUE!
XLOC_017552	XLOC_017552	AC108479.1	chr2:88049242-88049605	hTERT	cMyc	NOTEST	0	0.0895135	1.79769e+308	1.79769e+308	0.180032	1	no	#VALUE!
XLOC_028925	XLOC_028925	TAS2R3	chr7:141110365-141111466	hTERT	cMyc	NOTEST	0	0.0891357	1.79769e+308	1.79769e+308	0.111518	1	no	#VALUE!
XLOC_029434	XLOC_029434	AC073349.11-3	chr7:63986340-63987913	hTERT	cMyc	NOTEST	0	0.0890459	1.79769e+308	1.79769e+308	0.0981543	1	no	#VALUE!
XLOC_032728	XLOC_032728	AMBP	chr9:115862230-115880536	hTERT	cMyc	NOTEST	0	0.0884079	1.79769e+308	1.79769e+308	0.0890759	1	no	#VALUE!
XLOC_003460	XLOC_003460	RP11-32D17.4	chr1:195319884-195382287	hTERT	cMyc	NOTEST	0	0.0884014	1.79769e+308	1.79769e+308	0.484012	1	no	#VALUE!
XLOC_006921	XLOC_006921	CD248	chr11:65838800-65841074	hTERT	cMyc	NOTEST	0	0.0883477	1.79769e+308	1.79769e+308	0.0733591	1	no	#VALUE!
XLOC_019874	XLOC_019874	SLC17A9	chr20:61054443-61070386	hTERT	cMyc	NOTEST	0	0.0873904	1.79769e+308	1.79769e+308	0.0732447	1	no	#VALUE!
XLOC_027376	XLOC_027376	ZDHHC20P1	chr6:29783880-29784303	hTERT	cMyc	NOTEST	0	0.0872486	1.79769e+308	1.79769e+308	0.180032	1	no	#VALUE!
XLOC_000739	XLOC_000739	RP11-320E2.1	chr1:80521624-80522243	hTERT	cMyc	NOTEST	0	0.0866966	1.79769e+308	1.79769e+308	0.133637	1	no	#VALUE!
XLOC_034209	XLOC_034209	CXorf52	chrX:153452672-153453380	hTERT	cMyc	NOTEST	0	0.0864859	1.79769e+308	1.79769e+308	0.133637	1	no	#VALUE!
XLOC_008158	XLOC_008158	TAS2R10	chr12:10869211-10870135	hTERT	cMyc	NOTEST	0	0.0863081	1.79769e+308	1.79769e+308	0.133637	1	no	#VALUE!
XLOC_008489	XLOC_008489	C12orf61	chr12:61282989-61283385	hTERT	cMyc	NOTEST	0	0.0857547	1.79769e+308	1.79769e+308	0.180032	1	no	#VALUE!
XLOC_005768	XLOC_005768	CREB3L1	chr11:46255803-46299546	hTERT	cMyc	NOTEST	0	0.0855652	1.79769e+308	1.79769e+308	0.0673623	1	no	#VALUE!
XLOC_024112	XLOC_024112	LDB2	chr4:16112264-16509425	hTERT	cMyc	NOTEST	0	0.0854828	1.79769e+308	1.79769e+308	0.131348	1	no	#VALUE!
XLOC_008530	XLOC_008530	AC123904.5	chr12:73343811-73344188	hTERT	cMyc	NOTEST	0	0.0852153	1.79769e+308	1.79769e+308	0.180032	1	no	#VALUE!
XLOC_023652	XLOC_023652	AMTN	chr4:71418886-71433048	hTERT	cMyc	NOTEST	0	0.0852129	1.79769e+308	1.79769e+308	0.111518	1	no	#VALUE!
XLOC_014075	XLOC_014075	VMO1	chr17:4635320-4636471	hTERT	cMyc	NOTEST	0	0.0850637	1.79769e+308	1.79769e+308	0.18529	1	no	#VALUE!
XLOC_009113	XLOC_009113	RP11-202P3.1	chr13:85441134-85441669	hTERT	cMyc	NOTEST	0	0.0847853	1.79769e+308	1.79769e+308	0.180032	1	no	#VALUE!
XLOC_031262	XLOC_031262	IFNA8	chr9:21399145-21400184	hTERT	cMyc	NOTEST	0	0.0845423	1.79769e+308	1.79769e+308	0.111518	1	no	#VALUE!
XLOC_033329	XLOC_033329	RP11-654E17.2	chrX:23262905-23324838	hTERT	cMyc	NOTEST	0	0.0844869	1.79769e+308	1.79769e+308	0.355923	1	no	#VALUE!
XLOC_024838	XLOC_024838	RAB3C	chr5:57914695-58183162	hTERT	cMyc	NOTEST	0	0.0837959	1.79769e+308	1.79769e+308	0.158586	1	no	#VALUE!
XLOC_032637	XLOC_032637	RP11-70K10.2	chr9:102830851-103127238	hTERT	cMyc	NOTEST	0	0.0834092	1.79769e+308	1.79769e+308	0.246866	1	no	#VALUE!
XLOC_015772	XLOC_015772	HPN	chr19:40223249-40249315	hTERT	cMyc	NOTEST	0	0.0830498	1.79769e+308	1.79769e+308	0.091239	1	no	#VALUE!
XLOC_000993	XLOC_000993	RP4-630J13.1	chr1:119057144-119057825	hTERT	cMyc	NOTEST	0	0.0827374	1.79769e+308	1.79769e+308	0.133637	1	no	#VALUE!
XLOC_029373	XLOC_029373	MYO1G	chr7:44968785-44985193	hTERT	cMyc	NOTEST	0	0.0821892	1.79769e+308	1.79769e+308	0.0630883	1	no	#VALUE!
XLOC_015419	XLOC_015419	ONECUT3	chr19:1704661-1726444	hTERT	cMyc	NOTEST	0	0.0821183	1.79769e+308	1.79769e+308	0.0981543	1	no	#VALUE!
XLOC_018141	XLOC_018141	WNT6	chr2:219432782-219447192	hTERT	cMyc	NOTEST	0	0.0818665	1.79769e+308	1.79769e+308	0.0890759	1	no	#VALUE!
XLOC_021374	XLOC_021374	CLDN5	chr22:17890546-17895068	hTERT	cMyc	NOTEST	0	0.0816576	1.79769e+308	1.79769e+308	0.0930874	1	no	#VALUE!
XLOC_025486	XLOC_025486	RANBP3L	chr5:36284861-36337761	hTERT	cMyc	NOTEST	0	0.0810372	1.79769e+308	1.79769e+308	0.0773806	1	no	#VALUE!
XLOC_035084	XLOC_035084	SPANXD	chrX:140613236-140614499	hTERT	cMyc	NOTEST	0	0.0802197	1.79769e+308	1.79769e+308	0.133637	1	no	#VALUE!
XLOC_018458	XLOC_018458	AC007401.2	chr2:36436900-36678836	hTERT	cMyc	NOTEST	0	0.0792645	1.79769e+308	1.79769e+308	0.48453	1	no	#VALUE!
XLOC_013109	XLOC_013109	C16orf47	chr16:71718037-71735847	hTERT	cMyc	NOTEST	0	0.0790767	1.79769e+308	1.79769e+308	0.0981543	1	no	#VALUE!
XLOC_007693	XLOC_007693	INHBC	chr12:56114809-56130876	hTERT	cMyc	NOTEST	0	0.0789631	1.79769e+308	1.79769e+308	0.0824524	1	no	#VALUE!
XLOC_025899	XLOC_025899	SPINK1	chr5:147184338-147191453	hTERT	cMyc	NOTEST	0	0.0788602	1.79769e+308	1.79769e+308	0.180032	1	no	#VALUE!
XLOC_011317	XLOC_011317	TMEM84	chr15:67160192-67160676	hTERT	cMyc	NOTEST	0	0.0773627	1.79769e+308	1.79769e+308	0.180032	1	no	#VALUE!
XLOC_013475	XLOC_013475	FAM27L	chr17:21749496-21750630	hTERT	cMyc	NOTEST	0	0.077221	1.79769e+308	1.79769e+308	0.133637	1	no	#VALUE!
XLOC_001687	XLOC_001687	RP11-565J7.1	chr1:210176213-210176601	hTERT	cMyc	NOTEST	0	0.0771803	1.79769e+308	1.79769e+308	0.178998	1	no	#VALUE!
XLOC_031955	XLOC_031955	C9orf171	chr9:134275250-134438527	hTERT	cMyc	NOTEST	0	0.0770441	1.79769e+308	1.79769e+308	0.176168	1	no	#VALUE!
XLOC_003816	XLOC_003816	RP11-518L10.3	chr1:242624899-242625587	hTERT	cMyc	NOTEST	0	0.0769502	1.79769e+308	1.79769e+308	0.133637	1	no	#VALUE!
XLOC_016512	XLOC_016512	KLF1	chr19:12856235-12859017	hTERT	cMyc	NOTEST	0	0.076851	1.79769e+308	1.79769e+308	0.0890759	1	no	#VALUE!
XLOC_019023	XLOC_019023	ERMN	chr2:157883371-157892392	hTERT	cMyc	NOTEST	0	0.0767321	1.79769e+308	1.79769e+308	0.166556	1	no	#VALUE!
XLOC_020726	XLOC_020726	KCNE1	chr21:34740857-34806443	hTERT	cMyc	NOTEST	0	0.0765912	1.79769e+308	1.79769e+308	0.208905	1	no	#VALUE!
XLOC_023758	XLOC_023758	AC073855.5	chr4:98699049-99283414	hTERT	cMyc	NOTEST	0	0.076536	1.79769e+308	1.79769e+308	0.246343	1	no	#VALUE!
XLOC_030921	XLOC_030921	RUNX1T1	chr8:93040327-93176619	hTERT	cMyc	NOTEST	0	0.076468	1.79769e+308	1.79769e+308	0.0699275	1	no	#VALUE!
XLOC_005422	XLOC_005422	C10orf122	chr10:127334458-127361665	hTERT	cMyc	NOTEST	0	0.0764545	1.79769e+308	1.79769e+308	0.420457	1	no	#VALUE!
XLOC_001315	XLOC_001315	RP11-312J18.3	chr1:159066622-159099316	hTERT	cMyc	NOTEST	0	0.0763277	1.79769e+308	1.79769e+308	0.246867	1	no	#VALUE!
XLOC_030122	XLOC_030122	UNC5D	chr8:35212844-35771722	hTERT	cMyc	NOTEST	0	0.0761667	1.79769e+308	1.79769e+308	0.381322	1	no	#VALUE!
XLOC_016366	XLOC_016366	AC011498.7-3	chr19:4473545-4486208	hTERT	cMyc	NOTEST	0	0.0757009	1.79769e+308	1.79769e+308	0.0733591	1	no	#VALUE!
XLOC_033949	XLOC_033949	RP3-378P9.1	chrX:116415928-116416197	hTERT	cMyc	NOTEST	0	0.0756338	1.79769e+308	1.79769e+308	0.252728	1	no	#VALUE!
XLOC_014851	XLOC_014851	AC109327.1	chr17:76133219-76554768	hTERT	cMyc	NOTEST	0	0.0754231	1.79769e+308	1.79769e+308	0.480067	1	no	#VALUE!
XLOC_015034	XLOC_015034	SLC14A1	chr18:41558146-41585046	hTERT	cMyc	NOTEST	0	0.0753107	1.79769e+308	1.79769e+308	0.14569	1	no	#VALUE!
XLOC_003444	XLOC_003444	FAM5C	chr1:188333419-188713382	hTERT	cMyc	NOTEST	0	0.0751334	1.79769e+308	1.79769e+308	0.0733591	1	no	#VALUE!
XLOC_027455	XLOC_027455	AL645922.11-3	chr6:32057779-32185131	hTERT	cMyc	NOTEST	0	0.0746382	1.79769e+308	1.79769e+308	0.380623	1	no	#VALUE!
XLOC_009213	XLOC_009213	RP11-569D9.3	chr13:114090222-114090643	hTERT	cMyc	NOTEST	0	0.0746242	1.79769e+308	1.79769e+308	0.180032	1	no	#VALUE!
XLOC_021387	XLOC_021387	SUSD2P1	chr22:18853205-18855156	hTERT	cMyc	NOTEST	0	0.073667	1.79769e+308	1.79769e+308	0.131085	1	no	#VALUE!
XLOC_016428	XLOC_016428	ADAMTS10	chr19:8551125-8581588	hTERT	cMyc	NOTEST	0	0.0735991	1.79769e+308	1.79769e+308	0.0648012	1	no	#VALUE!
XLOC_018289	XLOC_018289	GAL3ST2	chr2:242364912-242392375	hTERT	cMyc	NOTEST	0	0.0727224	1.79769e+308	1.79769e+308	0.0981543	1	no	#VALUE!
XLOC_027681	XLOC_027681	BMP5	chr6:55728198-55848334	hTERT	cMyc	NOTEST	0	0.0725522	1.79769e+308	1.79769e+308	0.0824524	1	no	#VALUE!
XLOC_014538	XLOC_014538	PPY	chr17:39373697-39375359	hTERT	cMyc	NOTEST	0	0.0725488	1.79769e+308	1.79769e+308	0.180032	1	no	#VALUE!
XLOC_000804	XLOC_000804	RP11-330C7.3	chr1:92746840-93030549	hTERT	cMyc	NOTEST	0	0.0724856	1.79769e+308	1.79769e+308	0.451281	1	no	#VALUE!
XLOC_025208	XLOC_025208	SCGB3A2	chr5:147238466-147241946	hTERT	cMyc	NOTEST	0	0.0721743	1.79769e+308	1.79769e+308	0.180032	1	no	#VALUE!
XLOC_017764	XLOC_017764	GPR17	chr2:128112470-128155830	hTERT	cMyc	NOTEST	0	0.0720894	1.79769e+308	1.79769e+308	0.140435	1	no	#VALUE!
XLOC_020637	XLOC_020637	C21orf42	chr21:25680009-25725884	hTERT	cMyc	NOTEST	0	0.072066	1.79769e+308	1.79769e+308	0.0981543	1	no	#VALUE!
XLOC_026317	XLOC_026317	C6orf100	chr6:29019659-29020292	hTERT	cMyc	NOTEST	0	0.0719869	1.79769e+308	1.79769e+308	0.180032	1	no	#VALUE!
XLOC_001370	XLOC_001370	RP11-466F5.3	chr1:163898072-163934524	hTERT	cMyc	NOTEST	0	0.0718222	1.79769e+308	1.79769e+308	0.481825	1	no	#VALUE!
XLOC_030378	XLOC_030378	CTHRC1	chr8:104452918-104464397	hTERT	cMyc	NOTEST	0	0.0717264	1.79769e+308	1.79769e+308	0.166556	1	no	#VALUE!
XLOC_021970	XLOC_021970	CCDC36	chr3:49042147-49270159	hTERT	cMyc	NOTEST	0	0.0716649	1.79769e+308	1.79769e+308	0.479666	1	no	#VALUE!
XLOC_012040	XLOC_012040	Z84723.1	chr16:12909-15123	hTERT	cMyc	NOTEST	0	0.0710961	1.79769e+308	1.79769e+308	0.147123	1	no	#VALUE!
XLOC_000475	XLOC_000475	RIMKLA	chr1:42619063-42653437	hTERT	cMyc	NOTEST	0	0.0707887	1.79769e+308	1.79769e+308	0.113628	1	no	#VALUE!
XLOC_025760	XLOC_025760	AC010409.6-1	chr5:118910724-118911209	hTERT	cMyc	NOTEST	0	0.0707509	1.79769e+308	1.79769e+308	0.179877	1	no	#VALUE!
XLOC_005923	XLOC_005923	SCGB1D2	chr11:61766299-61768855	hTERT	cMyc	NOTEST	0	0.0703477	1.79769e+308	1.79769e+308	0.180032	1	no	#VALUE!
XLOC_019131	XLOC_019131	FRZB	chr2:183406981-183439743	hTERT	cMyc	NOTEST	0	0.0702083	1.79769e+308	1.79769e+308	0.0890759	1	no	#VALUE!
XLOC_002493	XLOC_002493	BEND5	chr1:48771113-50262172	hTERT	cMyc	NOTEST	0	0.0701128	1.79769e+308	1.79769e+308	0.121547	1	no	#VALUE!
XLOC_033399	XLOC_033399	BX842568.1	chrX:36885906-36886133	hTERT	cMyc	NOTEST	0	0.0699312	1.79769e+308	1.79769e+308	0.294632	1	no	#VALUE!
XLOC_027197	XLOC_027197	RP11-69L16.6	chr6:7271885-7334941	hTERT	cMyc	NOTEST	0	0.0695908	1.79769e+308	1.79769e+308	0.446558	1	no	#VALUE!
XLOC_032576	XLOC_032576	OMD	chr9:94128042-94472368	hTERT	cMyc	NOTEST	0	0.0691612	1.79769e+308	1.79769e+308	0.444147	1	no	#VALUE!
XLOC_012116	XLOC_012116	NTN3	chr16:2461500-2464147	hTERT	cMyc	NOTEST	0	0.0688718	1.79769e+308	1.79769e+308	0.0890759	1	no	#VALUE!
XLOC_020623	XLOC_020623	AP000568.2	chr21:20053543-20054277	hTERT	cMyc	NOTEST	0	0.0688021	1.79769e+308	1.79769e+308	0.133637	1	no	#VALUE!
XLOC_017051	XLOC_017051	LAIR1	chr19:59557046-59573977	hTERT	cMyc	NOTEST	0	0.0686122	1.79769e+308	1.79769e+308	0.189231	1	no	#VALUE!
XLOC_010141	XLOC_010141	COX8C	chr14:92869317-93243442	hTERT	cMyc	NOTEST	0	0.0682241	1.79769e+308	1.79769e+308	0.332561	1	no	#VALUE!
XLOC_021112	XLOC_021112	RP4-539M6.18	chr22:29165823-29166305	hTERT	cMyc	NOTEST	0	0.0681296	1.79769e+308	1.79769e+308	0.179788	1	no	#VALUE!
XLOC_026356	XLOC_026356	TRIM26P	chr6:30314056-30318035	hTERT	cMyc	NOTEST	0	0.0680408	1.79769e+308	1.79769e+308	0.133637	1	no	#VALUE!
XLOC_029815	XLOC_029815	AC008155.10-1	chr7:137633365-137633787	hTERT	cMyc	NOTEST	0	0.0680249	1.79769e+308	1.79769e+308	0.180032	1	no	#VALUE!
XLOC_015862	XLOC_015862	AC011500.7-1	chr19:44622051-44623922	hTERT	cMyc	NOTEST	0	0.0678406	1.79769e+308	1.79769e+308	0.180032	1	no	#VALUE!
XLOC_027213	XLOC_027213	RP11-360O19.5	chr6:10600441-10737586	hTERT	cMyc	NOTEST	0	0.0670596	1.79769e+308	1.79769e+308	0.246867	1	no	#VALUE!
XLOC_017275	XLOC_017275	AL121657.4	chr2:31367171-31367974	hTERT	cMyc	NOTEST	0	0.0668444	1.79769e+308	1.79769e+308	0.180032	1	no	#VALUE!
XLOC_021706	XLOC_021706	RP5-996D20.3	chr22:45134396-45311731	hTERT	cMyc	NOTEST	0	0.0662531	1.79769e+308	1.79769e+308	0.484709	1	no	#VALUE!
XLOC_009889	XLOC_009889	NPAS3	chr14:32478199-33343133	hTERT	cMyc	NOTEST	0	0.0660842	1.79769e+308	1.79769e+308	0.136243	1	no	#VALUE!
XLOC_012087	XLOC_012087	RPS3AP2	chr16:1467829-1468585	hTERT	cMyc	NOTEST	0	0.0658258	1.79769e+308	1.79769e+308	0.133637	1	no	#VALUE!
XLOC_003368	XLOC_003368	RP11-64I24.2	chr1:172395170-173226353	hTERT	cMyc	NOTEST	0	0.0658047	1.79769e+308	1.79769e+308	0.467951	1	no	#VALUE!
XLOC_014867	XLOC_014867	PDE6G	chr17:77227893-77234038	hTERT	cMyc	NOTEST	0	0.0653557	1.79769e+308	1.79769e+308	0.111518	1	no	#VALUE!
XLOC_015109	XLOC_015109	DOK6	chr18:65219270-65660357	hTERT	cMyc	NOTEST	0	0.0651687	1.79769e+308	1.79769e+308	0.0890759	1	no	#VALUE!
XLOC_033717	XLOC_033717	RP11-212D3.2	chrX:75025259-75025448	hTERT	cMyc	NOTEST	0	0.065166	1.79769e+308	1.79769e+308	0.353269	1	no	#VALUE!
XLOC_023566	XLOC_023566	GABRB1	chr4:46728335-47123202	hTERT	cMyc	NOTEST	0	0.065108	1.79769e+308	1.79769e+308	0.162301	1	no	#VALUE!
XLOC_015158	XLOC_015158	AP005433.3	chr18:5881420-5882062	hTERT	cMyc	NOTEST	0	0.06436	1.79769e+308	1.79769e+308	0.180032	1	no	#VALUE!
XLOC_032037	XLOC_032037	CACNA1B	chr9:139882197-140138897	hTERT	cMyc	NOTEST	0	0.0635921	1.79769e+308	1.79769e+308	0.166556	1	no	#VALUE!
XLOC_009905	XLOC_009905	SSTR1	chr14:37746954-37752019	hTERT	cMyc	NOTEST	0	0.0632885	1.79769e+308	1.79769e+308	0.0765943	1	no	#VALUE!
XLOC_028898	XLOC_028898	AKR1D1	chr7:137411735-137453590	hTERT	cMyc	NOTEST	0	0.0631939	1.79769e+308	1.79769e+308	0.169608	1	no	#VALUE!
XLOC_007170	XLOC_007170	AP001781.5-1	chr11:111158128-111247416	hTERT	cMyc	NOTEST	0	0.063071	1.79769e+308	1.79769e+308	0.473501	1	no	#VALUE!
XLOC_025853	XLOC_025853	SLC23A1	chr5:138705417-138746900	hTERT	cMyc	NOTEST	0	0.0627661	1.79769e+308	1.79769e+308	0.472786	1	no	#VALUE!
XLOC_031984	XLOC_031984	RP11-263F14.3	chr9:136899685-136900142	hTERT	cMyc	NOTEST	0	0.0627196	1.79769e+308	1.79769e+308	0.180032	1	no	#VALUE!
XLOC_002409	XLOC_002409	AL110502.1-2	chr1:41265460-41480375	hTERT	cMyc	NOTEST	0	0.0626091	1.79769e+308	1.79769e+308	0.476682	1	no	#VALUE!
XLOC_025312	XLOC_025312	FGF18	chr5:170779271-170816767	hTERT	cMyc	NOTEST	0	0.0625578	1.79769e+308	1.79769e+308	0.0999103	1	no	#VALUE!
XLOC_029560	XLOC_029560	AC000120.1-1	chr7:91617156-91646781	hTERT	cMyc	NOTEST	0	0.0625423	1.79769e+308	1.79769e+308	0.133637	1	no	#VALUE!
XLOC_021248	XLOC_021248	Z99716.4-3	chr22:40684141-40684597	hTERT	cMyc	NOTEST	0	0.0624464	1.79769e+308	1.79769e+308	0.180032	1	no	#VALUE!
XLOC_005465	XLOC_005465	XX-2136C77.1	chr10:135320728-135324129	hTERT	cMyc	NOTEST	0	0.0623001	1.79769e+308	1.79769e+308	0.166556	1	no	#VALUE!
XLOC_007747	XLOC_007747	LYZ	chr12:68028400-68034280	hTERT	cMyc	NOTEST	0	0.0622804	1.79769e+308	1.79769e+308	0.111518	1	no	#VALUE!
XLOC_005286	XLOC_005286	RP11-483F11.5	chr10:101409252-101455449	hTERT	cMyc	NOTEST	0	0.0622388	1.79769e+308	1.79769e+308	0.463886	1	no	#VALUE!
XLOC_035166	XLOC_035166	PNCK	chrX:152588378-152592974	hTERT	cMyc	NOTEST	0	0.0618899	1.79769e+308	1.79769e+308	0.114544	1	no	#VALUE!
XLOC_005903	XLOC_005903	PGA4	chr11:60746395-60755755	hTERT	cMyc	NOTEST	0	0.0617775	1.79769e+308	1.79769e+308	0.104434	1	no	#VALUE!
XLOC_005902	XLOC_005902	PGA3	chr11:60727559-60736926	hTERT	cMyc	NOTEST	0	0.0616137	1.79769e+308	1.79769e+308	0.104434	1	no	#VALUE!
XLOC_002758	XLOC_002758	ABCA4	chr1:94230980-94359298	hTERT	cMyc	NOTEST	0	0.0612676	1.79769e+308	1.79769e+308	0.0638493	1	no	#VALUE!
XLOC_014219	XLOC_014219	AL353997.3-1	chr17:18237518-18245000	hTERT	cMyc	NOTEST	0	0.060964	1.79769e+308	1.79769e+308	0.246867	1	no	#VALUE!
XLOC_017818	XLOC_017818	ACMSD	chr2:135312586-135376074	hTERT	cMyc	NOTEST	0	0.0609148	1.79769e+308	1.79769e+308	0.161372	1	no	#VALUE!
XLOC_016564	XLOC_016564	CIB3	chr19:16133222-16145336	hTERT	cMyc	NOTEST	0	0.0606358	1.79769e+308	1.79769e+308	0.271844	1	no	#VALUE!
XLOC_031936	XLOC_031936	AL354898.10-2,AL354898.10-3	chr9:132294373-132299329	hTERT	cMyc	NOTEST	0	0.0605421	1.79769e+308	1.79769e+308	0.147123	1	no	#VALUE!
XLOC_028185	XLOC_028185	RP11-507C10.4	chr6:158991033-159105889	hTERT	cMyc	NOTEST	0	0.0601469	1.79769e+308	1.79769e+308	0.424728	1	no	#VALUE!
XLOC_001304	XLOC_001304	ATP1A2	chr1:158349929-158379996	hTERT	cMyc	NOTEST	0	0.0598888	1.79769e+308	1.79769e+308	0.0652216	1	no	#VALUE!
XLOC_003593	XLOC_003593	C1orf227	chr1:211070113-211087614	hTERT	cMyc	NOTEST	0	0.0598383	1.79769e+308	1.79769e+308	0.311676	1	no	#VALUE!
XLOC_001073	XLOC_001073	RP11-301M17.1	chr1:146185063-146185580	hTERT	cMyc	NOTEST	0	0.0590473	1.79769e+308	1.79769e+308	0.180032	1	no	#VALUE!
XLOC_000468	XLOC_000468	AL110502.1-1	chr1:41265460-41480375	hTERT	cMyc	NOTEST	0	0.0588401	1.79769e+308	1.79769e+308	0.476706	1	no	#VALUE!
XLOC_032154	XLOC_032154	RP11-354P17.10	chr9:21388612-21389138	hTERT	cMyc	NOTEST	0	0.0587055	1.79769e+308	1.79769e+308	0.180032	1	no	#VALUE!
XLOC_019475	XLOC_019475	RPS18P1	chr20:5461523-5461981	hTERT	cMyc	NOTEST	0	0.0585522	1.79769e+308	1.79769e+308	0.180032	1	no	#VALUE!
XLOC_031703	XLOC_031703	RP11-72B4.2	chr9:97561302-97770942	hTERT	cMyc	NOTEST	0	0.0582342	1.79769e+308	1.79769e+308	0.465644	1	no	#VALUE!
XLOC_030367	XLOC_030367	AP003356.2	chr8:103888245-103888783	hTERT	cMyc	NOTEST	0	0.058112	1.79769e+308	1.79769e+308	0.180032	1	no	#VALUE!
XLOC_007534	XLOC_007534	AC063924.17	chr12:44124845-44125401	hTERT	cMyc	NOTEST	0	0.0581058	1.79769e+308	1.79769e+308	0.180032	1	no	#VALUE!
XLOC_027367	XLOC_027367	DDX6P	chr6:29344235-29532827	hTERT	cMyc	NOTEST	0	0.0578983	1.79769e+308	1.79769e+308	0.147123	1	no	#VALUE!
XLOC_017222	XLOC_017222	PPIL1P1	chr2:26238428-26238927	hTERT	cMyc	NOTEST	0	0.0577764	1.79769e+308	1.79769e+308	0.180032	1	no	#VALUE!
XLOC_031892	XLOC_031892	TTC16	chr9:129506774-129537394	hTERT	cMyc	NOTEST	0	0.057444	1.79769e+308	1.79769e+308	0.442836	1	no	#VALUE!
XLOC_033239	XLOC_033239	GYG2	chrX:2756858-2810858	hTERT	cMyc	NOTEST	0	0.0573944	1.79769e+308	1.79769e+308	0.0838899	1	no	#VALUE!
XLOC_034768	XLOC_034768	AL136362.10	chrX:90920959-91764885	hTERT	cMyc	NOTEST	0	0.0571468	1.79769e+308	1.79769e+308	0.475649	1	no	#VALUE!
XLOC_031948	XLOC_031948	RP11-544A12.5	chr9:133105894-133106932	hTERT	cMyc	NOTEST	0	0.0571369	1.79769e+308	1.79769e+308	0.180031	1	no	#VALUE!
XLOC_020020	XLOC_020020	RP11-462D18.2	chr20:17498598-17536652	hTERT	cMyc	NOTEST	0	0.0571132	1.79769e+308	1.79769e+308	0.489906	1	no	#VALUE!
XLOC_010521	XLOC_010521	AL138479.3	chr14:53453737-53454221	hTERT	cMyc	NOTEST	0	0.0569418	1.79769e+308	1.79769e+308	0.180032	1	no	#VALUE!
XLOC_002786	XLOC_002786	RP4-549L20.2	chr1:101134219-101217580	hTERT	cMyc	NOTEST	0	0.0568989	1.79769e+308	1.79769e+308	0.457351	1	no	#VALUE!
XLOC_029039	XLOC_029039	OR2A1	chr7:143578262-143683165	hTERT	cMyc	NOTEST	0	0.0568671	1.79769e+308	1.79769e+308	0.457459	1	no	#VALUE!
XLOC_033310	XLOC_033310	PPEF1	chrX:18618966-18756097	hTERT	cMyc	NOTEST	0	0.0563225	1.79769e+308	1.79769e+308	0.0962241	1	no	#VALUE!
XLOC_032894	XLOC_032894	LHX3	chr9:138227918-138236776	hTERT	cMyc	NOTEST	0	0.0559765	1.79769e+308	1.79769e+308	0.170766	1	no	#VALUE!
XLOC_013889	XLOC_013889	SSTR2	chr17:68672754-68679655	hTERT	cMyc	NOTEST	0	0.0554609	1.79769e+308	1.79769e+308	0.130401	1	no	#VALUE!
XLOC_019497	XLOC_019497	SNAP25	chr20:10147476-10236065	hTERT	cMyc	NOTEST	0	0.0553477	1.79769e+308	1.79769e+308	0.103721	1	no	#VALUE!
XLOC_023969	XLOC_023969	RPL9P16	chr4:169654791-170086183	hTERT	cMyc	NOTEST	0	0.0553225	1.79769e+308	1.79769e+308	0.479068	1	no	#VALUE!
XLOC_013656	XLOC_013656	HSPB9	chr17:37528360-37528897	hTERT	cMyc	NOTEST	0	0.0548555	1.79769e+308	1.79769e+308	0.180032	1	no	#VALUE!
XLOC_019597	XLOC_019597	TTLL9	chr20:29899101-30003544	hTERT	cMyc	NOTEST	0	0.0547359	1.79769e+308	1.79769e+308	0.428139	1	no	#VALUE!
XLOC_034781	XLOC_034781	RP11-471G13.1	chrX:94820774-94821282	hTERT	cMyc	NOTEST	0	0.0547305	1.79769e+308	1.79769e+308	0.180032	1	no	#VALUE!
XLOC_003546	XLOC_003546	SLC26A9	chr1:204148798-204179211	hTERT	cMyc	NOTEST	0	0.0547027	1.79769e+308	1.79769e+308	0.0660794	1	no	#VALUE!
XLOC_021267	XLOC_021267	PARVG	chr22:42908181-42933863	hTERT	cMyc	NOTEST	0	0.0546443	1.79769e+308	1.79769e+308	0.0981543	1	no	#VALUE!
XLOC_011376	XLOC_011376	AC019294.7-4	chr15:73818461-73901333	hTERT	cMyc	NOTEST	0	0.0545286	1.79769e+308	1.79769e+308	0.28815	1	no	#VALUE!
XLOC_028303	XLOC_028303	AC006042.8	chr7:7974947-8095232	hTERT	cMyc	NOTEST	0	0.054196	1.79769e+308	1.79769e+308	0.450011	1	no	#VALUE!
XLOC_026393	XLOC_026393	RPL15P4	chr6:31603869-31604449	hTERT	cMyc	NOTEST	0	0.0541763	1.79769e+308	1.79769e+308	0.180025	1	no	#VALUE!
XLOC_015136	XLOC_015136	COLEC12	chr18:309355-490689	hTERT	cMyc	NOTEST	0	0.0540391	1.79769e+308	1.79769e+308	0.0844808	1	no	#VALUE!
XLOC_001471	XLOC_001471	RP11-345I18.4	chr1:177335084-177465155	hTERT	cMyc	NOTEST	0	0.0540171	1.79769e+308	1.79769e+308	0.482702	1	no	#VALUE!
XLOC_003481	XLOC_003481	ASCL5	chr1:199350514-199351111	hTERT	cMyc	NOTEST	0	0.0539222	1.79769e+308	1.79769e+308	0.180032	1	no	#VALUE!
XLOC_025717	XLOC_025717	SLCO4C1	chr5:101597588-101660152	hTERT	cMyc	NOTEST	0	0.0537368	1.79769e+308	1.79769e+308	0.0700845	1	no	#VALUE!
XLOC_012363	XLOC_012363	AC136428.3-2	chr16:33536934-33537651	hTERT	cMyc	NOTEST	0	0.0537205	1.79769e+308	1.79769e+308	0.175159	1	no	#VALUE!
XLOC_000290	XLOC_000290	GRRP1	chr1:26358097-26361705	hTERT	cMyc	NOTEST	0	0.0534792	1.79769e+308	1.79769e+308	0.111518	1	no	#VALUE!
XLOC_009678	XLOC_009678	OR11H7	chr14:19767400-19768081	hTERT	cMyc	NOTEST	0	0.0534395	1.79769e+308	1.79769e+308	0.180032	1	no	#VALUE!
XLOC_026723	XLOC_026723	RP11-33E24.3	chr6:86497807-86498448	hTERT	cMyc	NOTEST	0	0.0532635	1.79769e+308	1.79769e+308	0.180032	1	no	#VALUE!
XLOC_002672	XLOC_002672	UOX	chr1:84603698-84636102	hTERT	cMyc	NOTEST	0	0.053227	1.79769e+308	1.79769e+308	0.166556	1	no	#VALUE!
XLOC_018800	XLOC_018800	FAM178B	chr2:96905349-97001446	hTERT	cMyc	NOTEST	0	0.0532197	1.79769e+308	1.79769e+308	0.166556	1	no	#VALUE!
XLOC_007077	XLOC_007077	AP000720.4	chr11:88550687-88668574	hTERT	cMyc	NOTEST	0	0.0531952	1.79769e+308	1.79769e+308	0.246867	1	no	#VALUE!
XLOC_005778	XLOC_005778	AC090582.9	chr11:47332984-47356703	hTERT	cMyc	NOTEST	0	0.0528525	1.79769e+308	1.79769e+308	0.173734	1	no	#VALUE!
XLOC_025335	XLOC_025335	AC138965.2,CPLX2	chr5:175156215-175243629	hTERT	cMyc	NOTEST	0	0.0527627	1.79769e+308	1.79769e+308	0.246867	1	no	#VALUE!
XLOC_010307	XLOC_010307	BX927359.1	chr14:103988357-103988815	hTERT	cMyc	NOTEST	0	0.0526462	1.79769e+308	1.79769e+308	0.180032	1	no	#VALUE!
XLOC_029896	XLOC_029896	KCNH2	chr7:150272981-150306335	hTERT	cMyc	NOTEST	0	0.0525317	1.79769e+308	1.79769e+308	0.0791499	1	no	#VALUE!
XLOC_026113	XLOC_026113	C6orf50	chr6:3927907-3929363	hTERT	cMyc	NOTEST	0	0.0523401	1.79769e+308	1.79769e+308	0.133637	1	no	#VALUE!
XLOC_029000	XLOC_029000	TRBV19	chr7:142199505-142200953	hTERT	cMyc	NOTEST	0	0.0521324	1.79769e+308	1.79769e+308	0.287243	1	no	#VALUE!
XLOC_029616	XLOC_029616	CYP3A7	chr7:99120784-99170757	hTERT	cMyc	NOTEST	0	0.0520585	1.79769e+308	1.79769e+308	0.120406	1	no	#VALUE!
XLOC_030239	XLOC_030239	C8orf46	chr8:67568320-67593293	hTERT	cMyc	NOTEST	0	0.0518089	1.79769e+308	1.79769e+308	0.091239	1	no	#VALUE!
XLOC_034457	XLOC_034457	CXorf31	chrX:46631799-46644083	hTERT	cMyc	NOTEST	0	0.0515176	1.79769e+308	1.79769e+308	0.180032	1	no	#VALUE!
XLOC_023707	XLOC_023707	BMP3	chr4:82171142-82197709	hTERT	cMyc	NOTEST	0	0.0513105	1.79769e+308	1.79769e+308	0.0732447	1	no	#VALUE!
XLOC_030127	XLOC_030127	AC138136.2	chr8:36780591-36912799	hTERT	cMyc	NOTEST	0	0.0511818	1.79769e+308	1.79769e+308	0.246867	1	no	#VALUE!
XLOC_034891	XLOC_034891	LHFPL1	chrX:111760534-111810031	hTERT	cMyc	NOTEST	0	0.0511079	1.79769e+308	1.79769e+308	0.160367	1	no	#VALUE!
XLOC_013321	XLOC_013321	WDR16	chr17:9420668-9487497	hTERT	cMyc	NOTEST	0	0.05096	1.79769e+308	1.79769e+308	0.113943	1	no	#VALUE!
XLOC_011352	XLOC_011352	CCDC33	chr15:72315719-72415851	hTERT	cMyc	NOTEST	0	0.0508696	1.79769e+308	1.79769e+308	0.0930874	1	no	#VALUE!
XLOC_016886	XLOC_016886	AC073548.5	chr19:52598203-52614597	hTERT	cMyc	NOTEST	0	0.0504249	1.79769e+308	1.79769e+308	0.28815	1	no	#VALUE!
XLOC_000830	XLOC_000830	RP4-736I12.1	chr1:96628795-96629537	hTERT	cMyc	NOTEST	0	0.0502684	1.79769e+308	1.79769e+308	0.179754	1	no	#VALUE!
XLOC_011362	XLOC_011362	AC113208.5-1	chr15:73193636-73194263	hTERT	cMyc	NOTEST	0	0.0500672	1.79769e+308	1.79769e+308	0.180032	1	no	#VALUE!
XLOC_011237	XLOC_011237	GLDN	chr15:49421004-49487502	hTERT	cMyc	NOTEST	0	0.0498527	1.79769e+308	1.79769e+308	0.0732447	1	no	#VALUE!
XLOC_028110	XLOC_028110	RP1-95L4.2	chr6:143423715-143703134	hTERT	cMyc	NOTEST	0	0.0494598	1.79769e+308	1.79769e+308	0.471403	1	no	#VALUE!
XLOC_003536	XLOC_003536	KLHDC8A	chr1:203572270-203592789	hTERT	cMyc	NOTEST	0	0.0493969	1.79769e+308	1.79769e+308	0.377379	1	no	#VALUE!
XLOC_028123	XLOC_028123	AL023806.1	chr6:146153906-146154512	hTERT	cMyc	NOTEST	0	0.0492124	1.79769e+308	1.79769e+308	0.180032	1	no	#VALUE!
XLOC_024589	XLOC_024589	FSTL5	chr4:162524500-163304636	hTERT	cMyc	NOTEST	0	0.0490047	1.79769e+308	1.79769e+308	0.0834811	1	no	#VALUE!
XLOC_006476	XLOC_006476	ART5	chr11:3616311-3620122	hTERT	cMyc	NOTEST	0	0.0489363	1.79769e+308	1.79769e+308	0.169636	1	no	#VALUE!
XLOC_001404	XLOC_001404	RP4-738P11.3	chr1:166776625-166779859	hTERT	cMyc	NOTEST	0	0.0484072	1.79769e+308	1.79769e+308	0.246867	1	no	#VALUE!
XLOC_021452	XLOC_021452	DERL3	chr22:22459149-22511201	hTERT	cMyc	NOTEST	0	0.0483451	1.79769e+308	1.79769e+308	0.476687	1	no	#VALUE!
XLOC_012665	XLOC_012665	AL022341.6	chr16:631039-631689	hTERT	cMyc	NOTEST	0	0.0477791	1.79769e+308	1.79769e+308	0.180032	1	no	#VALUE!
XLOC_029546	XLOC_029546	AC002081.1	chr7:86412132-86526765	hTERT	cMyc	NOTEST	0	0.0475247	1.79769e+308	1.79769e+308	0.180032	1	no	#VALUE!
XLOC_002957	XLOC_002957	U1	chr1:144680626-144680790	hTERT	cMyc	NOTEST	0	0.0474019	1.79769e+308	1.79769e+308	0.37786	1	no	#VALUE!
XLOC_002973	XLOC_002973	U1	chr1:145977627-145977791	hTERT	cMyc	NOTEST	0	0.0474019	1.79769e+308	1.79769e+308	0.37786	1	no	#VALUE!
XLOC_028101	XLOC_028101	TXLNB	chr6:139602893-139654849	hTERT	cMyc	NOTEST	0	0.0472214	1.79769e+308	1.79769e+308	0.263699	1	no	#VALUE!
XLOC_027316	XLOC_027316	VN1R12P	chr6:27109192-27110068	hTERT	cMyc	NOTEST	0	0.0470441	1.79769e+308	1.79769e+308	0.180032	1	no	#VALUE!
XLOC_017183	XLOC_017183	MSGN1	chr2:17861266-17861848	hTERT	cMyc	NOTEST	0	0.0466796	1.79769e+308	1.79769e+308	0.180032	1	no	#VALUE!
XLOC_028383	XLOC_028383	AC007255.4	chr7:29557692-29558282	hTERT	cMyc	NOTEST	0	0.0465355	1.79769e+308	1.79769e+308	0.180032	1	no	#VALUE!
XLOC_033484	XLOC_033484	AF196972.2	chrX:47957053-48185976	hTERT	cMyc	NOTEST	0	0.0461558	1.79769e+308	1.79769e+308	0.246867	1	no	#VALUE!
XLOC_007302	XLOC_007302	AP004371.2	chr11:129921900-129922532	hTERT	cMyc	NOTEST	0	0.045944	1.79769e+308	1.79769e+308	0.179874	1	no	#VALUE!
XLOC_014861	XLOC_014861	C17orf55	chr17:76891218-76897643	hTERT	cMyc	NOTEST	0	0.045931	1.79769e+308	1.79769e+308	0.0824524	1	no	#VALUE!
XLOC_001448	XLOC_001448	GPR52	chr1:172395170-173226353	hTERT	cMyc	NOTEST	0	0.045767	1.79769e+308	1.79769e+308	0.454981	1	no	#VALUE!
XLOC_015434	XLOC_015434	ZNF556	chr19:2818332-2829501	hTERT	cMyc	NOTEST	0	0.04566	1.79769e+308	1.79769e+308	0.111518	1	no	#VALUE!
XLOC_028396	XLOC_028396	GHRHR	chr7:30970160-30990114	hTERT	cMyc	NOTEST	0	0.0455204	1.79769e+308	1.79769e+308	0.166556	1	no	#VALUE!
XLOC_026611	XLOC_026611	U1	chr6:53192017-53192181	hTERT	cMyc	NOTEST	0	0.0454729	1.79769e+308	1.79769e+308	0.37786	1	no	#VALUE!
XLOC_033445	XLOC_033445	AL034412.2	chrX:45475520-45476189	hTERT	cMyc	NOTEST	0	0.0450412	1.79769e+308	1.79769e+308	0.180032	1	no	#VALUE!
XLOC_009947	XLOC_009947	AL163953.1	chr14:53149191-53149873	hTERT	cMyc	NOTEST	0	0.044957	1.79769e+308	1.79769e+308	0.180032	1	no	#VALUE!
XLOC_009165	XLOC_009165	AL160153.11-1	chr13:101173035-101852029	hTERT	cMyc	NOTEST	0	0.04467	1.79769e+308	1.79769e+308	0.246867	1	no	#VALUE!
XLOC_016023	XLOC_016023	CD37	chr19:54523235-54557526	hTERT	cMyc	NOTEST	0	0.0445531	1.79769e+308	1.79769e+308	0.457949	1	no	#VALUE!
XLOC_018093	XLOC_018093	CPO	chr2:207512522-207542443	hTERT	cMyc	NOTEST	0	0.0444275	1.79769e+308	1.79769e+308	0.133637	1	no	#VALUE!
XLOC_001297	XLOC_001297	AL445528.16	chr1:157834711-157835542	hTERT	cMyc	NOTEST	0	0.0441923	1.79769e+308	1.79769e+308	0.180032	1	no	#VALUE!
XLOC_034194	XLOC_034194	AVPR2	chrX:152821178-152825834	hTERT	cMyc	NOTEST	0	0.0440047	1.79769e+308	1.79769e+308	0.166935	1	no	#VALUE!
XLOC_001436	XLOC_001436	C1orf105	chr1:170077260-170704590	hTERT	cMyc	NOTEST	0	0.0435296	1.79769e+308	1.79769e+308	0.469966	1	no	#VALUE!
XLOC_024732	XLOC_024732	AC026785.4-1	chr5:17359491-17360073	hTERT	cMyc	NOTEST	0	0.0432378	1.79769e+308	1.79769e+308	0.180032	1	no	#VALUE!
XLOC_033690	XLOC_033690	AC004074.1	chrX:72411345-72412039	hTERT	cMyc	NOTEST	0	0.0432288	1.79769e+308	1.79769e+308	0.180032	1	no	#VALUE!
XLOC_005128	XLOC_005128	RP11-506B4.4	chr10:75580970-76139066	hTERT	cMyc	NOTEST	0	0.0430075	1.79769e+308	1.79769e+308	0.485086	1	no	#VALUE!
XLOC_003376	XLOC_003376	RP11-195C7.2	chr1:174466958-174467589	hTERT	cMyc	NOTEST	0	0.0429534	1.79769e+308	1.79769e+308	0.180027	1	no	#VALUE!
XLOC_027317	XLOC_027317	VN1R6-4P	chr6:27136122-27137007	hTERT	cMyc	NOTEST	0	0.0425344	1.79769e+308	1.79769e+308	0.180032	1	no	#VALUE!
XLOC_016961	XLOC_016961	SHANK1,SYT3	chr19:55817047-55914519	hTERT	cMyc	NOTEST	0	0.0424084	1.79769e+308	1.79769e+308	0.100876	1	no	#VALUE!
XLOC_032426	XLOC_032426	RP11-250H24.3	chr9:68739758-68739984	hTERT	cMyc	NOTEST	0	0.0423346	1.79769e+308	1.79769e+308	0.329315	1	no	#VALUE!
XLOC_000118	XLOC_000118	C1orf187	chr1:11674365-11703237	hTERT	cMyc	NOTEST	0	0.0423266	1.79769e+308	1.79769e+308	0.0981543	1	no	#VALUE!
XLOC_019031	XLOC_019031	AC005042.2	chr2:159021721-159299760	hTERT	cMyc	NOTEST	0	0.0418559	1.79769e+308	1.79769e+308	0.460115	1	no	#VALUE!
XLOC_006694	XLOC_006694	SYT13	chr11:45218427-45264446	hTERT	cMyc	NOTEST	0	0.0414024	1.79769e+308	1.79769e+308	0.0733591	1	no	#VALUE!
XLOC_034959	XLOC_034959	RP1-315G1.1	chrX:122821728-122875503	hTERT	cMyc	NOTEST	0	0.0413673	1.79769e+308	1.79769e+308	0.472512	1	no	#VALUE!
XLOC_022939	XLOC_022939	STX19	chr3:95181671-95256811	hTERT	cMyc	NOTEST	0	0.0411881	1.79769e+308	1.79769e+308	0.453704	1	no	#VALUE!
XLOC_031443	XLOC_031443	CR848007.3	chr9:43989444-43989672	hTERT	cMyc	NOTEST	0	0.0411604	1.79769e+308	1.79769e+308	0.330146	1	no	#VALUE!
XLOC_031493	XLOC_031493	RP11-459O16.7	chr9:66136705-66136933	hTERT	cMyc	NOTEST	0	0.0411604	1.79769e+308	1.79769e+308	0.330146	1	no	#VALUE!
XLOC_004014	XLOC_004014	RP11-748L13.1	chr10:27607977-27620348	hTERT	cMyc	NOTEST	0	0.0409578	1.79769e+308	1.79769e+308	0.180032	1	no	#VALUE!
XLOC_031434	XLOC_031434	RP11-327I22.1	chr9:43055377-43055605	hTERT	cMyc	NOTEST	0	0.0406387	1.79769e+308	1.79769e+308	0.330146	1	no	#VALUE!
XLOC_032314	XLOC_032314	RP11-146D12.6	chr9:42426288-42426516	hTERT	cMyc	NOTEST	0	0.0406387	1.79769e+308	1.79769e+308	0.330146	1	no	#VALUE!
XLOC_010030	XLOC_010030	GALNTL1	chr14:68796667-68890936	hTERT	cMyc	NOTEST	0	0.0406139	1.79769e+308	1.79769e+308	0.0890759	1	no	#VALUE!
XLOC_019096	XLOC_019096	CHRNA1	chr2:175320570-175337427	hTERT	cMyc	NOTEST	0	0.0404809	1.79769e+308	1.79769e+308	0.161036	1	no	#VALUE!
XLOC_032234	XLOC_032234	ARID3C	chr9:34611454-34618011	hTERT	cMyc	NOTEST	0	0.0403071	1.79769e+308	1.79769e+308	0.133637	1	no	#VALUE!
XLOC_023815	XLOC_023815	UGT8	chr4:115739413-115817463	hTERT	cMyc	NOTEST	0	0.0403068	1.79769e+308	1.79769e+308	0.161171	1	no	#VALUE!
XLOC_035034	XLOC_035034	NCRNA00087	chrX:134060092-134060329	hTERT	cMyc	NOTEST	0	0.0402162	1.79769e+308	1.79769e+308	0.332621	1	no	#VALUE!
XLOC_030294	XLOC_030294	RALYL	chr8:85604111-85963979	hTERT	cMyc	NOTEST	0	0.0402021	1.79769e+308	1.79769e+308	0.268325	1	no	#VALUE!
XLOC_012855	XLOC_012855	C16orf65	chr16:21902692-21919934	hTERT	cMyc	NOTEST	0	0.0401876	1.79769e+308	1.79769e+308	0.133637	1	no	#VALUE!
XLOC_007151	XLOC_007151	SLN	chr11:107083318-107087997	hTERT	cMyc	NOTEST	0	0.0401143	1.79769e+308	1.79769e+308	0.180032	1	no	#VALUE!
XLOC_010906	XLOC_010906	AB019438.63	chr14:105987066-105988025	hTERT	cMyc	NOTEST	0	0.0397713	1.79769e+308	1.79769e+308	0.133637	1	no	#VALUE!
XLOC_005508	XLOC_005508	TNNT3	chr11:1897444-1916514	hTERT	cMyc	NOTEST	0	0.0396354	1.79769e+308	1.79769e+308	0.246867	1	no	#VALUE!
XLOC_023127	XLOC_023127	KY	chr3:135805110-135853168	hTERT	cMyc	NOTEST	0	0.039482	1.79769e+308	1.79769e+308	0.147123	1	no	#VALUE!
XLOC_034601	XLOC_034601	RP11-445O16.2	chrX:57112071-57112843	hTERT	cMyc	NOTEST	0	0.0393648	1.79769e+308	1.79769e+308	0.180032	1	no	#VALUE!
XLOC_024043	XLOC_024043	AC092535.4-1	chr4:1179608-1185204	hTERT	cMyc	NOTEST	0	0.0393001	1.79769e+308	1.79769e+308	0.0981543	1	no	#VALUE!
XLOC_011611	XLOC_011611	AC019016.7	chr15:34770650-34898001	hTERT	cMyc	NOTEST	0	0.0389895	1.79769e+308	1.79769e+308	0.455702	1	no	#VALUE!
XLOC_029389	XLOC_029389	DDC	chr7:50479327-50596262	hTERT	cMyc	NOTEST	0	0.0389468	1.79769e+308	1.79769e+308	0.433761	1	no	#VALUE!
XLOC_024227	XLOC_024227	PDCL2	chr4:56117451-56143259	hTERT	cMyc	NOTEST	0	0.0389001	1.79769e+308	1.79769e+308	0.246867	1	no	#VALUE!
XLOC_016865	XLOC_016865	PGLYRP1	chr19:51214254-51218144	hTERT	cMyc	NOTEST	0	0.0388551	1.79769e+308	1.79769e+308	0.180032	1	no	#VALUE!
XLOC_012079	XLOC_012079	CACNA1H	chr16:1143738-1215257	hTERT	cMyc	NOTEST	0	0.0388443	1.79769e+308	1.79769e+308	0.0648354	1	no	#VALUE!
XLOC_034794	XLOC_034794	PCDH19	chrX:99433299-99551927	hTERT	cMyc	NOTEST	0	0.0386304	1.79769e+308	1.79769e+308	0.0730046	1	no	#VALUE!
XLOC_022913	XLOC_022913	AC131233.3	chr3:75487796-75489883	hTERT	cMyc	NOTEST	0	0.0386147	1.79769e+308	1.79769e+308	0.180032	1	no	#VALUE!
XLOC_004455	XLOC_004455	C10orf62	chr10:99334069-99362541	hTERT	cMyc	NOTEST	0	0.0384034	1.79769e+308	1.79769e+308	0.424367	1	no	#VALUE!
XLOC_025207	XLOC_025207	STK32A	chr5:146594718-146743739	hTERT	cMyc	NOTEST	0	0.0384007	1.79769e+308	1.79769e+308	0.246867	1	no	#VALUE!
XLOC_006246	XLOC_006246	AP002448.3	chr11:110669379-110684668	hTERT	cMyc	NOTEST	0	0.0383436	1.79769e+308	1.79769e+308	0.166556	1	no	#VALUE!
XLOC_019077	XLOC_019077	AC007405.2	chr2:171277206-171279323	hTERT	cMyc	NOTEST	0	0.0380607	1.79769e+308	1.79769e+308	0.111518	1	no	#VALUE!
XLOC_026289	XLOC_026289	OR2B6	chr6:28032997-28033939	hTERT	cMyc	NOTEST	0	0.0379939	1.79769e+308	1.79769e+308	0.180032	1	no	#VALUE!
XLOC_014993	XLOC_014993	HRH4	chr18:20294590-20313918	hTERT	cMyc	NOTEST	0	0.0378994	1.79769e+308	1.79769e+308	0.0981543	1	no	#VALUE!
XLOC_002035	XLOC_002035	UTS2	chr1:7753915-7836159	hTERT	cMyc	NOTEST	0	0.0378439	1.79769e+308	1.79769e+308	0.498532	1	no	#VALUE!
XLOC_035467	XLOC_035467	AC007275.4	chrY:7781732-7997647	hTERT	cMyc	NOTEST	0	0.0377957	1.79769e+308	1.79769e+308	0.246867	1	no	#VALUE!
XLOC_020108	XLOC_020108	FOXS1	chr20:29895764-29897083	hTERT	cMyc	NOTEST	0	0.0376878	1.79769e+308	1.79769e+308	0.133637	1	no	#VALUE!
XLOC_025660	XLOC_025660	HAPLN1	chr5:82972501-83052454	hTERT	cMyc	NOTEST	0	0.0373632	1.79769e+308	1.79769e+308	0.190058	1	no	#VALUE!
XLOC_010429	XLOC_010429	STXBP6	chr14:24348701-24589110	hTERT	cMyc	NOTEST	0	0.0372407	1.79769e+308	1.79769e+308	0.246867	1	no	#VALUE!
XLOC_011094	XLOC_011094	SRP_euk_arch	chr15:28692207-28692486	hTERT	cMyc	NOTEST	0	0.0371905	1.79769e+308	1.79769e+308	0.404403	1	no	#VALUE!
XLOC_011101	XLOC_011101	SRP_euk_arch	chr15:28876854-28881227	hTERT	cMyc	NOTEST	0	0.0371905	1.79769e+308	1.79769e+308	0.432074	1	no	#VALUE!
XLOC_000100	XLOC_000100	RP11-496H15.3	chr1:10015602-10163876	hTERT	cMyc	NOTEST	0	0.037161	1.79769e+308	1.79769e+308	0.481938	1	no	#VALUE!
XLOC_023993	XLOC_023993	FAM92A3	chr4:184195853-184196495	hTERT	cMyc	NOTEST	0	0.0371124	1.79769e+308	1.79769e+308	0.180032	1	no	#VALUE!
XLOC_011109	XLOC_011109	SRP_euk_arch	chr15:30681621-30681900	hTERT	cMyc	NOTEST	0	0.0370883	1.79769e+308	1.79769e+308	0.404403	1	no	#VALUE!
XLOC_011587	XLOC_011587	SRP_euk_arch	chr15:30524598-30532471	hTERT	cMyc	NOTEST	0	0.0370883	1.79769e+308	1.79769e+308	0.432074	1	no	#VALUE!
XLOC_034459	XLOC_034459	CTD-2522E6.4	chrX:46886558-46931156	hTERT	cMyc	NOTEST	0	0.0368997	1.79769e+308	1.79769e+308	0.481053	1	no	#VALUE!
XLOC_020073	XLOC_020073	CST1	chr20:23676190-23679905	hTERT	cMyc	NOTEST	0	0.0364744	1.79769e+308	1.79769e+308	0.246867	1	no	#VALUE!
XLOC_014870	XLOC_014870	DYSFIP1	chr17:77384656-77386215	hTERT	cMyc	NOTEST	0	0.0364356	1.79769e+308	1.79769e+308	0.180032	1	no	#VALUE!
XLOC_034653	XLOC_034653	P2RY4	chrX:69394744-69396339	hTERT	cMyc	NOTEST	0	0.0363686	1.79769e+308	1.79769e+308	0.133637	1	no	#VALUE!
XLOC_005697	XLOC_005697	ANO3	chr11:26309546-26641411	hTERT	cMyc	NOTEST	0	0.0362019	1.79769e+308	1.79769e+308	0.0800917	1	no	#VALUE!
XLOC_022525	XLOC_022525	AC092952.4-1	chr3:192031797-192032656	hTERT	cMyc	NOTEST	0	0.0360298	1.79769e+308	1.79769e+308	0.179921	1	no	#VALUE!
XLOC_008417	XLOC_008417	GTSF1	chr12:53136011-53153653	hTERT	cMyc	NOTEST	0	0.0359474	1.79769e+308	1.79769e+308	0.180032	1	no	#VALUE!
XLOC_023940	XLOC_023940	RXFP1	chr4:159662378-159793969	hTERT	cMyc	NOTEST	0	0.0359212	1.79769e+308	1.79769e+308	0.114875	1	no	#VALUE!
XLOC_022806	XLOC_022806	IQCF1	chr3:51818836-51912426	hTERT	cMyc	NOTEST	0	0.0356437	1.79769e+308	1.79769e+308	0.246867	1	no	#VALUE!
XLOC_028471	XLOC_028471	IKZF1	chr7:50314923-50440293	hTERT	cMyc	NOTEST	0	0.0354299	1.79769e+308	1.79769e+308	0.0839993	1	no	#VALUE!
XLOC_026797	XLOC_026797	RP3-355L5.3	chr6:105832198-105957662	hTERT	cMyc	NOTEST	0	0.0351397	1.79769e+308	1.79769e+308	0.480653	1	no	#VALUE!
XLOC_001742	XLOC_001742	FAM177B	chr1:220977180-220990758	hTERT	cMyc	NOTEST	0	0.0349951	1.79769e+308	1.79769e+308	0.246867	1	no	#VALUE!
XLOC_006297	XLOC_006297	TTC36	chr11:117903419-117906950	hTERT	cMyc	NOTEST	0	0.0349684	1.79769e+308	1.79769e+308	0.180032	1	no	#VALUE!
XLOC_021529	XLOC_021529	PLA2G3	chr22:29860794-29866593	hTERT	cMyc	NOTEST	0	0.0349642	1.79769e+308	1.79769e+308	0.0981543	1	no	#VALUE!
XLOC_011079	XLOC_011079	APBA2	chr15:27001140-27276047	hTERT	cMyc	NOTEST	0	0.0349543	1.79769e+308	1.79769e+308	0.159147	1	no	#VALUE!
XLOC_000552	XLOC_000552	CYP4Z1	chr1:47305633-47356577	hTERT	cMyc	NOTEST	0	0.0349295	1.79769e+308	1.79769e+308	0.24377	1	no	#VALUE!
XLOC_026988	XLOC_026988	CCRL1B	chr6:139158949-139266900	hTERT	cMyc	NOTEST	0	0.0348598	1.79769e+308	1.79769e+308	0.404155	1	no	#VALUE!
XLOC_018336	XLOC_018336	NTSR2	chr2:11715755-11727876	hTERT	cMyc	NOTEST	0	0.0346203	1.79769e+308	1.79769e+308	0.166556	1	no	#VALUE!
XLOC_025092	XLOC_025092	IL4	chr5:132037271-132046267	hTERT	cMyc	NOTEST	0	0.0345331	1.79769e+308	1.79769e+308	0.282711	1	no	#VALUE!
XLOC_006261	XLOC_006261	TEX12	chr11:111543304-111548489	hTERT	cMyc	NOTEST	0	0.0344468	1.79769e+308	1.79769e+308	0.180032	1	no	#VALUE!
XLOC_023834	XLOC_023834	AC093752.2-2	chr4:120544943-120545349	hTERT	cMyc	NOTEST	0	0.0344316	1.79769e+308	1.79769e+308	0.253169	1	no	#VALUE!
XLOC_033593	XLOC_033593	PAGE5	chrX:55263514-55267266	hTERT	cMyc	NOTEST	0	0.0343706	1.79769e+308	1.79769e+308	0.341026	1	no	#VALUE!
XLOC_028216	XLOC_028216	PRR18	chr6:166640732-166641620	hTERT	cMyc	NOTEST	0	0.0343542	1.79769e+308	1.79769e+308	0.180032	1	no	#VALUE!
XLOC_013442	XLOC_013442	AC005722.4	chr17:19599284-19600114	hTERT	cMyc	NOTEST	0	0.034287	1.79769e+308	1.79769e+308	0.179253	1	no	#VALUE!
XLOC_025197	XLOC_025197	KCTD16	chr5:143566470-143833870	hTERT	cMyc	NOTEST	0	0.0341556	1.79769e+308	1.79769e+308	0.133637	1	no	#VALUE!
XLOC_018490	XLOC_018490	AC025750.6	chr2:42522660-42574741	hTERT	cMyc	NOTEST	0	0.034141	1.79769e+308	1.79769e+308	0.314217	1	no	#VALUE!
XLOC_029094	XLOC_029094	AC006017.2-3	chr7:151456984-151457708	hTERT	cMyc	NOTEST	0	0.033957	1.79769e+308	1.79769e+308	0.180032	1	no	#VALUE!
XLOC_016986	XLOC_016986	SIGLEC10	chr19:56605087-56613263	hTERT	cMyc	NOTEST	0	0.0339104	1.79769e+308	1.79769e+308	0.0978816	1	no	#VALUE!
XLOC_002904	XLOC_002904	TBX15	chr1:119227188-119333702	hTERT	cMyc	NOTEST	0	0.0336508	1.79769e+308	1.79769e+308	0.259892	1	no	#VALUE!
XLOC_013189	XLOC_013189	AC009113.8-3	chr16:87789934-87794030	hTERT	cMyc	NOTEST	0	0.0336447	1.79769e+308	1.79769e+308	0.133637	1	no	#VALUE!
XLOC_022595	XLOC_022595	ATP2B2	chr3:10340706-10724716	hTERT	cMyc	NOTEST	0	0.0336047	1.79769e+308	1.79769e+308	0.104939	1	no	#VALUE!
XLOC_016393	XLOC_016393	SLC25A41	chr19:6377049-6384790	hTERT	cMyc	NOTEST	0	0.0335931	1.79769e+308	1.79769e+308	0.133637	1	no	#VALUE!
XLOC_018803	XLOC_018803	AC018892.8-2	chr2:97055438-97061098	hTERT	cMyc	NOTEST	0	0.0335584	1.79769e+308	1.79769e+308	0.141833	1	no	#VALUE!
XLOC_004652	XLOC_004652	AL589787.16	chr10:128103555-128203382	hTERT	cMyc	NOTEST	0	0.0334169	1.79769e+308	1.79769e+308	0.315962	1	no	#VALUE!
XLOC_001362	XLOC_001362	AL391001.12-2	chr1:162795683-163082933	hTERT	cMyc	NOTEST	0	0.0332885	1.79769e+308	1.79769e+308	0.420031	1	no	#VALUE!
XLOC_006046	XLOC_006046	CABP4	chr11:66979393-66983227	hTERT	cMyc	NOTEST	0	0.0332399	1.79769e+308	1.79769e+308	0.133637	1	no	#VALUE!
XLOC_008638	XLOC_008638	AC012555.27	chr12:102774897-102800496	hTERT	cMyc	NOTEST	0	0.0332227	1.79769e+308	1.79769e+308	0.180032	1	no	#VALUE!
XLOC_008851	XLOC_008851	SGCG	chr13:22653090-22797304	hTERT	cMyc	NOTEST	0	0.0332023	1.79769e+308	1.79769e+308	0.172827	1	no	#VALUE!
XLOC_029342	XLOC_029342	FAM183B	chr7:38691468-38693162	hTERT	cMyc	NOTEST	0	0.0331224	1.79769e+308	1.79769e+308	0.176129	1	no	#VALUE!
XLOC_012054	XLOC_012054	PDIA2	chr16:273118-277210	hTERT	cMyc	NOTEST	0	0.033	1.79769e+308	1.79769e+308	0.188409	1	no	#VALUE!
XLOC_022270	XLOC_022270	CCDC48	chr3:130231989-130242273	hTERT	cMyc	NOTEST	0	0.0329864	1.79769e+308	1.79769e+308	0.111518	1	no	#VALUE!
XLOC_031133	XLOC_031133	FOXH1	chr8:145624998-145703357	hTERT	cMyc	NOTEST	0	0.0329705	1.79769e+308	1.79769e+308	0.479765	1	no	#VALUE!
XLOC_012098	XLOC_012098	RNF151	chr16:1957274-1958977	hTERT	cMyc	NOTEST	0	0.0327145	1.79769e+308	1.79769e+308	0.180032	1	no	#VALUE!
XLOC_023638	XLOC_023638	AC108078.3-3	chr4:70311157-70323496	hTERT	cMyc	NOTEST	0	0.0326731	1.79769e+308	1.79769e+308	0.180032	1	no	#VALUE!
XLOC_019300	XLOC_019300	PTPRN	chr2:219862588-219882464	hTERT	cMyc	NOTEST	0	0.0324745	1.79769e+308	1.79769e+308	0.0930874	1	no	#VALUE!
XLOC_005591	XLOC_005591	OR52W1	chr11:6177029-6177992	hTERT	cMyc	NOTEST	0	0.0323663	1.79769e+308	1.79769e+308	0.180032	1	no	#VALUE!
XLOC_023492	XLOC_023492	C1QTNF7	chr4:14950657-15056887	hTERT	cMyc	NOTEST	0	0.0322979	1.79769e+308	1.79769e+308	0.107484	1	no	#VALUE!
XLOC_005462	XLOC_005462	RP11-108K14.7	chr10:135238615-135239525	hTERT	cMyc	NOTEST	0	0.0322112	1.79769e+308	1.79769e+308	0.180032	1	no	#VALUE!
XLOC_032345	XLOC_032345	RP11-160N1.2	chr9:44761614-44761975	hTERT	cMyc	NOTEST	0	0.0321844	1.79769e+308	1.79769e+308	0.242825	1	no	#VALUE!
XLOC_016292	XLOC_016292	THEG	chr19:313058-327009	hTERT	cMyc	NOTEST	0	0.0321466	1.79769e+308	1.79769e+308	0.191056	1	no	#VALUE!
XLOC_009030	XLOC_009030	OLFM4	chr13:52500959-52524187	hTERT	cMyc	NOTEST	0	0.0320605	1.79769e+308	1.79769e+308	0.111518	1	no	#VALUE!
XLOC_002515	XLOC_002515	RP4-800M22.2	chr1:52380633-52584946	hTERT	cMyc	NOTEST	0	0.0320088	1.79769e+308	1.79769e+308	0.473605	1	no	#VALUE!
XLOC_029890	XLOC_029890	RARRES2	chr7:149666350-149669696	hTERT	cMyc	NOTEST	0	0.0319065	1.79769e+308	1.79769e+308	0.180032	1	no	#VALUE!
XLOC_019723	XLOC_019723	GDAP1L1	chr20:42309321-42342427	hTERT	cMyc	NOTEST	0	0.0318038	1.79769e+308	1.79769e+308	0.209793	1	no	#VALUE!
XLOC_030352	XLOC_030352	AC018442.1	chr8:100094669-100958983	hTERT	cMyc	NOTEST	0	0.0315555	1.79769e+308	1.79769e+308	0.451685	1	no	#VALUE!
XLOC_027124	XLOC_027124	PACRG	chr6:161688441-163656513	hTERT	cMyc	NOTEST	0	0.0315353	1.79769e+308	1.79769e+308	0.373489	1	no	#VALUE!
XLOC_017948	XLOC_017948	HOXD8	chr2:176596614-176774295	hTERT	cMyc	NOTEST	0	0.0314895	1.79769e+308	1.79769e+308	0.478843	1	no	#VALUE!
XLOC_005132	XLOC_005132	DUSP13	chr10:76524195-76538976	hTERT	cMyc	NOTEST	0	0.0313243	1.79769e+308	1.79769e+308	0.208608	1	no	#VALUE!
XLOC_005185	XLOC_005185	GRID1	chr10:87349291-88116129	hTERT	cMyc	NOTEST	0	0.0311046	1.79769e+308	1.79769e+308	0.147123	1	no	#VALUE!
XLOC_010137	XLOC_010137	CHGA	chr14:92459197-92471389	hTERT	cMyc	NOTEST	0	0.0310496	1.79769e+308	1.79769e+308	0.147123	1	no	#VALUE!
XLOC_018425	XLOC_018425	AC074091.13	chr2:27783133-27792103	hTERT	cMyc	NOTEST	0	0.0309672	1.79769e+308	1.79769e+308	0.133637	1	no	#VALUE!
XLOC_022822	XLOC_022822	TNNC1	chr3:52460157-52463098	hTERT	cMyc	NOTEST	0	0.0308624	1.79769e+308	1.79769e+308	0.180032	1	no	#VALUE!
XLOC_010056	XLOC_010056	ACOT6	chr14:73153300-73156345	hTERT	cMyc	NOTEST	0	0.030789	1.79769e+308	1.79769e+308	0.180032	1	no	#VALUE!
XLOC_001467	XLOC_001467	RP11-345I18.2	chr1:177335084-177465155	hTERT	cMyc	NOTEST	0	0.0307623	1.79769e+308	1.79769e+308	0.482702	1	no	#VALUE!
XLOC_030145	XLOC_030145	ADAM32	chr8:39084206-39261592	hTERT	cMyc	NOTEST	0	0.0307501	1.79769e+308	1.79769e+308	0.224875	1	no	#VALUE!
XLOC_006572	XLOC_006572	STK33	chr11:8369993-8572351	hTERT	cMyc	NOTEST	0	0.0307071	1.79769e+308	1.79769e+308	0.160155	1	no	#VALUE!
XLOC_003509	XLOC_003509	CHIT1	chr1:201441599-201465422	hTERT	cMyc	NOTEST	0	0.0306506	1.79769e+308	1.79769e+308	0.147123	1	no	#VALUE!
XLOC_004785	XLOC_004785	ST8SIA6	chr10:17400699-17536260	hTERT	cMyc	NOTEST	0	0.030618	1.79769e+308	1.79769e+308	0.246867	1	no	#VALUE!
XLOC_005510	XLOC_005510	AC051649.21	chr11:1918435-1962328	hTERT	cMyc	NOTEST	0	0.0303962	1.79769e+308	1.79769e+308	0.460643	1	no	#VALUE!
XLOC_009563	XLOC_009563	RP11-219C11.1	chr13:92677710-93853948	hTERT	cMyc	NOTEST	0	0.0303894	1.79769e+308	1.79769e+308	0.466558	1	no	#VALUE!
XLOC_001521	XLOC_001521	RP4-635A23.4	chr1:183392834-183527535	hTERT	cMyc	NOTEST	0	0.0303328	1.79769e+308	1.79769e+308	0.47988	1	no	#VALUE!
XLOC_033732	XLOC_033732	LPAR4	chrX:77896956-77899228	hTERT	cMyc	NOTEST	0	0.0303017	1.79769e+308	1.79769e+308	0.133637	1	no	#VALUE!
XLOC_015390	XLOC_015390	AZU1	chr19:776096-783017	hTERT	cMyc	NOTEST	0	0.0302665	1.79769e+308	1.79769e+308	0.246867	1	no	#VALUE!
XLOC_013719	XLOC_013719	SRP_euk_arch	chr17:41719639-41794865	hTERT	cMyc	NOTEST	0	0.0302082	1.79769e+308	1.79769e+308	0.483868	1	no	#VALUE!
XLOC_033538	XLOC_033538	RP11-22B10.3	chrX:51562894-51662190	hTERT	cMyc	NOTEST	0	0.030195	1.79769e+308	1.79769e+308	0.484368	1	no	#VALUE!
XLOC_014630	XLOC_014630	HILS1	chr17:45598364-45608291	hTERT	cMyc	NOTEST	0	0.0300597	1.79769e+308	1.79769e+308	0.288149	1	no	#VALUE!
XLOC_007276	XLOC_007276	HEPACAM	chr11:124294357-124311518	hTERT	cMyc	NOTEST	0	0.0299853	1.79769e+308	1.79769e+308	0.166556	1	no	#VALUE!
XLOC_003842	XLOC_003842	AL390728.37-1	chr1:245413737-245415359	hTERT	cMyc	NOTEST	0	0.0298353	1.79769e+308	1.79769e+308	0.133637	1	no	#VALUE!
XLOC_000182	XLOC_000182	CLCNKA	chr1:16220952-16233132	hTERT	cMyc	NOTEST	0	0.0297137	1.79769e+308	1.79769e+308	0.161544	1	no	#VALUE!
XLOC_006695	XLOC_006695	CHST1	chr11:45627002-45643748	hTERT	cMyc	NOTEST	0	0.0295728	1.79769e+308	1.79769e+308	0.111518	1	no	#VALUE!
XLOC_031162	XLOC_031162	KCNV2	chr9:2707525-2719757	hTERT	cMyc	NOTEST	0	0.0292814	1.79769e+308	1.79769e+308	0.133637	1	no	#VALUE!
XLOC_023178	XLOC_023178	TM4SF18	chr3:150519451-150534160	hTERT	cMyc	NOTEST	0	0.0292362	1.79769e+308	1.79769e+308	0.111518	1	no	#VALUE!
XLOC_008329	XLOC_008329	DHH	chr12:47769474-47774869	hTERT	cMyc	NOTEST	0	0.0291384	1.79769e+308	1.79769e+308	0.133637	1	no	#VALUE!
XLOC_016912	XLOC_016912	NTN5	chr19:53856477-53868076	hTERT	cMyc	NOTEST	0	0.0290856	1.79769e+308	1.79769e+308	0.133637	1	no	#VALUE!
XLOC_016064	XLOC_016064	AC010325.7-2	chr19:56012950-56013943	hTERT	cMyc	NOTEST	0	0.0290768	1.79769e+308	1.79769e+308	0.180032	1	no	#VALUE!
XLOC_018197	XLOC_018197	C2orf72	chr2:231610905-231620313	hTERT	cMyc	NOTEST	0	0.0290049	1.79769e+308	1.79769e+308	0.180032	1	no	#VALUE!
XLOC_031190	XLOC_031190	RP11-39K24.15	chr9:4975244-5117995	hTERT	cMyc	NOTEST	0	0.0289968	1.79769e+308	1.79769e+308	0.451086	1	no	#VALUE!
XLOC_022293	XLOC_022293	CCRL1	chr3:133759671-133923993	hTERT	cMyc	NOTEST	0	0.0289882	1.79769e+308	1.79769e+308	0.474919	1	no	#VALUE!
XLOC_029569	XLOC_029569	SRP_euk_arch	chr7:92438253-92438547	hTERT	cMyc	NOTEST	0	0.0288143	1.79769e+308	1.79769e+308	0.324777	1	no	#VALUE!
XLOC_005087	XLOC_005087	PRF1	chr10:72027109-72032537	hTERT	cMyc	NOTEST	0	0.0287519	1.79769e+308	1.79769e+308	0.161901	1	no	#VALUE!
XLOC_034146	XLOC_034146	MAGEA8	chrX:148770652-148775266	hTERT	cMyc	NOTEST	0	0.0287317	1.79769e+308	1.79769e+308	0.133637	1	no	#VALUE!
XLOC_001911	XLOC_001911	RP11-488L18.5	chr1:245343783-245350201	hTERT	cMyc	NOTEST	0	0.0286488	1.79769e+308	1.79769e+308	0.180032	1	no	#VALUE!
XLOC_014729	XLOC_014729	SRP_euk_arch	chr17:60280943-60360856	hTERT	cMyc	NOTEST	0	0.0285748	1.79769e+308	1.79769e+308	0.475825	1	no	#VALUE!
XLOC_011614	XLOC_011614	RASGRP1	chr15:36567589-36644224	hTERT	cMyc	NOTEST	0	0.0285167	1.79769e+308	1.79769e+308	0.0930874	1	no	#VALUE!
XLOC_013726	XLOC_013726	SRP_euk_arch	chr17:42474189-42474482	hTERT	cMyc	NOTEST	0	0.0283355	1.79769e+308	1.79769e+308	0.445738	1	no	#VALUE!
XLOC_013652	XLOC_013652	KLHL10	chr17:37247568-37258125	hTERT	cMyc	NOTEST	0	0.0282196	1.79769e+308	1.79769e+308	0.133637	1	no	#VALUE!
XLOC_007846	XLOC_007846	FAM71C	chr12:97653468-98902563	hTERT	cMyc	NOTEST	0	0.0281452	1.79769e+308	1.79769e+308	0.442481	1	no	#VALUE!
XLOC_009382	XLOC_009382	RP11-74J13.6	chr13:40671967-40672943	hTERT	cMyc	NOTEST	0	0.0280267	1.79769e+308	1.79769e+308	0.180032	1	no	#VALUE!
XLOC_001000	XLOC_001000	AL121995.2	chr1:119882654-119890059	hTERT	cMyc	NOTEST	0	0.0279035	1.79769e+308	1.79769e+308	0.180032	1	no	#VALUE!
XLOC_004276	XLOC_004276	RP11-152N13.8	chr10:74597929-74682457	hTERT	cMyc	NOTEST	0	0.0278838	1.79769e+308	1.79769e+308	0.488751	1	no	#VALUE!
XLOC_025389	XLOC_025389	BTNL9	chr5:180399853-180421121	hTERT	cMyc	NOTEST	0	0.0278469	1.79769e+308	1.79769e+308	0.115112	1	no	#VALUE!
XLOC_033587	XLOC_033587	PAGE2B	chrX:55118220-55122067	hTERT	cMyc	NOTEST	0	0.027736	1.79769e+308	1.79769e+308	0.363954	1	no	#VALUE!
XLOC_024355	XLOC_024355	HSD17B13	chr4:88443964-88463062	hTERT	cMyc	NOTEST	0	0.0277182	1.79769e+308	1.79769e+308	0.189742	1	no	#VALUE!
XLOC_014333	XLOC_014333	SLC6A4	chr17:25545462-25586841	hTERT	cMyc	NOTEST	0	0.0277092	1.79769e+308	1.79769e+308	0.147123	1	no	#VALUE!
XLOC_019449	XLOC_019449	EBF4	chr20:2621523-2688754	hTERT	cMyc	NOTEST	0	0.0276931	1.79769e+308	1.79769e+308	0.159856	1	no	#VALUE!
XLOC_031626	XLOC_031626	RP11-359J6.2	chr9:88216672-88218041	hTERT	cMyc	NOTEST	0	0.0275944	1.79769e+308	1.79769e+308	0.180032	1	no	#VALUE!
XLOC_016658	XLOC_016658	SLC7A10	chr19:38391409-38408596	hTERT	cMyc	NOTEST	0	0.0273457	1.79769e+308	1.79769e+308	0.133637	1	no	#VALUE!
XLOC_032017	XLOC_032017	LCNL1	chr9:138997265-139000034	hTERT	cMyc	NOTEST	0	0.0273245	1.79769e+308	1.79769e+308	0.166556	1	no	#VALUE!
XLOC_032231	XLOC_032231	CNTFR	chr9:34541431-34579722	hTERT	cMyc	NOTEST	0	0.0272855	1.79769e+308	1.79769e+308	0.19029	1	no	#VALUE!
XLOC_025459	XLOC_025459	CDH9	chr5:26916465-27074446	hTERT	cMyc	NOTEST	0	0.0272784	1.79769e+308	1.79769e+308	0.111518	1	no	#VALUE!
XLOC_011355	XLOC_011355	AC100835.2	chr15:72709952-72775413	hTERT	cMyc	NOTEST	0	0.0271949	1.79769e+308	1.79769e+308	0.465369	1	no	#VALUE!
XLOC_031228	XLOC_031228	RP11-284P20.4	chr9:14030719-14031860	hTERT	cMyc	NOTEST	0	0.0271727	1.79769e+308	1.79769e+308	0.180029	1	no	#VALUE!
XLOC_025854	XLOC_025854	AC135457.2-1	chr5:138751093-138753504	hTERT	cMyc	NOTEST	0	0.0268599	1.79769e+308	1.79769e+308	0.246867	1	no	#VALUE!
XLOC_035475	XLOC_035475	AC025731.7	chrY:8346831-8347941	hTERT	cMyc	NOTEST	0	0.0267154	1.79769e+308	1.79769e+308	0.180032	1	no	#VALUE!
XLOC_001578	XLOC_001578	GPR25	chr1:199108705-199109929	hTERT	cMyc	NOTEST	0	0.0265327	1.79769e+308	1.79769e+308	0.180032	1	no	#VALUE!
XLOC_017480	XLOC_017480	AC073263.5-1	chr2:74215106-74216029	hTERT	cMyc	NOTEST	0	0.026475	1.79769e+308	1.79769e+308	0.180032	1	no	#VALUE!
XLOC_031715	XLOC_031715	AL445670.19-1	chr9:98869836-98870731	hTERT	cMyc	NOTEST	0	0.0263228	1.79769e+308	1.79769e+308	0.180032	1	no	#VALUE!
XLOC_033807	XLOC_033807	ARL13A	chrX:100111355-100132349	hTERT	cMyc	NOTEST	0	0.0262281	1.79769e+308	1.79769e+308	0.180032	1	no	#VALUE!
XLOC_014572	XLOC_014572	SRP_euk_arch	chr17:40934467-40967414	hTERT	cMyc	NOTEST	0	0.0262028	1.79769e+308	1.79769e+308	0.484718	1	no	#VALUE!
XLOC_013721	XLOC_013721	SRP_euk_arch	chr17:41945391-42012364	hTERT	cMyc	NOTEST	0	0.0261563	1.79769e+308	1.79769e+308	0.484718	1	no	#VALUE!
XLOC_010314	XLOC_010314	PLD4	chr14:104462231-104470618	hTERT	cMyc	NOTEST	0	0.0261012	1.79769e+308	1.79769e+308	0.133637	1	no	#VALUE!
XLOC_001982	XLOC_001982	TNFRSF4	chr1:1136582-1139411	hTERT	cMyc	NOTEST	0	0.026058	1.79769e+308	1.79769e+308	0.274868	1	no	#VALUE!
XLOC_025144	XLOC_025144	PSD2	chr5:139155589-139204232	hTERT	cMyc	NOTEST	0	0.0260201	1.79769e+308	1.79769e+308	0.0890759	1	no	#VALUE!
XLOC_013935	XLOC_013935	PRCD	chr17:72045740-72052050	hTERT	cMyc	NOTEST	0	0.02598	1.79769e+308	1.79769e+308	0.278498	1	no	#VALUE!
XLOC_027517	XLOC_027517	TCP11	chr6:34965015-35217165	hTERT	cMyc	NOTEST	0	0.025952	1.79769e+308	1.79769e+308	0.477063	1	no	#VALUE!
XLOC_034157	XLOC_034157	GPR50	chrX:150095716-150100588	hTERT	cMyc	NOTEST	0	0.0258907	1.79769e+308	1.79769e+308	0.133637	1	no	#VALUE!
XLOC_001306	XLOC_001306	CASQ1	chr1:158426988-158438298	hTERT	cMyc	NOTEST	0	0.0256759	1.79769e+308	1.79769e+308	0.133637	1	no	#VALUE!
XLOC_005324	XLOC_005324	CYP17A1	chr10:104580281-104587280	hTERT	cMyc	NOTEST	0	0.0256552	1.79769e+308	1.79769e+308	0.166556	1	no	#VALUE!
XLOC_019292	XLOC_019292	IHH	chr2:219627392-219633433	hTERT	cMyc	NOTEST	0	0.0255842	1.79769e+308	1.79769e+308	0.133637	1	no	#VALUE!
XLOC_005004	XLOC_005004	A1CF	chr10:52236327-52315441	hTERT	cMyc	NOTEST	0	0.0254972	1.79769e+308	1.79769e+308	0.194348	1	no	#VALUE!
XLOC_000720	XLOC_000720	AK5	chr1:77520249-77798238	hTERT	cMyc	NOTEST	0	0.0254347	1.79769e+308	1.79769e+308	0.246867	1	no	#VALUE!
XLOC_000754	XLOC_000754	DNASE2B	chr1:84636802-84653279	hTERT	cMyc	NOTEST	0	0.0253185	1.79769e+308	1.79769e+308	0.277176	1	no	#VALUE!
XLOC_025958	XLOC_025958	C5orf40	chr5:156625668-156755184	hTERT	cMyc	NOTEST	0	0.0253058	1.79769e+308	1.79769e+308	0.473391	1	no	#VALUE!
XLOC_001300	XLOC_001300	FCRL6	chr1:158036925-158052671	hTERT	cMyc	NOTEST	0	0.0250386	1.79769e+308	1.79769e+308	0.246867	1	no	#VALUE!
XLOC_006637	XLOC_006637	5S_rRNA	chr11:19379988-19380105	hTERT	cMyc	NOTEST	0	0.0249885	1.79769e+308	1.79769e+308	0.445456	1	no	#VALUE!
XLOC_015391	XLOC_015391	PRTN3	chr19:791984-799175	hTERT	cMyc	NOTEST	0	0.0249243	1.79769e+308	1.79769e+308	0.180032	1	no	#VALUE!
XLOC_007972	XLOC_007972	CABP1	chr12:119562804-119589508	hTERT	cMyc	NOTEST	0	0.0248384	1.79769e+308	1.79769e+308	0.276182	1	no	#VALUE!
XLOC_031463	XLOC_031463	RP11-4L24.2	chr9:45253476-45253843	hTERT	cMyc	NOTEST	0	0.0246311	1.79769e+308	1.79769e+308	0.311395	1	no	#VALUE!
XLOC_023243	XLOC_023243	ZBBX	chr3:168440810-168580765	hTERT	cMyc	NOTEST	0	0.0245851	1.79769e+308	1.79769e+308	0.147123	1	no	#VALUE!
XLOC_024085	XLOC_024085	PSAPL1	chr4:7245274-7795463	hTERT	cMyc	NOTEST	0	0.0245803	1.79769e+308	1.79769e+308	0.444159	1	no	#VALUE!
XLOC_008050	XLOC_008050	FAM138D	chr12:18149-19673	hTERT	cMyc	NOTEST	0	0.024428	1.79769e+308	1.79769e+308	0.180032	1	no	#VALUE!
XLOC_026116	XLOC_026116	C6orf201	chr6:4013600-4080830	hTERT	cMyc	NOTEST	0	0.0243611	1.79769e+308	1.79769e+308	0.473273	1	no	#VALUE!
XLOC_030002	XLOC_030002	AMAC1L2	chr8:11225904-11227105	hTERT	cMyc	NOTEST	0	0.0242274	1.79769e+308	1.79769e+308	0.180032	1	no	#VALUE!
XLOC_026915	XLOC_026915	RLBP1L2	chr6:123358812-123427311	hTERT	cMyc	NOTEST	0	0.0241683	1.79769e+308	1.79769e+308	0.246867	1	no	#VALUE!
XLOC_024425	XLOC_024425	AGXT2L1	chr4:109882656-109903658	hTERT	cMyc	NOTEST	0	0.0241287	1.79769e+308	1.79769e+308	0.133637	1	no	#VALUE!
XLOC_026870	XLOC_026870	AL671967.1	chr6:114331994-114349499	hTERT	cMyc	NOTEST	0	0.0240517	1.79769e+308	1.79769e+308	0.133637	1	no	#VALUE!
XLOC_020800	XLOC_020800	KRTAP10-2	chr21:44742204-44955923	hTERT	cMyc	NOTEST	0	0.0239841	1.79769e+308	1.79769e+308	0.409773	1	no	#VALUE!
XLOC_018410	XLOC_018410	SLC30A3	chr2:27330974-27339631	hTERT	cMyc	NOTEST	0	0.0239669	1.79769e+308	1.79769e+308	0.133637	1	no	#VALUE!
XLOC_004565	XLOC_004565	C10orf81	chr10:115501202-115533178	hTERT	cMyc	NOTEST	0	0.0239516	1.79769e+308	1.79769e+308	0.241789	1	no	#VALUE!
XLOC_030778	XLOC_030778	AF165144.4	chr8:56177570-56601262	hTERT	cMyc	NOTEST	0	0.0237851	1.79769e+308	1.79769e+308	0.166556	1	no	#VALUE!
XLOC_006456	XLOC_006456	C11orf21	chr11:2273445-2296006	hTERT	cMyc	NOTEST	0	0.0237581	1.79769e+308	1.79769e+308	0.147123	1	no	#VALUE!
XLOC_029534	XLOC_029534	GNAT3	chr7:79925922-79979178	hTERT	cMyc	NOTEST	0	0.0236045	1.79769e+308	1.79769e+308	0.180032	1	no	#VALUE!
XLOC_006073	XLOC_006073	KRTAP5-8	chr11:70926718-70927901	hTERT	cMyc	NOTEST	0	0.0235892	1.79769e+308	1.79769e+308	0.180032	1	no	#VALUE!
XLOC_032015	XLOC_032015	C9orf141	chr9:138983515-138986263	hTERT	cMyc	NOTEST	0	0.0235218	1.79769e+308	1.79769e+308	0.180032	1	no	#VALUE!
XLOC_029200	XLOC_029200	TMEM195	chr7:15206467-15568165	hTERT	cMyc	NOTEST	0	0.0235182	1.79769e+308	1.79769e+308	0.166556	1	no	#VALUE!
XLOC_027883	XLOC_027883	AL357058.10	chr6:101953384-102624651	hTERT	cMyc	NOTEST	0	0.0235091	1.79769e+308	1.79769e+308	0.246867	1	no	#VALUE!
XLOC_029966	XLOC_029966	AC130360.8	chr8:7186757-7187874	hTERT	cMyc	NOTEST	0	0.023506	1.79769e+308	1.79769e+308	0.180032	1	no	#VALUE!
XLOC_012676	XLOC_012676	C1QTNF8	chr16:1078226-1086245	hTERT	cMyc	NOTEST	0	0.0235047	1.79769e+308	1.79769e+308	0.111518	1	no	#VALUE!
XLOC_002012	XLOC_002012	AL831784.17	chr1:2562666-2566862	hTERT	cMyc	NOTEST	0	0.0234775	1.79769e+308	1.79769e+308	0.180032	1	no	#VALUE!
XLOC_014260	XLOC_014260	AC025627.8	chr17:20387384-20394868	hTERT	cMyc	NOTEST	0	0.0233625	1.79769e+308	1.79769e+308	0.1794	1	no	#VALUE!
XLOC_009232	XLOC_009232	TPTE2	chr13:18895016-19008902	hTERT	cMyc	NOTEST	0	0.0233558	1.79769e+308	1.79769e+308	0.286576	1	no	#VALUE!
XLOC_015130	XLOC_015130	KCNG2	chr18:75724655-75760804	hTERT	cMyc	NOTEST	0	0.0232241	1.79769e+308	1.79769e+308	0.180032	1	no	#VALUE!
XLOC_026447	XLOC_026447	GGNBP1	chr6:33659492-33669093	hTERT	cMyc	NOTEST	0	0.0231704	1.79769e+308	1.79769e+308	0.246867	1	no	#VALUE!
XLOC_026827	XLOC_026827	Z95118.1	chr6:109179551-109197014	hTERT	cMyc	NOTEST	0	0.0230484	1.79769e+308	1.79769e+308	0.180032	1	no	#VALUE!
XLOC_002645	XLOC_002645	SLC44A5	chr1:75440403-75849389	hTERT	cMyc	NOTEST	0	0.0229398	1.79769e+308	1.79769e+308	0.414852	1	no	#VALUE!
XLOC_018959	XLOC_018959	TMEM163	chr2:134930030-135193040	hTERT	cMyc	NOTEST	0	0.0229282	1.79769e+308	1.79769e+308	0.276293	1	no	#VALUE!
XLOC_032452	XLOC_032452	RP11-203L2.3	chr9:70510435-70813911	hTERT	cMyc	NOTEST	0	0.0229217	1.79769e+308	1.79769e+308	0.454904	1	no	#VALUE!
XLOC_019144	XLOC_019144	DIRC1	chr2:189306756-189363076	hTERT	cMyc	NOTEST	0	0.0228668	1.79769e+308	1.79769e+308	0.180032	1	no	#VALUE!
XLOC_025967	XLOC_025967	IL12B	chr5:158674368-158690059	hTERT	cMyc	NOTEST	0	0.022856	1.79769e+308	1.79769e+308	0.166556	1	no	#VALUE!
XLOC_000599	XLOC_000599	GPX7	chr1:52840631-52847310	hTERT	cMyc	NOTEST	0	0.0227585	1.79769e+308	1.79769e+308	0.180032	1	no	#VALUE!
XLOC_003946	XLOC_003946	MRC1L1	chr10:17891367-17993184	hTERT	cMyc	NOTEST	0	0.0226839	1.79769e+308	1.79769e+308	0.101446	1	no	#VALUE!
XLOC_003950	XLOC_003950	MRC1	chr10:18138357-18240097	hTERT	cMyc	NOTEST	0	0.0226557	1.79769e+308	1.79769e+308	0.101446	1	no	#VALUE!
XLOC_021047	XLOC_021047	C22orf15	chr22:22435207-22440141	hTERT	cMyc	NOTEST	0	0.0225597	1.79769e+308	1.79769e+308	0.474882	1	no	#VALUE!
XLOC_031638	XLOC_031638	C9orf79	chr9:89687591-89693632	hTERT	cMyc	NOTEST	0	0.0225119	1.79769e+308	1.79769e+308	0.0890759	1	no	#VALUE!
XLOC_016991	XLOC_016991	SIGLEC5	chr19:56807155-56825530	hTERT	cMyc	NOTEST	0	0.0224834	1.79769e+308	1.79769e+308	0.133637	1	no	#VALUE!
XLOC_012160	XLOC_012160	AC023830.9-2	chr16:4546491-4565480	hTERT	cMyc	NOTEST	0	0.0224555	1.79769e+308	1.79769e+308	0.180032	1	no	#VALUE!
XLOC_024801	XLOC_024801	CCDC152	chr5:42792686-42844212	hTERT	cMyc	NOTEST	0	0.0222342	1.79769e+308	1.79769e+308	0.244796	1	no	#VALUE!
XLOC_008289	XLOC_008289	DBX2	chr12:43694805-43731149	hTERT	cMyc	NOTEST	0	0.0222336	1.79769e+308	1.79769e+308	0.133637	1	no	#VALUE!
XLOC_031518	XLOC_031518	RP11-149F8.3	chr9:67805370-67805995	hTERT	cMyc	NOTEST	0	0.022229	1.79769e+308	1.79769e+308	0.238624	1	no	#VALUE!
XLOC_020775	XLOC_020775	TMPRSS3	chr21:42665067-42690024	hTERT	cMyc	NOTEST	0	0.0222033	1.79769e+308	1.79769e+308	0.209826	1	no	#VALUE!
XLOC_031863	XLOC_031863	LHX2	chr9:125813709-125835257	hTERT	cMyc	NOTEST	0	0.0221931	1.79769e+308	1.79769e+308	0.133637	1	no	#VALUE!
XLOC_007032	XLOC_007032	LRRC32	chr11:76046218-76059439	hTERT	cMyc	NOTEST	0	0.0221925	1.79769e+308	1.79769e+308	0.114966	1	no	#VALUE!
XLOC_031429	XLOC_031429	AC129778.5	chr9:42769309-42769703	hTERT	cMyc	NOTEST	0	0.0220482	1.79769e+308	1.79769e+308	0.313546	1	no	#VALUE!
XLOC_014879	XLOC_014879	NOTUM	chr17:77503677-77512459	hTERT	cMyc	NOTEST	0	0.0220251	1.79769e+308	1.79769e+308	0.191549	1	no	#VALUE!
XLOC_013011	XLOC_013011	AC009107.11-2	chr16:56841363-56886444	hTERT	cMyc	NOTEST	0	0.0219587	1.79769e+308	1.79769e+308	0.457685	1	no	#VALUE!
XLOC_012557	XLOC_012557	HP	chr16:70646008-70668646	hTERT	cMyc	NOTEST	0	0.0219469	1.79769e+308	1.79769e+308	0.285347	1	no	#VALUE!
XLOC_010016	XLOC_010016	C14orf53	chr14:66022841-66035023	hTERT	cMyc	NOTEST	0	0.0218638	1.79769e+308	1.79769e+308	0.246867	1	no	#VALUE!
XLOC_025975	XLOC_025975	GABRB2	chr5:160648013-160907708	hTERT	cMyc	NOTEST	0	0.0216933	1.79769e+308	1.79769e+308	0.107978	1	no	#VALUE!
XLOC_000120	XLOC_000120	C1orf167	chr1:11749385-11909072	hTERT	cMyc	NOTEST	0	0.0216127	1.79769e+308	1.79769e+308	0.473015	1	no	#VALUE!
XLOC_004705	XLOC_004705	AC091817.6-2	chr10:4903864-4924161	hTERT	cMyc	NOTEST	0	0.021587	1.79769e+308	1.79769e+308	0.180032	1	no	#VALUE!
XLOC_033889	XLOC_033889	MYCL2	chrX:106402467-106403544	hTERT	cMyc	NOTEST	0	0.0215438	1.79769e+308	1.79769e+308	0.180032	1	no	#VALUE!
XLOC_032575	XLOC_032575	OGN	chr9:94128042-94472368	hTERT	cMyc	NOTEST	0	0.0215068	1.79769e+308	1.79769e+308	0.464613	1	no	#VALUE!
XLOC_004733	XLOC_004733	AL390294.19	chr10:8132418-8135453	hTERT	cMyc	NOTEST	0	0.0214619	1.79769e+308	1.79769e+308	0.133637	1	no	#VALUE!
XLOC_022160	XLOC_022160	AC025028.21	chr3:104442522-104442771	hTERT	cMyc	NOTEST	0	0.0213173	1.79769e+308	1.79769e+308	0.369198	1	no	#VALUE!
XLOC_017935	XLOC_017935	SP9	chr2:174907919-174911466	hTERT	cMyc	NOTEST	0	0.0212674	1.79769e+308	1.79769e+308	0.166513	1	no	#VALUE!
XLOC_025203	XLOC_025203	POU4F3	chr5:145698779-145700276	hTERT	cMyc	NOTEST	0	0.0212401	1.79769e+308	1.79769e+308	0.180032	1	no	#VALUE!
XLOC_012834	XLOC_012834	PDILT	chr16:20277997-20323560	hTERT	cMyc	NOTEST	0	0.0212292	1.79769e+308	1.79769e+308	0.133637	1	no	#VALUE!
XLOC_002932	XLOC_002932	BX004987.1	chr1:142184366-142184770	hTERT	cMyc	NOTEST	0	0.0211786	1.79769e+308	1.79769e+308	0.335513	1	no	#VALUE!
XLOC_021315	XLOC_021315	ACR	chr22:49523517-49530590	hTERT	cMyc	NOTEST	0	0.0210958	1.79769e+308	1.79769e+308	0.180032	1	no	#VALUE!
XLOC_001214	XLOC_001214	TDRD10	chr1:152741318-152787247	hTERT	cMyc	NOTEST	0	0.02107	1.79769e+308	1.79769e+308	0.369196	1	no	#VALUE!
XLOC_008135	XLOC_008135	KLRB1	chr12:9638414-9651749	hTERT	cMyc	NOTEST	0	0.0210607	1.79769e+308	1.79769e+308	0.180032	1	no	#VALUE!
XLOC_032798	XLOC_032798	SRP_euk_arch	chr9:127239493-127509334	hTERT	cMyc	NOTEST	0	0.0209429	1.79769e+308	1.79769e+308	0.49374	1	no	#VALUE!
XLOC_016559	XLOC_016559	PGLYRP2	chr19:15440458-15451663	hTERT	cMyc	NOTEST	0	0.0208445	1.79769e+308	1.79769e+308	0.190691	1	no	#VALUE!
XLOC_029290	XLOC_029290	CRHR2	chr7:30659387-30706244	hTERT	cMyc	NOTEST	0	0.0206709	1.79769e+308	1.79769e+308	0.280522	1	no	#VALUE!
XLOC_025952	XLOC_025952	TIMD4	chr5:156278943-156322844	hTERT	cMyc	NOTEST	0	0.0206551	1.79769e+308	1.79769e+308	0.280157	1	no	#VALUE!
XLOC_015395	XLOC_015395	KISS1R	chr19:868341-872014	hTERT	cMyc	NOTEST	0	0.0206018	1.79769e+308	1.79769e+308	0.180032	1	no	#VALUE!
XLOC_025350	XLOC_025350	UNC5A	chr5:176170165-176258939	hTERT	cMyc	NOTEST	0	0.0204705	1.79769e+308	1.79769e+308	0.150278	1	no	#VALUE!
XLOC_005317	XLOC_005317	PITX3	chr10:103979935-103991221	hTERT	cMyc	NOTEST	0	0.020446	1.79769e+308	1.79769e+308	0.180032	1	no	#VALUE!
XLOC_021548	XLOC_021548	RFPL2	chr22:30916424-30929464	hTERT	cMyc	NOTEST	0	0.0203891	1.79769e+308	1.79769e+308	0.202378	1	no	#VALUE!
XLOC_015357	XLOC_015357	CBLN2	chr18:68354894-68362542	hTERT	cMyc	NOTEST	0	0.0203656	1.79769e+308	1.79769e+308	0.133637	1	no	#VALUE!
XLOC_035481	XLOC_035481	AC009952.3	chrY:9087237-9102220	hTERT	cMyc	NOTEST	0	0.0203242	1.79769e+308	1.79769e+308	0.180032	1	no	#VALUE!
XLOC_007895	XLOC_007895	WSCD2	chr12:107047640-107168441	hTERT	cMyc	NOTEST	0	0.0202966	1.79769e+308	1.79769e+308	0.115152	1	no	#VALUE!
XLOC_023409	XLOC_023409	PDE6B	chr4:609372-654571	hTERT	cMyc	NOTEST	0	0.0202048	1.79769e+308	1.79769e+308	0.111518	1	no	#VALUE!
XLOC_009867	XLOC_009867	C14orf23	chr14:28311660-28332126	hTERT	cMyc	NOTEST	0	0.0202027	1.79769e+308	1.79769e+308	0.283577	1	no	#VALUE!
XLOC_035445	XLOC_035445	AC012078.2	chrY:3779264-3780910	hTERT	cMyc	NOTEST	0	0.020062	1.79769e+308	1.79769e+308	0.180032	1	no	#VALUE!
XLOC_020602	XLOC_020602	LIPI	chr21:14403004-14501125	hTERT	cMyc	NOTEST	0	0.0199987	1.79769e+308	1.79769e+308	0.287774	1	no	#VALUE!
XLOC_004325	XLOC_004325	RP11-182L21.4	chr10:81610308-81611542	hTERT	cMyc	NOTEST	0	0.0199962	1.79769e+308	1.79769e+308	0.180032	1	no	#VALUE!
XLOC_008751	XLOC_008751	MORN3	chr12:120573679-120591943	hTERT	cMyc	NOTEST	0	0.0199158	1.79769e+308	1.79769e+308	0.246867	1	no	#VALUE!
XLOC_012684	XLOC_012684	CCDC154	chr16:1424386-1434558	hTERT	cMyc	NOTEST	0	0.0199056	1.79769e+308	1.79769e+308	0.166556	1	no	#VALUE!
XLOC_004463	XLOC_004463	NKX2-3	chr10:101282699-101285468	hTERT	cMyc	NOTEST	0	0.0199051	1.79769e+308	1.79769e+308	0.246867	1	no	#VALUE!
XLOC_006663	XLOC_006663	PAX6	chr11:31766867-31796085	hTERT	cMyc	NOTEST	0	0.0198725	1.79769e+308	1.79769e+308	0.226301	1	no	#VALUE!
XLOC_021755	XLOC_021755	CAV3	chr3:8750252-8763451	hTERT	cMyc	NOTEST	0	0.0196826	1.79769e+308	1.79769e+308	0.284353	1	no	#VALUE!
XLOC_016510	XLOC_016510	RTBDN	chr19:12797296-12807230	hTERT	cMyc	NOTEST	0	0.0196759	1.79769e+308	1.79769e+308	0.282232	1	no	#VALUE!
XLOC_023574	XLOC_023574	ZAR1	chr4:48187065-48191181	hTERT	cMyc	NOTEST	0	0.0196005	1.79769e+308	1.79769e+308	0.180032	1	no	#VALUE!
XLOC_016758	XLOC_016758	HIPK4	chr19:45577018-45587934	hTERT	cMyc	NOTEST	0	0.0195707	1.79769e+308	1.79769e+308	0.133637	1	no	#VALUE!
XLOC_020761	XLOC_020761	C21orf88	chr21:39850238-39956686	hTERT	cMyc	NOTEST	0	0.0195463	1.79769e+308	1.79769e+308	0.346374	1	no	#VALUE!
XLOC_000630	XLOC_000630	GOT2L1	chr1:55605725-55607035	hTERT	cMyc	NOTEST	0	0.019451	1.79769e+308	1.79769e+308	0.180032	1	no	#VALUE!
XLOC_007301	XLOC_007301	ADAMTS8	chr11:129780029-129803749	hTERT	cMyc	NOTEST	0	0.0194274	1.79769e+308	1.79769e+308	0.111518	1	no	#VALUE!
XLOC_017952	XLOC_017952	HOXD1	chr2:176596614-176774295	hTERT	cMyc	NOTEST	0	0.0194124	1.79769e+308	1.79769e+308	0.485042	1	no	#VALUE!
XLOC_023177	XLOC_023177	CP	chr3:150330060-150422519	hTERT	cMyc	NOTEST	0	0.0191721	1.79769e+308	1.79769e+308	0.46031	1	no	#VALUE!
XLOC_010355	XLOC_010355	RNASE13	chr14:20570821-20572784	hTERT	cMyc	NOTEST	0	0.0190741	1.79769e+308	1.79769e+308	0.180032	1	no	#VALUE!
XLOC_030051	XLOC_030051	FGF17	chr8:21956373-21962263	hTERT	cMyc	NOTEST	0	0.0190242	1.79769e+308	1.79769e+308	0.180032	1	no	#VALUE!
XLOC_032118	XLOC_032118	RP11-492A12.2	chr9:17124979-17493915	hTERT	cMyc	NOTEST	0	0.0187637	1.79769e+308	1.79769e+308	0.464346	1	no	#VALUE!
XLOC_013520	XLOC_013520	PIPOX	chr17:24394043-24408362	hTERT	cMyc	NOTEST	0	0.0187467	1.79769e+308	1.79769e+308	0.133637	1	no	#VALUE!
XLOC_025583	XLOC_025583	CD180	chr5:66513871-66528368	hTERT	cMyc	NOTEST	0	0.0187112	1.79769e+308	1.79769e+308	0.133637	1	no	#VALUE!
XLOC_005440	XLOC_005440	TCERG1L	chr10:132780643-132999976	hTERT	cMyc	NOTEST	0	0.0187086	1.79769e+308	1.79769e+308	0.176129	1	no	#VALUE!
XLOC_013057	XLOC_013057	DPEP2	chr16:66578797-66590857	hTERT	cMyc	NOTEST	0	0.0186895	1.79769e+308	1.79769e+308	0.246867	1	no	#VALUE!
XLOC_011592	XLOC_011592	AC019278.6	chr15:31229283-31274189	hTERT	cMyc	NOTEST	0	0.0186821	1.79769e+308	1.79769e+308	0.111518	1	no	#VALUE!
XLOC_031636	XLOC_031636	XXyac-YM21GA2.1	chr9:89563921-89664134	hTERT	cMyc	NOTEST	0	0.0186798	1.79769e+308	1.79769e+308	0.246867	1	no	#VALUE!
XLOC_032917	XLOC_032917	FUT7	chr9:139021506-139051055	hTERT	cMyc	NOTEST	0	0.0186718	1.79769e+308	1.79769e+308	0.478496	1	no	#VALUE!
XLOC_034614	XLOC_034614	RP11-403E24.1	chrX:63281476-63283657	hTERT	cMyc	NOTEST	0	0.0184759	1.79769e+308	1.79769e+308	0.180032	1	no	#VALUE!
XLOC_006944	XLOC_006944	GPR152	chr11:66975358-66976771	hTERT	cMyc	NOTEST	0	0.0184178	1.79769e+308	1.79769e+308	0.180032	1	no	#VALUE!
XLOC_028728	XLOC_028728	EPO	chr7:100156358-100159257	hTERT	cMyc	NOTEST	0	0.0183554	1.79769e+308	1.79769e+308	0.180032	1	no	#VALUE!
XLOC_005904	XLOC_005904	PGA5	chr11:60765221-60775505	hTERT	cMyc	NOTEST	0	0.0183193	1.79769e+308	1.79769e+308	0.177031	1	no	#VALUE!
XLOC_017237	XLOC_017237	ABHD1	chr2:27200160-27211046	hTERT	cMyc	NOTEST	0	0.0182858	1.79769e+308	1.79769e+308	0.480185	1	no	#VALUE!
XLOC_019103	XLOC_019103	EVX2	chr2:176596614-176774295	hTERT	cMyc	NOTEST	0	0.0182563	1.79769e+308	1.79769e+308	0.485042	1	no	#VALUE!
XLOC_006712	XLOC_006712	SPI1	chr11:47332984-47356703	hTERT	cMyc	NOTEST	0	0.0181999	1.79769e+308	1.79769e+308	0.246867	1	no	#VALUE!
XLOC_026634	XLOC_026634	XXbac-BPG55C20.3	chr6:58358652-58395604	hTERT	cMyc	NOTEST	0	0.0181632	1.79769e+308	1.79769e+308	0.37963	1	no	#VALUE!
XLOC_009904	XLOC_009904	TTC6	chr14:37326152-37381304	hTERT	cMyc	NOTEST	0	0.0181228	1.79769e+308	1.79769e+308	0.278152	1	no	#VALUE!
XLOC_031979	XLOC_031979	ADAMTSL2	chr9:135387106-135430462	hTERT	cMyc	NOTEST	0	0.0180908	1.79769e+308	1.79769e+308	0.159978	1	no	#VALUE!
XLOC_013922	XLOC_013922	AC087749.12-2	chr17:71134545-71174864	hTERT	cMyc	NOTEST	0	0.0180097	1.79769e+308	1.79769e+308	0.456575	1	no	#VALUE!
XLOC_016328	XLOC_016328	JSRP1	chr19:2203251-2206346	hTERT	cMyc	NOTEST	0	0.0179706	1.79769e+308	1.79769e+308	0.180032	1	no	#VALUE!
XLOC_023427	XLOC_023427	AL645924.13-2	chr4:2390498-2400843	hTERT	cMyc	NOTEST	0	0.0179454	1.79769e+308	1.79769e+308	0.133637	1	no	#VALUE!
XLOC_032591	XLOC_032591	BARX1	chr9:95753729-95757474	hTERT	cMyc	NOTEST	0	0.0178256	1.79769e+308	1.79769e+308	0.282033	1	no	#VALUE!
XLOC_021308	XLOC_021308	MIOX	chr22:49272078-49275943	hTERT	cMyc	NOTEST	0	0.0178255	1.79769e+308	1.79769e+308	0.279832	1	no	#VALUE!
XLOC_015446	XLOC_015446	GIPC3	chr19:3441823-3723219	hTERT	cMyc	NOTEST	0	0.0176884	1.79769e+308	1.79769e+308	0.489527	1	no	#VALUE!
XLOC_018960	XLOC_018960	YSK4	chr2:135438742-135498718	hTERT	cMyc	NOTEST	0	0.0175929	1.79769e+308	1.79769e+308	0.279129	1	no	#VALUE!
XLOC_023667	XLOC_023667	ALB	chr4:74488869-74505996	hTERT	cMyc	NOTEST	0	0.0174959	1.79769e+308	1.79769e+308	0.278056	1	no	#VALUE!
XLOC_025304	XLOC_025304	KCNIP1	chr5:169713458-170096212	hTERT	cMyc	NOTEST	0	0.0174591	1.79769e+308	1.79769e+308	0.311853	1	no	#VALUE!
XLOC_015673	XLOC_015673	KCNN1	chr19:17923110-17970930	hTERT	cMyc	NOTEST	0	0.0174413	1.79769e+308	1.79769e+308	0.133637	1	no	#VALUE!
XLOC_007783	XLOC_007783	AC068798.26	chr12:79715305-79855825	hTERT	cMyc	NOTEST	0	0.0174366	1.79769e+308	1.79769e+308	0.394181	1	no	#VALUE!
XLOC_033414	XLOC_033414	OTC	chrX:38096679-38165650	hTERT	cMyc	NOTEST	0	0.0174167	1.79769e+308	1.79769e+308	0.246867	1	no	#VALUE!
XLOC_008723	XLOC_008723	KSR2	chr12:116390009-116777724	hTERT	cMyc	NOTEST	0	0.0173965	1.79769e+308	1.79769e+308	0.166556	1	no	#VALUE!
XLOC_021409	XLOC_021409	POM121L7	chr22:19809948-19812352	hTERT	cMyc	NOTEST	0	0.0173897	1.79769e+308	1.79769e+308	0.13476	1	no	#VALUE!
XLOC_006863	XLOC_006863	CHRM1	chr11:62432727-62445588	hTERT	cMyc	NOTEST	0	0.0173313	1.79769e+308	1.79769e+308	0.133637	1	no	#VALUE!
XLOC_020592	XLOC_020592	C21orf110	chr21:13678440-13682132	hTERT	cMyc	NOTEST	0	0.017308	1.79769e+308	1.79769e+308	0.180032	1	no	#VALUE!
XLOC_001421	XLOC_001421	FMO6P	chr1:169373502-169397326	hTERT	cMyc	NOTEST	0	0.0172454	1.79769e+308	1.79769e+308	0.246867	1	no	#VALUE!
XLOC_030408	XLOC_030408	COLEC10	chr8:120148626-120188376	hTERT	cMyc	NOTEST	0	0.0171889	1.79769e+308	1.79769e+308	0.180032	1	no	#VALUE!
XLOC_020899	XLOC_020899	POM121L4P	chr22:19374318-19375692	hTERT	cMyc	NOTEST	0	0.0171408	1.79769e+308	1.79769e+308	0.1752	1	no	#VALUE!
XLOC_008794	XLOC_008794	RIMBP2	chr12:129446634-129568363	hTERT	cMyc	NOTEST	0	0.0170545	1.79769e+308	1.79769e+308	0.166556	1	no	#VALUE!
XLOC_018170	XLOC_018170	KCNE4	chr2:223625105-223628597	hTERT	cMyc	NOTEST	0	0.0169274	1.79769e+308	1.79769e+308	0.133637	1	no	#VALUE!
XLOC_013145	XLOC_013145	PKD1L2	chr16:79691984-79811477	hTERT	cMyc	NOTEST	0	0.0168854	1.79769e+308	1.79769e+308	0.246867	1	no	#VALUE!
XLOC_003519	XLOC_003519	C1orf157	chr1:202268197-202277011	hTERT	cMyc	NOTEST	0	0.0168	1.79769e+308	1.79769e+308	0.180032	1	no	#VALUE!
XLOC_023935	XLOC_023935	TDO2	chr4:157044296-157061000	hTERT	cMyc	NOTEST	0	0.0167258	1.79769e+308	1.79769e+308	0.180032	1	no	#VALUE!
XLOC_000623	XLOC_000623	C1orf175	chr1:54880031-54948527	hTERT	cMyc	NOTEST	0	0.0166277	1.79769e+308	1.79769e+308	0.195712	1	no	#VALUE!
XLOC_010032	XLOC_010032	AL133445.4-2	chr14:69037399-69064862	hTERT	cMyc	NOTEST	0	0.0165502	1.79769e+308	1.79769e+308	0.180032	1	no	#VALUE!
XLOC_017126	XLOC_017126	SNTG2	chr2:936551-1350392	hTERT	cMyc	NOTEST	0	0.0165056	1.79769e+308	1.79769e+308	0.246867	1	no	#VALUE!
XLOC_009964	XLOC_009964	PELI2	chr14:55654845-55837783	hTERT	cMyc	NOTEST	0	0.0165049	1.79769e+308	1.79769e+308	0.111518	1	no	#VALUE!
XLOC_023559	XLOC_023559	SHISA3	chr4:42094612-42099261	hTERT	cMyc	NOTEST	0	0.0164615	1.79769e+308	1.79769e+308	0.180032	1	no	#VALUE!
XLOC_013329	XLOC_013329	AC007510.1	chr17:11085304-11402921	hTERT	cMyc	NOTEST	0	0.0164556	1.79769e+308	1.79769e+308	0.282315	1	no	#VALUE!
XLOC_021291	XLOC_021291	FAM19A5,Z83837.1	chr22:47263935-47533750	hTERT	cMyc	NOTEST	0	0.0163315	1.79769e+308	1.79769e+308	0.246867	1	no	#VALUE!
XLOC_016654	XLOC_016654	SLC7A9	chr19:38013261-38052512	hTERT	cMyc	NOTEST	0	0.0163212	1.79769e+308	1.79769e+308	0.246867	1	no	#VALUE!
XLOC_023766	XLOC_023766	MTTP	chr4:100715021-100763425	hTERT	cMyc	NOTEST	0	0.0162676	1.79769e+308	1.79769e+308	0.133637	1	no	#VALUE!
XLOC_017081	XLOC_017081	NLRP11	chr19:60988581-61035172	hTERT	cMyc	NOTEST	0	0.0162606	1.79769e+308	1.79769e+308	0.190917	1	no	#VALUE!
XLOC_026625	XLOC_026625	GFRAL	chr6:55300225-55375250	hTERT	cMyc	NOTEST	0	0.0162084	1.79769e+308	1.79769e+308	0.180032	1	no	#VALUE!
XLOC_021250	XLOC_021250	WBP2NL	chr22:40724674-40758879	hTERT	cMyc	NOTEST	0	0.0161827	1.79769e+308	1.79769e+308	0.336364	1	no	#VALUE!
XLOC_016399	XLOC_016399	TNFSF14	chr19:6615567-6621599	hTERT	cMyc	NOTEST	0	0.0161302	1.79769e+308	1.79769e+308	0.180032	1	no	#VALUE!
XLOC_000353	XLOC_000353	OPRD1	chr1:29011240-29062795	hTERT	cMyc	NOTEST	0	0.0160553	1.79769e+308	1.79769e+308	0.180032	1	no	#VALUE!
XLOC_024358	XLOC_024358	SPARCL1	chr4:88613523-88669530	hTERT	cMyc	NOTEST	0	0.0160317	1.79769e+308	1.79769e+308	0.133637	1	no	#VALUE!
XLOC_022025	XLOC_022025	ITIH3	chr3:52803823-52818065	hTERT	cMyc	NOTEST	0	0.0160315	1.79769e+308	1.79769e+308	0.187554	1	no	#VALUE!
XLOC_027321	XLOC_027321	POM121L2	chr6:27384810-27387980	hTERT	cMyc	NOTEST	0	0.0160103	1.79769e+308	1.79769e+308	0.133637	1	no	#VALUE!
XLOC_011550	XLOC_011550	NDN	chr15:21481915-21483570	hTERT	cMyc	NOTEST	0	0.0159932	1.79769e+308	1.79769e+308	0.180032	1	no	#VALUE!
XLOC_008980	XLOC_008980	LRRC63	chr13:45684083-45739071	hTERT	cMyc	NOTEST	0	0.0159182	1.79769e+308	1.79769e+308	0.246867	1	no	#VALUE!
XLOC_030106	XLOC_030106	AC009314.4	chr8:30706724-30708274	hTERT	cMyc	NOTEST	0	0.0159084	1.79769e+308	1.79769e+308	0.180032	1	no	#VALUE!
XLOC_033778	XLOC_033778	AL023280.1	chrX:92572405-92573954	hTERT	cMyc	NOTEST	0	0.0159022	1.79769e+308	1.79769e+308	0.180032	1	no	#VALUE!
XLOC_025316	XLOC_025316	AC008671.6-1	chr5:171656128-171657985	hTERT	cMyc	NOTEST	0	0.0158749	1.79769e+308	1.79769e+308	0.180032	1	no	#VALUE!
XLOC_016516	XLOC_016516	LYL1	chr19:13070847-13074681	hTERT	cMyc	NOTEST	0	0.0158208	1.79769e+308	1.79769e+308	0.180032	1	no	#VALUE!
XLOC_028397	XLOC_028397	ADCYAP1R1	chr7:31058649-31113403	hTERT	cMyc	NOTEST	0	0.015711	1.79769e+308	1.79769e+308	0.281477	1	no	#VALUE!
XLOC_008979	XLOC_008979	SPERT	chr13:45174446-45186694	hTERT	cMyc	NOTEST	0	0.0156954	1.79769e+308	1.79769e+308	0.281735	1	no	#VALUE!
XLOC_006227	XLOC_006227	GRIA4	chr11:104986009-105358029	hTERT	cMyc	NOTEST	0	0.0155826	1.79769e+308	1.79769e+308	0.161435	1	no	#VALUE!
XLOC_015922	XLOC_015922	IRGC	chr19:48912077-48916004	hTERT	cMyc	NOTEST	0	0.0155211	1.79769e+308	1.79769e+308	0.180032	1	no	#VALUE!
XLOC_017488	XLOC_017488	TLX2	chr2:74595118-74597396	hTERT	cMyc	NOTEST	0	0.0154984	1.79769e+308	1.79769e+308	0.180032	1	no	#VALUE!
XLOC_018491	XLOC_018491	OXER1	chr2:42843124-42844905	hTERT	cMyc	NOTEST	0	0.0154922	1.79769e+308	1.79769e+308	0.180032	1	no	#VALUE!
XLOC_023842	XLOC_023842	ADAD1	chr4:123519617-123570407	hTERT	cMyc	NOTEST	0	0.0154762	1.79769e+308	1.79769e+308	0.247979	1	no	#VALUE!
XLOC_023332	XLOC_023332	MASP1	chr3:188418631-188492446	hTERT	cMyc	NOTEST	0	0.0153279	1.79769e+308	1.79769e+308	0.271077	1	no	#VALUE!
XLOC_022722	XLOC_022722	SLC6A20	chr3:45771945-45813190	hTERT	cMyc	NOTEST	0	0.0153131	1.79769e+308	1.79769e+308	0.161663	1	no	#VALUE!
XLOC_028679	XLOC_028679	DLX6	chr7:96473225-96478288	hTERT	cMyc	NOTEST	0	0.0152932	1.79769e+308	1.79769e+308	0.180032	1	no	#VALUE!
XLOC_035290	XLOC_035290	AC005820.1	chrY:13705097-13717113	hTERT	cMyc	NOTEST	0	0.0152603	1.79769e+308	1.79769e+308	0.180032	1	no	#VALUE!
XLOC_014342	XLOC_014342	OMG	chr17:26446120-26728817	hTERT	cMyc	NOTEST	0	0.0151945	1.79769e+308	1.79769e+308	0.482891	1	no	#VALUE!
XLOC_023137	XLOC_023137	A4GNT	chr3:139325251-139333919	hTERT	cMyc	NOTEST	0	0.0151393	1.79769e+308	1.79769e+308	0.180032	1	no	#VALUE!
XLOC_026859	XLOC_026859	RFPL4B	chr6:112775224-112779191	hTERT	cMyc	NOTEST	0	0.0148044	1.79769e+308	1.79769e+308	0.180032	1	no	#VALUE!
XLOC_013980	XLOC_013980	FSCN2	chr17:77110152-77114631	hTERT	cMyc	NOTEST	0	0.0147749	1.79769e+308	1.79769e+308	0.180032	1	no	#VALUE!
XLOC_022446	XLOC_022446	KCNMB2	chr3:180007822-180044899	hTERT	cMyc	NOTEST	0	0.0147295	1.79769e+308	1.79769e+308	0.180032	1	no	#VALUE!
XLOC_005960	XLOC_005960	KCNK4	chr11:63815368-63824078	hTERT	cMyc	NOTEST	0	0.0147115	1.79769e+308	1.79769e+308	0.246867	1	no	#VALUE!
XLOC_007343	XLOC_007343	KCNA6	chr12:4789371-4791132	hTERT	cMyc	NOTEST	0	0.0145845	1.79769e+308	1.79769e+308	0.180032	1	no	#VALUE!
XLOC_004334	XLOC_004334	DYDC2	chr10:82085843-82117809	hTERT	cMyc	NOTEST	0	0.0145665	1.79769e+308	1.79769e+308	0.284524	1	no	#VALUE!
XLOC_030285	XLOC_030285	STMN2	chr8:80685915-80740868	hTERT	cMyc	NOTEST	0	0.0145615	1.79769e+308	1.79769e+308	0.180032	1	no	#VALUE!
XLOC_030236	XLOC_030236	TRIM55	chr8:67201831-67250270	hTERT	cMyc	NOTEST	0	0.0144916	1.79769e+308	1.79769e+308	0.246867	1	no	#VALUE!
XLOC_007899	XLOC_007899	DAO	chr12:107797985-107818838	hTERT	cMyc	NOTEST	0	0.0144824	1.79769e+308	1.79769e+308	0.180032	1	no	#VALUE!
XLOC_025843	XLOC_025843	GFRA3	chr5:137615969-137638152	hTERT	cMyc	NOTEST	0	0.0144746	1.79769e+308	1.79769e+308	0.28446	1	no	#VALUE!
XLOC_031985	XLOC_031985	FCN2	chr9:136912474-136919745	hTERT	cMyc	NOTEST	0	0.0144471	1.79769e+308	1.79769e+308	0.286592	1	no	#VALUE!
XLOC_027137	XLOC_027137	UNC93A	chr6:167624792-167649497	hTERT	cMyc	NOTEST	0	0.0144412	1.79769e+308	1.79769e+308	0.286323	1	no	#VALUE!
XLOC_006381	XLOC_006381	DDX25	chr11:125279549-125298213	hTERT	cMyc	NOTEST	0	0.0144248	1.79769e+308	1.79769e+308	0.180032	1	no	#VALUE!
XLOC_023633	XLOC_023633	UGT2B10	chr4:69716301-69731503	hTERT	cMyc	NOTEST	0	0.0143996	1.79769e+308	1.79769e+308	0.180032	1	no	#VALUE!
XLOC_017917	XLOC_017917	SP5	chr2:171280106-171282743	hTERT	cMyc	NOTEST	0	0.014378	1.79769e+308	1.79769e+308	0.180032	1	no	#VALUE!
XLOC_007378	XLOC_007378	ACSM4	chr12:7348208-7372236	hTERT	cMyc	NOTEST	0	0.0142585	1.79769e+308	1.79769e+308	0.180032	1	no	#VALUE!
XLOC_032643	XLOC_032643	ALDOB	chr9:103222680-103237926	hTERT	cMyc	NOTEST	0	0.0142372	1.79769e+308	1.79769e+308	0.246867	1	no	#VALUE!
XLOC_031502	XLOC_031502	RP11-381O7.7	chr9:66670388-66670899	hTERT	cMyc	NOTEST	0	0.0142274	1.79769e+308	1.79769e+308	0.407748	1	no	#VALUE!
XLOC_001211	XLOC_001211	AQP10	chr1:152560215-152564425	hTERT	cMyc	NOTEST	0	0.0141585	1.79769e+308	1.79769e+308	0.278301	1	no	#VALUE!
XLOC_025259	XLOC_025259	SGCD	chr5:155686344-156125623	hTERT	cMyc	NOTEST	0	0.0141445	1.79769e+308	1.79769e+308	0.103721	1	no	#VALUE!
XLOC_006206	XLOC_006206	CNTN5	chr11:99195472-99732683	hTERT	cMyc	NOTEST	0	0.0141365	1.79769e+308	1.79769e+308	0.190604	1	no	#VALUE!
XLOC_001420	XLOC_001420	FMO3	chr1:169326659-169353583	hTERT	cMyc	NOTEST	0	0.0140924	1.79769e+308	1.79769e+308	0.287652	1	no	#VALUE!
XLOC_031417	XLOC_031417	RP11-216M21.2	chr9:42256926-42257554	hTERT	cMyc	NOTEST	0	0.0140681	1.79769e+308	1.79769e+308	0.285277	1	no	#VALUE!
XLOC_006271	XLOC_006271	HTR3B	chr11:113280728-113322492	hTERT	cMyc	NOTEST	0	0.014039	1.79769e+308	1.79769e+308	0.180032	1	no	#VALUE!
XLOC_029936	XLOC_029936	PTPRN2	chr7:157024510-158073241	hTERT	cMyc	NOTEST	0	0.0140187	1.79769e+308	1.79769e+308	0.166556	1	no	#VALUE!
XLOC_016081	XLOC_016081	FPR2	chr19:56955994-56965572	hTERT	cMyc	NOTEST	0	0.0140089	1.79769e+308	1.79769e+308	0.180032	1	no	#VALUE!
XLOC_015773	XLOC_015773	AC020907.6-2	chr19:40263170-40289174	hTERT	cMyc	NOTEST	0	0.0139735	1.79769e+308	1.79769e+308	0.180032	1	no	#VALUE!
XLOC_026194	XLOC_026194	ID4	chr6:19945595-19948893	hTERT	cMyc	NOTEST	0	0.0139634	1.79769e+308	1.79769e+308	0.180032	1	no	#VALUE!
XLOC_021720	XLOC_021720	MLC1	chr22:48839946-48866477	hTERT	cMyc	NOTEST	0	0.0139235	1.79769e+308	1.79769e+308	0.188489	1	no	#VALUE!
XLOC_024470	XLOC_024470	TMEM155	chr4:122899534-122907412	hTERT	cMyc	NOTEST	0	0.0139066	1.79769e+308	1.79769e+308	0.279278	1	no	#VALUE!
XLOC_015500	XLOC_015500	C19orf59	chr19:7647513-7650708	hTERT	cMyc	NOTEST	0	0.0138902	1.79769e+308	1.79769e+308	0.180032	1	no	#VALUE!
XLOC_008853	XLOC_008853	RP11-72P19.3	chr13:22653090-22797304	hTERT	cMyc	NOTEST	0	0.0138193	1.79769e+308	1.79769e+308	0.246867	1	no	#VALUE!
XLOC_027718	XLOC_027718	EYS	chr6:66095894-66473839	hTERT	cMyc	NOTEST	0	0.0136847	1.79769e+308	1.79769e+308	0.246867	1	no	#VALUE!
XLOC_032515	XLOC_032515	RP11-388B24.1	chr9:83862376-83865381	hTERT	cMyc	NOTEST	0	0.0136801	1.79769e+308	1.79769e+308	0.133637	1	no	#VALUE!
XLOC_005690	XLOC_005690	GAS2	chr11:22646229-22791113	hTERT	cMyc	NOTEST	0	0.013625	1.79769e+308	1.79769e+308	0.246867	1	no	#VALUE!
XLOC_010018	XLOC_010018	FAM71D	chr14:66725898-66765020	hTERT	cMyc	NOTEST	0	0.0135731	1.79769e+308	1.79769e+308	0.285208	1	no	#VALUE!
XLOC_023031	XLOC_023031	HGD	chr3:121829704-121884018	hTERT	cMyc	NOTEST	0	0.0135579	1.79769e+308	1.79769e+308	0.180032	1	no	#VALUE!
XLOC_031746	XLOC_031746	PPAPR3	chr9:102830851-103127238	hTERT	cMyc	NOTEST	0	0.013535	1.79769e+308	1.79769e+308	0.224497	1	no	#VALUE!
XLOC_008866	XLOC_008866	RNF17	chr13:24236300-24352059	hTERT	cMyc	NOTEST	0	0.0134573	1.79769e+308	1.79769e+308	0.246867	1	no	#VALUE!
XLOC_007219	XLOC_007219	TREH	chr11:118034208-118055591	hTERT	cMyc	NOTEST	0	0.0133981	1.79769e+308	1.79769e+308	0.284784	1	no	#VALUE!
XLOC_007029	XLOC_007029	WNT11	chr11:75575017-75595222	hTERT	cMyc	NOTEST	0	0.0133575	1.79769e+308	1.79769e+308	0.180032	1	no	#VALUE!
XLOC_002478	XLOC_002478	CYP4Z2P	chr1:47096492-47138734	hTERT	cMyc	NOTEST	0	0.0133419	1.79769e+308	1.79769e+308	0.231021	1	no	#VALUE!
XLOC_028210	XLOC_028210	C6orf118	chr6:165613147-165643101	hTERT	cMyc	NOTEST	0	0.013335	1.79769e+308	1.79769e+308	0.180032	1	no	#VALUE!
XLOC_010304	XLOC_010304	ASPG	chr14:103629305-103648101	hTERT	cMyc	NOTEST	0	0.0132637	1.79769e+308	1.79769e+308	0.180032	1	no	#VALUE!
XLOC_033959	XLOC_033959	LONRF3	chrX:117992608-118040916	hTERT	cMyc	NOTEST	0	0.013229	1.79769e+308	1.79769e+308	0.166556	1	no	#VALUE!
XLOC_026488	XLOC_026488	Z85996.1-1	chr6:36773605-36808938	hTERT	cMyc	NOTEST	0	0.0132261	1.79769e+308	1.79769e+308	0.246867	1	no	#VALUE!
XLOC_002334	XLOC_002334	DLGAP3	chr1:35103623-35167773	hTERT	cMyc	NOTEST	0	0.0130859	1.79769e+308	1.79769e+308	0.190108	1	no	#VALUE!
XLOC_020312	XLOC_020312	GCNT7	chr20:54477076-54534605	hTERT	cMyc	NOTEST	0	0.0130791	1.79769e+308	1.79769e+308	0.482213	1	no	#VALUE!
XLOC_015798	XLOC_015798	ZBTB32	chr19:40895669-40899780	hTERT	cMyc	NOTEST	0	0.0130735	1.79769e+308	1.79769e+308	0.283275	1	no	#VALUE!
XLOC_032495	XLOC_032495	GNA14	chr9:79228368-79453043	hTERT	cMyc	NOTEST	0	0.013058	1.79769e+308	1.79769e+308	0.246867	1	no	#VALUE!
XLOC_005897	XLOC_005897	ZP1	chr11:60391590-60399740	hTERT	cMyc	NOTEST	0	0.0128027	1.79769e+308	1.79769e+308	0.180032	1	no	#VALUE!
XLOC_010142	XLOC_010142	FAM181A	chr14:93455010-93465697	hTERT	cMyc	NOTEST	0	0.0127725	1.79769e+308	1.79769e+308	0.180032	1	no	#VALUE!
XLOC_004962	XLOC_004962	GDF10	chr10:48045790-48059172	hTERT	cMyc	NOTEST	0	0.0126514	1.79769e+308	1.79769e+308	0.27415	1	no	#VALUE!
XLOC_013031	XLOC_013031	CCDC79	chr16:65349702-65393024	hTERT	cMyc	NOTEST	0	0.0126254	1.79769e+308	1.79769e+308	0.180032	1	no	#VALUE!
XLOC_014502	XLOC_014502	ZNF385C	chr17:37372284-37459533	hTERT	cMyc	NOTEST	0	0.0125753	1.79769e+308	1.79769e+308	0.488417	1	no	#VALUE!
XLOC_024078	XLOC_024078	JAKMIP1	chr4:6078826-6253219	hTERT	cMyc	NOTEST	0	0.0125716	1.79769e+308	1.79769e+308	0.246867	1	no	#VALUE!
XLOC_022876	XLOC_022876	AC092040.2-1	chr3:64039076-64048079	hTERT	cMyc	NOTEST	0	0.0125273	1.79769e+308	1.79769e+308	0.180032	1	no	#VALUE!
XLOC_023830	XLOC_023830	MYOZ2	chr4:120276468-120328383	hTERT	cMyc	NOTEST	0	0.0124942	1.79769e+308	1.79769e+308	0.180032	1	no	#VALUE!
XLOC_005278	XLOC_005278	CRTAC1	chr10:99599985-99780575	hTERT	cMyc	NOTEST	0	0.0124833	1.79769e+308	1.79769e+308	0.279083	1	no	#VALUE!
XLOC_007887	XLOC_007887	RFX4	chr12:105500814-105680711	hTERT	cMyc	NOTEST	0	0.0124263	1.79769e+308	1.79769e+308	0.246867	1	no	#VALUE!
XLOC_024269	XLOC_024269	UGT2A1	chr4:70488723-70548007	hTERT	cMyc	NOTEST	0	0.0124065	1.79769e+308	1.79769e+308	0.180032	1	no	#VALUE!
XLOC_009866	XLOC_009866	FOXG1B	chr14:28304800-28309230	hTERT	cMyc	NOTEST	0	0.0123485	1.79769e+308	1.79769e+308	0.276461	1	no	#VALUE!
XLOC_022007	XLOC_022007	GPR62	chr3:51964436-51976509	hTERT	cMyc	NOTEST	0	0.0123406	1.79769e+308	1.79769e+308	0.473986	1	no	#VALUE!
XLOC_019024	XLOC_019024	PSCDBP	chr2:157979378-158008850	hTERT	cMyc	NOTEST	0	0.0123079	1.79769e+308	1.79769e+308	0.246867	1	no	#VALUE!
XLOC_016873	XLOC_016873	PTGIR	chr19:51815565-51820194	hTERT	cMyc	NOTEST	0	0.0122649	1.79769e+308	1.79769e+308	0.180032	1	no	#VALUE!
XLOC_006690	XLOC_006690	LRRC4C	chr11:40092328-40272240	hTERT	cMyc	NOTEST	0	0.0122345	1.79769e+308	1.79769e+308	0.133637	1	no	#VALUE!
XLOC_016191	XLOC_016191	LILRB4	chr19:59865390-59873622	hTERT	cMyc	NOTEST	0	0.0121775	1.79769e+308	1.79769e+308	0.287633	1	no	#VALUE!
XLOC_023747	XLOC_023747	GRID2	chr4:93444830-94914730	hTERT	cMyc	NOTEST	0	0.0121716	1.79769e+308	1.79769e+308	0.166556	1	no	#VALUE!
XLOC_024102	XLOC_024102	BAPX1	chr4:13151551-13155212	hTERT	cMyc	NOTEST	0	0.0120947	1.79769e+308	1.79769e+308	0.246867	1	no	#VALUE!
XLOC_015173	XLOC_015173	FAM38B	chr18:10660863-10687814	hTERT	cMyc	NOTEST	0	0.0120806	1.79769e+308	1.79769e+308	0.180032	1	no	#VALUE!
XLOC_010333	XLOC_010333	OR11H13P	chr14:19250934-19251915	hTERT	cMyc	NOTEST	0	0.0120295	1.79769e+308	1.79769e+308	0.284976	1	no	#VALUE!
XLOC_019138	XLOC_019138	ZSWIM2	chr2:187400451-187422142	hTERT	cMyc	NOTEST	0	0.012023	1.79769e+308	1.79769e+308	0.180032	1	no	#VALUE!
XLOC_021472	XLOC_021472	POM121L10P	chr22:23383447-23384732	hTERT	cMyc	NOTEST	0	0.0119196	1.79769e+308	1.79769e+308	0.21244	1	no	#VALUE!
XLOC_001200	XLOC_001200	RP11-216N14.5	chr1:152034272-152041191	hTERT	cMyc	NOTEST	0	0.0118697	1.79769e+308	1.79769e+308	0.180032	1	no	#VALUE!
XLOC_011348	XLOC_011348	DNM1P33	chr15:72141854-72144841	hTERT	cMyc	NOTEST	0	0.0118585	1.79769e+308	1.79769e+308	0.180032	1	no	#VALUE!
XLOC_024307	XLOC_024307	AC034139.7-2	chr4:77453215-77547482	hTERT	cMyc	NOTEST	0	0.0118491	1.79769e+308	1.79769e+308	0.35725	1	no	#VALUE!
XLOC_029618	XLOC_029618	CYP3A4	chr7:99192539-99219744	hTERT	cMyc	NOTEST	0	0.011843	1.79769e+308	1.79769e+308	0.277557	1	no	#VALUE!
XLOC_021326	XLOC_021326	OR11H1	chr22:14828823-14829805	hTERT	cMyc	NOTEST	0	0.011838	1.79769e+308	1.79769e+308	0.285103	1	no	#VALUE!
XLOC_025482	XLOC_025482	UGT3A2	chr5:36070880-36102741	hTERT	cMyc	NOTEST	0	0.011838	1.79769e+308	1.79769e+308	0.180032	1	no	#VALUE!
XLOC_016335	XLOC_016335	AC005512.1-2,GNG7	chr19:2462217-2653746	hTERT	cMyc	NOTEST	0	0.0117973	1.79769e+308	1.79769e+308	0.166556	1	no	#VALUE!
XLOC_000513	XLOC_000513	C1orf228	chr1:44912980-44963848	hTERT	cMyc	NOTEST	0	0.0117422	1.79769e+308	1.79769e+308	0.246867	1	no	#VALUE!
XLOC_009657	XLOC_009657	OR11H13P	chr14:18447593-18448574	hTERT	cMyc	NOTEST	0	0.0117302	1.79769e+308	1.79769e+308	0.284976	1	no	#VALUE!
XLOC_022512	XLOC_022512	RTP1	chr3:188397571-188408111	hTERT	cMyc	NOTEST	0	0.0116949	1.79769e+308	1.79769e+308	0.246867	1	no	#VALUE!
XLOC_011349	XLOC_011349	ISLR2	chr15:72208767-72216194	hTERT	cMyc	NOTEST	0	0.0116308	1.79769e+308	1.79769e+308	0.246867	1	no	#VALUE!
XLOC_000465	XLOC_000465	KCNQ4	chr1:41022270-41076947	hTERT	cMyc	NOTEST	0	0.0116275	1.79769e+308	1.79769e+308	0.284194	1	no	#VALUE!
XLOC_014659	XLOC_014659	BZRAP1	chr17:53733596-53760477	hTERT	cMyc	NOTEST	0	0.0116214	1.79769e+308	1.79769e+308	0.125136	1	no	#VALUE!
XLOC_006678	XLOC_006678	ELF5	chr11:34456917-34491906	hTERT	cMyc	NOTEST	0	0.0116106	1.79769e+308	1.79769e+308	0.283644	1	no	#VALUE!
XLOC_001640	XLOC_001640	AVPR1B	chr1:204390566-204398262	hTERT	cMyc	NOTEST	0	0.0116058	1.79769e+308	1.79769e+308	0.180032	1	no	#VALUE!
XLOC_023437	XLOC_023437	HGFAC	chr4:3413446-3421020	hTERT	cMyc	NOTEST	0	0.0115417	1.79769e+308	1.79769e+308	0.180032	1	no	#VALUE!
XLOC_006738	XLOC_006738	FOLH1	chr11:49124765-49186798	hTERT	cMyc	NOTEST	0	0.0113078	1.79769e+308	1.79769e+308	0.284888	1	no	#VALUE!
XLOC_011566	XLOC_011566	AC024474.8	chr15:27001140-27276047	hTERT	cMyc	NOTEST	0	0.0112835	1.79769e+308	1.79769e+308	0.214689	1	no	#VALUE!
XLOC_028250	XLOC_028250	CYP2W1	chr7:989360-995802	hTERT	cMyc	NOTEST	0	0.0112694	1.79769e+308	1.79769e+308	0.285151	1	no	#VALUE!
XLOC_032439	XLOC_032439	RP11-15J10.8	chr9:69406196-69406686	hTERT	cMyc	NOTEST	0	0.0112495	1.79769e+308	1.79769e+308	0.338925	1	no	#VALUE!
XLOC_021941	XLOC_021941	CCR9	chr3:45903022-45919671	hTERT	cMyc	NOTEST	0	0.0111659	1.79769e+308	1.79769e+308	0.285452	1	no	#VALUE!
XLOC_004978	XLOC_004978	C10orf72	chr10:49896257-49993560	hTERT	cMyc	NOTEST	0	0.0111302	1.79769e+308	1.79769e+308	0.246867	1	no	#VALUE!
XLOC_008561	XLOC_008561	MGAT4C	chr12:84896486-84967646	hTERT	cMyc	NOTEST	0	0.0110924	1.79769e+308	1.79769e+308	0.276097	1	no	#VALUE!
XLOC_006976	XLOC_006976	AP002387.4	chr11:70794445-70812048	hTERT	cMyc	NOTEST	0	0.0110911	1.79769e+308	1.79769e+308	0.180032	1	no	#VALUE!
XLOC_029323	XLOC_029323	SFRP4	chr7:37912246-37922903	hTERT	cMyc	NOTEST	0	0.011064	1.79769e+308	1.79769e+308	0.180032	1	no	#VALUE!
XLOC_029279	XLOC_029279	AC005013.3	chr7:28961751-28964187	hTERT	cMyc	NOTEST	0	0.0110446	1.79769e+308	1.79769e+308	0.180032	1	no	#VALUE!
XLOC_026266	XLOC_026266	POM121L1P,RP11-239L20.3,RP11-239L20.4,RP11-239L20.5	chr6:26953699-27000971	hTERT	cMyc	NOTEST	0	0.0109785	1.79769e+308	1.79769e+308	0.435376	1	no	#VALUE!
XLOC_027858	XLOC_027858	EPHA7	chr6:94007863-94185993	hTERT	cMyc	NOTEST	0	0.0109479	1.79769e+308	1.79769e+308	0.166556	1	no	#VALUE!
XLOC_013553	XLOC_013553	RHBDL3	chr17:27617307-27675793	hTERT	cMyc	NOTEST	0	0.0109176	1.79769e+308	1.79769e+308	0.133637	1	no	#VALUE!
XLOC_019362	XLOC_019362	ECEL1	chr2:233052780-233060782	hTERT	cMyc	NOTEST	0	0.0108845	1.79769e+308	1.79769e+308	0.276656	1	no	#VALUE!
XLOC_013755	XLOC_013755	AC004797.1	chr17:44680599-44688810	hTERT	cMyc	NOTEST	0	0.0108315	1.79769e+308	1.79769e+308	0.180032	1	no	#VALUE!
XLOC_023469	XLOC_023469	CPZ	chr4:8645286-8672388	hTERT	cMyc	NOTEST	0	0.0108188	1.79769e+308	1.79769e+308	0.282027	1	no	#VALUE!
XLOC_003906	XLOC_003906	AL137145.13-2	chr10:6432283-6434729	hTERT	cMyc	NOTEST	0	0.0107916	1.79769e+308	1.79769e+308	0.180032	1	no	#VALUE!
XLOC_013713	XLOC_013713	CRHR1	chr17:41217448-41268973	hTERT	cMyc	NOTEST	0	0.0107498	1.79769e+308	1.79769e+308	0.285923	1	no	#VALUE!
XLOC_011350	XLOC_011350	ISLR	chr15:72253114-72256266	hTERT	cMyc	NOTEST	0	0.0106742	1.79769e+308	1.79769e+308	0.246867	1	no	#VALUE!
XLOC_034330	XLOC_034330	RAI2	chrX:17728091-17789277	hTERT	cMyc	NOTEST	0	0.0106365	1.79769e+308	1.79769e+308	0.246877	1	no	#VALUE!
XLOC_021072	XLOC_021072	SGSM1	chr22:23532135-23653545	hTERT	cMyc	NOTEST	0	0.0105381	1.79769e+308	1.79769e+308	0.147123	1	no	#VALUE!
XLOC_025302	XLOC_025302	FOXI1	chr5:169465494-169469307	hTERT	cMyc	NOTEST	0	0.0104889	1.79769e+308	1.79769e+308	0.180032	1	no	#VALUE!
XLOC_002011	XLOC_002011	MMEL1	chr1:2508096-2554289	hTERT	cMyc	NOTEST	0	0.0104266	1.79769e+308	1.79769e+308	0.47008	1	no	#VALUE!
XLOC_033277	XLOC_033277	EGFL6	chrX:13497644-13561614	hTERT	cMyc	NOTEST	0	0.0103397	1.79769e+308	1.79769e+308	0.249522	1	no	#VALUE!
XLOC_006224	XLOC_006224	DDI1	chr11:103283124-103540237	hTERT	cMyc	NOTEST	0	0.0103166	1.79769e+308	1.79769e+308	0.473986	1	no	#VALUE!
XLOC_005847	XLOC_005847	SMTNL1	chr11:57066691-57074684	hTERT	cMyc	NOTEST	0	0.0102935	1.79769e+308	1.79769e+308	0.180032	1	no	#VALUE!
XLOC_026482	XLOC_026482	PNPLA1	chr6:36318922-36384350	hTERT	cMyc	NOTEST	0	0.0102782	1.79769e+308	1.79769e+308	0.287776	1	no	#VALUE!
XLOC_029363	XLOC_029363	GCK	chr7:44150394-44195563	hTERT	cMyc	NOTEST	0	0.0101499	1.79769e+308	1.79769e+308	0.283093	1	no	#VALUE!
XLOC_034819	XLOC_034819	ZMAT1	chrX:101023917-101073656	hTERT	cMyc	NOTEST	0	0.0101489	1.79769e+308	1.79769e+308	0.246867	1	no	#VALUE!
XLOC_035241	XLOC_035241	TBL1Y	chrY:6838726-7019724	hTERT	cMyc	NOTEST	0	0.0101032	1.79769e+308	1.79769e+308	0.311472	1	no	#VALUE!
XLOC_002167	XLOC_002167	PLA2G2D	chr1:20311064-20318595	hTERT	cMyc	NOTEST	0	0.0100906	1.79769e+308	1.79769e+308	0.180032	1	no	#VALUE!
XLOC_006126	XLOC_006126	B3GNT6	chr11:76423082-76430651	hTERT	cMyc	NOTEST	0	0.0100706	1.79769e+308	1.79769e+308	0.180032	1	no	#VALUE!
XLOC_016608	XLOC_016608	HAPLN4,TM6SF2	chr19:19226556-19245178	hTERT	cMyc	NOTEST	0	0.010065	1.79769e+308	1.79769e+308	0.166556	1	no	#VALUE!
XLOC_030701	XLOC_030701	PURG	chr8:30972862-31150818	hTERT	cMyc	NOTEST	0	0.0100351	1.79769e+308	1.79769e+308	0.471084	1	no	#VALUE!
XLOC_027666	XLOC_027666	GCM1	chr6:53099720-53121586	hTERT	cMyc	NOTEST	0	0.0100047	1.79769e+308	1.79769e+308	0.246867	1	no	#VALUE!
XLOC_032432	XLOC_032432	RP11-250H24.6	chr9:69039482-69039993	hTERT	cMyc	NOTEST	0	0.00993669	1.79769e+308	1.79769e+308	0.343218	1	no	#VALUE!
XLOC_032445	XLOC_032445	RP11-460E7.9	chr9:69606628-69607139	hTERT	cMyc	NOTEST	0	0.00993669	1.79769e+308	1.79769e+308	0.343218	1	no	#VALUE!
XLOC_011717	XLOC_011717	HDC	chr15:48321443-48345218	hTERT	cMyc	NOTEST	0	0.00992466	1.79769e+308	1.79769e+308	0.246867	1	no	#VALUE!
XLOC_030460	XLOC_030460	WISP1	chr8:134272493-134310751	hTERT	cMyc	NOTEST	0	0.00992303	1.79769e+308	1.79769e+308	0.246867	1	no	#VALUE!
XLOC_007758	XLOC_007758	LGR5	chr12:69805135-70264889	hTERT	cMyc	NOTEST	0	0.00984338	1.79769e+308	1.79769e+308	0.314217	1	no	#VALUE!
XLOC_000892	XLOC_000892	FNDC7	chr1:109061921-109086888	hTERT	cMyc	NOTEST	0	0.00982153	1.79769e+308	1.79769e+308	0.282782	1	no	#VALUE!
XLOC_012263	XLOC_012263	PRKCB	chr16:23754822-24139063	hTERT	cMyc	NOTEST	0	0.00980149	1.79769e+308	1.79769e+308	0.272557	1	no	#VALUE!
XLOC_002479	XLOC_002479	CYP4A11	chr1:47167432-47179743	hTERT	cMyc	NOTEST	0	0.00979335	1.79769e+308	1.79769e+308	0.246866	1	no	#VALUE!
XLOC_019917	XLOC_019917	RSPO4	chr20:887097-930904	hTERT	cMyc	NOTEST	0	0.00978975	1.79769e+308	1.79769e+308	0.282953	1	no	#VALUE!
XLOC_004684	XLOC_004684	AL732375.18-1	chr10:135330644-135331154	hTERT	cMyc	NOTEST	0	0.00975185	1.79769e+308	1.79769e+308	0.329836	1	no	#VALUE!
XLOC_004685	XLOC_004685	AL732375.18-2	chr10:135333954-135334464	hTERT	cMyc	NOTEST	0	0.00975185	1.79769e+308	1.79769e+308	0.329836	1	no	#VALUE!
XLOC_004687	XLOC_004687	AL732375.18-4	chr10:135340562-135341072	hTERT	cMyc	NOTEST	0	0.00975185	1.79769e+308	1.79769e+308	0.329836	1	no	#VALUE!
XLOC_004688	XLOC_004688	AL732375.18-5	chr10:135343872-135344382	hTERT	cMyc	NOTEST	0	0.00975185	1.79769e+308	1.79769e+308	0.329836	1	no	#VALUE!
XLOC_004689	XLOC_004689	AL732375.18-6	chr10:135347171-135347681	hTERT	cMyc	NOTEST	0	0.00975185	1.79769e+308	1.79769e+308	0.329836	1	no	#VALUE!
XLOC_004686	XLOC_004686	AL732375.18-3	chr10:135337263-135337773	hTERT	cMyc	NOTEST	0	0.00974408	1.79769e+308	1.79769e+308	0.329836	1	no	#VALUE!
XLOC_025548	XLOC_025548	ANKRD55	chr5:55431263-55564943	hTERT	cMyc	NOTEST	0	0.00973247	1.79769e+308	1.79769e+308	0.246867	1	no	#VALUE!
XLOC_018682	XLOC_018682	LRRTM1	chr2:79265864-80729416	hTERT	cMyc	NOTEST	0	0.0097048	1.79769e+308	1.79769e+308	0.246867	1	no	#VALUE!
XLOC_034129	XLOC_034129	RP1-73A14.1	chrX:145844284-145844419	hTERT	cMyc	NOTEST	0	0.00970359	1.79769e+308	1.79769e+308	0.457735	1	no	#VALUE!
XLOC_024933	XLOC_024933	BHMT	chr5:78443359-78463866	hTERT	cMyc	NOTEST	0	0.00969493	1.79769e+308	1.79769e+308	0.180032	1	no	#VALUE!
XLOC_025991	XLOC_025991	LCP2	chr5:169607666-169657400	hTERT	cMyc	NOTEST	0	0.00968444	1.79769e+308	1.79769e+308	0.246867	1	no	#VALUE!
XLOC_015174	XLOC_015174	FAM38B2	chr18:10721473-10777140	hTERT	cMyc	NOTEST	0	0.00965481	1.79769e+308	1.79769e+308	0.180032	1	no	#VALUE!
XLOC_024109	XLOC_024109	PROM1	chr4:15574384-15694766	hTERT	cMyc	NOTEST	0	0.0096494	1.79769e+308	1.79769e+308	0.246867	1	no	#VALUE!
XLOC_020914	XLOC_020914	KB-1183D5.16	chr22:20054352-20056234	hTERT	cMyc	NOTEST	0	0.00964268	1.79769e+308	1.79769e+308	0.313264	1	no	#VALUE!
XLOC_031064	XLOC_031064	OC90	chr8:133105666-133167084	hTERT	cMyc	NOTEST	0	0.00963575	1.79769e+308	1.79769e+308	0.246867	1	no	#VALUE!
XLOC_006619	XLOC_006619	USH1C	chr11:17467089-17522539	hTERT	cMyc	NOTEST	0	0.00951121	1.79769e+308	1.79769e+308	0.246867	1	no	#VALUE!
XLOC_002880	XLOC_002880	CASQ2	chr1:116044146-116112929	hTERT	cMyc	NOTEST	0	0.00951004	1.79769e+308	1.79769e+308	0.180032	1	no	#VALUE!
XLOC_023341	XLOC_023341	AC092952.4-2	chr3:192053361-192061350	hTERT	cMyc	NOTEST	0	0.00942184	1.79769e+308	1.79769e+308	0.180032	1	no	#VALUE!
XLOC_016631	XLOC_016631	ZNF676	chr19:22153742-22171593	hTERT	cMyc	NOTEST	0	0.00941178	1.79769e+308	1.79769e+308	0.242241	1	no	#VALUE!
XLOC_010608	XLOC_010608	SLC8A3	chr14:69580686-69896147	hTERT	cMyc	NOTEST	0	0.00938045	1.79769e+308	1.79769e+308	0.477644	1	no	#VALUE!
XLOC_026945	XLOC_026945	ENPP3	chr6:132000134-132110232	hTERT	cMyc	NOTEST	0	0.00937	1.79769e+308	1.79769e+308	0.436789	1	no	#VALUE!
XLOC_024154	XLOC_024154	TLR10	chr4:38450657-38460984	hTERT	cMyc	NOTEST	0	0.00936318	1.79769e+308	1.79769e+308	0.278379	1	no	#VALUE!
XLOC_019366	XLOC_019366	KCNJ13	chr2:233270258-233433529	hTERT	cMyc	NOTEST	0	0.00935401	1.79769e+308	1.79769e+308	0.485137	1	no	#VALUE!
XLOC_011805	XLOC_011805	RASL12	chr15:63124760-63147441	hTERT	cMyc	NOTEST	0	0.00933065	1.79769e+308	1.79769e+308	0.246867	1	no	#VALUE!
XLOC_017652	XLOC_017652	IL18RAP	chr2:102401685-102435457	hTERT	cMyc	NOTEST	0	0.00932492	1.79769e+308	1.79769e+308	0.246867	1	no	#VALUE!
XLOC_023974	XLOC_023974	GALNTL6	chr4:172971228-174199266	hTERT	cMyc	NOTEST	0	0.0093078	1.79769e+308	1.79769e+308	0.246867	1	no	#VALUE!
XLOC_001605	XLOC_001605	AC098934.3	chr1:201056007-201062962	hTERT	cMyc	NOTEST	0	0.00930143	1.79769e+308	1.79769e+308	0.180032	1	no	#VALUE!
XLOC_031980	XLOC_031980	DBH	chr9:135491305-135514287	hTERT	cMyc	NOTEST	0	0.00927612	1.79769e+308	1.79769e+308	0.283818	1	no	#VALUE!
XLOC_015756	XLOC_015756	CHST8	chr19:38867273-38956253	hTERT	cMyc	NOTEST	0	0.00926258	1.79769e+308	1.79769e+308	0.180032	1	no	#VALUE!
XLOC_034991	XLOC_034991	IGSF1	chrX:130235160-130361358	hTERT	cMyc	NOTEST	0	0.00922728	1.79769e+308	1.79769e+308	0.166556	1	no	#VALUE!
XLOC_008466	XLOC_008466	ARHGAP9	chr12:56140200-56200567	hTERT	cMyc	NOTEST	0	0.00916741	1.79769e+308	1.79769e+308	0.489376	1	no	#VALUE!
XLOC_002003	XLOC_002003	KIAA1751	chr1:1874611-1925136	hTERT	cMyc	NOTEST	0	0.00910307	1.79769e+308	1.79769e+308	0.166556	1	no	#VALUE!
XLOC_023055	XLOC_023055	MUC13	chr3:126106978-126136270	hTERT	cMyc	NOTEST	0	0.00909336	1.79769e+308	1.79769e+308	0.180032	1	no	#VALUE!
XLOC_025406	XLOC_025406	AC116351.2-2	chr5:1040294-1050423	hTERT	cMyc	NOTEST	0	0.00906709	1.79769e+308	1.79769e+308	0.246867	1	no	#VALUE!
XLOC_000713	XLOC_000713	MSH4	chr1:76035154-76151511	hTERT	cMyc	NOTEST	0	0.00897088	1.79769e+308	1.79769e+308	0.180032	1	no	#VALUE!
XLOC_016043	XLOC_016043	CPT1C	chr19:54886204-54908800	hTERT	cMyc	NOTEST	0	0.00896303	1.79769e+308	1.79769e+308	0.287009	1	no	#VALUE!
XLOC_001868	XLOC_001868	CHRM3	chr1:237858995-238139338	hTERT	cMyc	NOTEST	0	0.00895217	1.79769e+308	1.79769e+308	0.180032	1	no	#VALUE!
XLOC_021434	XLOC_021434	LL22NC03-31F3.9	chr22:21311647-21316944	hTERT	cMyc	NOTEST	0	0.00890291	1.79769e+308	1.79769e+308	0.200163	1	no	#VALUE!
XLOC_017435	XLOC_017435	PLEK	chr2:68445825-68478088	hTERT	cMyc	NOTEST	0	0.00887595	1.79769e+308	1.79769e+308	0.180032	1	no	#VALUE!
XLOC_006407	XLOC_006407	AP000911.5	chr11:133407376-133416446	hTERT	cMyc	NOTEST	0	0.00880987	1.79769e+308	1.79769e+308	0.180032	1	no	#VALUE!
XLOC_007010	XLOC_007010	KCNE3	chr11:73843533-73856248	hTERT	cMyc	NOTEST	0	0.00870967	1.79769e+308	1.79769e+308	0.180032	1	no	#VALUE!
XLOC_011836	XLOC_011836	ITGA11	chr15:66381103-66511550	hTERT	cMyc	NOTEST	0	0.00870264	1.79769e+308	1.79769e+308	0.133637	1	no	#VALUE!
XLOC_011738	XLOC_011738	WDR72	chr15:51593229-51842367	hTERT	cMyc	NOTEST	0	0.0086118	1.79769e+308	1.79769e+308	0.191647	1	no	#VALUE!
XLOC_016859	XLOC_016859	RSHL1	chr19:50990808-51010417	hTERT	cMyc	NOTEST	0	0.00859528	1.79769e+308	1.79769e+308	0.180032	1	no	#VALUE!
XLOC_016598	XLOC_016598	COMP	chr19:18754583-18763114	hTERT	cMyc	NOTEST	0	0.00856971	1.79769e+308	1.79769e+308	0.180032	1	no	#VALUE!
XLOC_028601	XLOC_028601	TRIM73	chr7:74862838-74872824	hTERT	cMyc	NOTEST	0	0.00854093	1.79769e+308	1.79769e+308	0.246209	1	no	#VALUE!
XLOC_014396	XLOC_014396	HNF1B	chr17:33120547-33179209	hTERT	cMyc	NOTEST	0	0.0084861	1.79769e+308	1.79769e+308	0.180032	1	no	#VALUE!
XLOC_018432	XLOC_018432	ALK	chr2:29269143-29997029	hTERT	cMyc	NOTEST	0	0.00845376	1.79769e+308	1.79769e+308	0.166556	1	no	#VALUE!
XLOC_024372	XLOC_024372	GPRIN3	chr4:90384451-90448184	hTERT	cMyc	NOTEST	0	0.00842248	1.79769e+308	1.79769e+308	0.133637	1	no	#VALUE!
XLOC_013687	XLOC_013687	CD300LG	chr17:39280069-39296520	hTERT	cMyc	NOTEST	0	0.00839805	1.79769e+308	1.79769e+308	0.246867	1	no	#VALUE!
XLOC_021853	XLOC_021853	TRIM71	chr3:32834513-32908756	hTERT	cMyc	NOTEST	0	0.00838797	1.79769e+308	1.79769e+308	0.180032	1	no	#VALUE!
XLOC_007146	XLOC_007146	GUCY1A2	chr11:106063119-106394381	hTERT	cMyc	NOTEST	0	0.00838089	1.79769e+308	1.79769e+308	0.427445	1	no	#VALUE!
XLOC_012077	XLOC_012077	SOX8	chr16:971808-976979	hTERT	cMyc	NOTEST	0	0.00828396	1.79769e+308	1.79769e+308	0.180032	1	no	#VALUE!
XLOC_027728	XLOC_027728	COL9A1	chr6:70982528-71069494	hTERT	cMyc	NOTEST	0	0.00822673	1.79769e+308	1.79769e+308	0.246867	1	no	#VALUE!
XLOC_001477	XLOC_001477	FAM163A	chr1:177978920-178051949	hTERT	cMyc	NOTEST	0	0.0082119	1.79769e+308	1.79769e+308	0.180032	1	no	#VALUE!
XLOC_014062	XLOC_014062	P2RX1	chr17:3746639-3766709	hTERT	cMyc	NOTEST	0	0.00816284	1.79769e+308	1.79769e+308	0.180032	1	no	#VALUE!
XLOC_019201	XLOC_019201	AC079354.3	chr2:202646256-202770830	hTERT	cMyc	NOTEST	0	0.00815569	1.79769e+308	1.79769e+308	0.246867	1	no	#VALUE!
XLOC_022301	XLOC_022301	TF	chr3:134901900-134980540	hTERT	cMyc	NOTEST	0	0.00814621	1.79769e+308	1.79769e+308	0.246867	1	no	#VALUE!
XLOC_006919	XLOC_006919	GAL3ST3	chr11:65564814-65573227	hTERT	cMyc	NOTEST	0	0.00812525	1.79769e+308	1.79769e+308	0.180032	1	no	#VALUE!
XLOC_022332	XLOC_022332	GRK7	chr3:142979732-143020013	hTERT	cMyc	NOTEST	0	0.00811464	1.79769e+308	1.79769e+308	0.180032	1	no	#VALUE!
XLOC_004683	XLOC_004683	XX-2136C48.8	chr10:135327925-135328600	hTERT	cMyc	NOTEST	0	0.00809617	1.79769e+308	1.79769e+308	0.338829	1	no	#VALUE!
XLOC_024426	XLOC_024426	COL25A1	chr4:109954303-110443248	hTERT	cMyc	NOTEST	0	0.00807862	1.79769e+308	1.79769e+308	0.246867	1	no	#VALUE!
XLOC_035403	XLOC_035403	AC025735.1	chrY:25206342-25207069	hTERT	cMyc	NOTEST	0	0.00807272	1.79769e+308	1.79769e+308	0.330795	1	no	#VALUE!
XLOC_005334	XLOC_005334	CALHM1	chr10:105203133-105208635	hTERT	cMyc	NOTEST	0	0.00800456	1.79769e+308	1.79769e+308	0.180032	1	no	#VALUE!
XLOC_020622	XLOC_020622	PRSS7	chr21:18563560-18697844	hTERT	cMyc	NOTEST	0	0.00799467	1.79769e+308	1.79769e+308	0.180032	1	no	#VALUE!
XLOC_002562	XLOC_002562	C1orf168	chr1:56957065-57057632	hTERT	cMyc	NOTEST	0	0.00799201	1.79769e+308	1.79769e+308	0.285938	1	no	#VALUE!
XLOC_002930	XLOC_002930	RP11-423O2.2	chr1:141732105-141732698	hTERT	cMyc	NOTEST	0	0.00794347	1.79769e+308	1.79769e+308	0.367924	1	no	#VALUE!
XLOC_013804	XLOC_013804	LPO	chr17:53670846-53700878	hTERT	cMyc	NOTEST	0	0.00793864	1.79769e+308	1.79769e+308	0.246867	1	no	#VALUE!
XLOC_021553	XLOC_021553	SYN3	chr22:31238538-31784358	hTERT	cMyc	NOTEST	0	0.00792109	1.79769e+308	1.79769e+308	0.483345	1	no	#VALUE!
XLOC_024619	XLOC_024619	AC131952.1	chr4:172971228-174199266	hTERT	cMyc	NOTEST	0	0.00789399	1.79769e+308	1.79769e+308	0.246867	1	no	#VALUE!
XLOC_031123	XLOC_031123	SCRT1	chr8:145525261-145530751	hTERT	cMyc	NOTEST	0	0.00779388	1.79769e+308	1.79769e+308	0.180032	1	no	#VALUE!
XLOC_002689	XLOC_002689	COL24A1	chr1:85967503-86394709	hTERT	cMyc	NOTEST	0	0.00776865	1.79769e+308	1.79769e+308	0.166556	1	no	#VALUE!
XLOC_021432	XLOC_021432	ZNF280A	chr22:21198062-21204613	hTERT	cMyc	NOTEST	0	0.00772987	1.79769e+308	1.79769e+308	0.211354	1	no	#VALUE!
XLOC_019693	XLOC_019693	PPP1R16B	chr20:36867761-36985081	hTERT	cMyc	NOTEST	0	0.00767801	1.79769e+308	1.79769e+308	0.192211	1	no	#VALUE!
XLOC_027482	XLOC_027482	HLA-DOA	chr6:33079936-33085367	hTERT	cMyc	NOTEST	0	0.00746172	1.79769e+308	1.79769e+308	0.246867	1	no	#VALUE!
XLOC_003347	XLOC_003347	SLC9A11	chr1:171736226-171838856	hTERT	cMyc	NOTEST	0	0.00742202	1.79769e+308	1.79769e+308	0.180032	1	no	#VALUE!
XLOC_031069	XLOC_031069	SLA	chr8:133948386-134216325	hTERT	cMyc	NOTEST	0	0.00739553	1.79769e+308	1.79769e+308	0.397944	1	no	#VALUE!
XLOC_003907	XLOC_003907	ITIH2	chr10:7785241-7831488	hTERT	cMyc	NOTEST	0	0.00738192	1.79769e+308	1.79769e+308	0.287433	1	no	#VALUE!
XLOC_021704	XLOC_021704	PKDREJ	chr22:45030223-45037916	hTERT	cMyc	NOTEST	0	0.00737898	1.79769e+308	1.79769e+308	0.133637	1	no	#VALUE!
XLOC_026025	XLOC_026025	HK3	chr5:176170165-176258939	hTERT	cMyc	NOTEST	0	0.00737385	1.79769e+308	1.79769e+308	0.28815	1	no	#VALUE!
XLOC_035376	XLOC_035376	AC006366.3	chrY:23572597-23573356	hTERT	cMyc	NOTEST	0	0.00734395	1.79769e+308	1.79769e+308	0.334349	1	no	#VALUE!
XLOC_035616	XLOC_035616	AC023274.2	chrY:24745501-24747364	hTERT	cMyc	NOTEST	0	0.00726686	1.79769e+308	1.79769e+308	0.424106	1	no	#VALUE!
XLOC_030587	XLOC_030587	AC130365.5-4	chr8:7871324-7872917	hTERT	cMyc	NOTEST	0	0.0072337	1.79769e+308	1.79769e+308	0.243323	1	no	#VALUE!
XLOC_009308	XLOC_009308	FLT3	chr13:27475410-27572729	hTERT	cMyc	NOTEST	0	0.00722497	1.79769e+308	1.79769e+308	0.311515	1	no	#VALUE!
XLOC_031341	XLOC_031341	C9orf131	chr9:35014142-35035987	hTERT	cMyc	NOTEST	0	0.00721855	1.79769e+308	1.79769e+308	0.284951	1	no	#VALUE!
XLOC_032273	XLOC_032273	PAX5	chr9:36828538-37024476	hTERT	cMyc	NOTEST	0	0.00721446	1.79769e+308	1.79769e+308	0.286591	1	no	#VALUE!
XLOC_034159	XLOC_034159	PASD1	chrX:150482662-150595867	hTERT	cMyc	NOTEST	0	0.00720456	1.79769e+308	1.79769e+308	0.180032	1	no	#VALUE!
XLOC_029964	XLOC_029964	AF228730.6	chr8:7177318-7178911	hTERT	cMyc	NOTEST	0	0.0071999	1.79769e+308	1.79769e+308	0.243323	1	no	#VALUE!
XLOC_000561	XLOC_000561	SLC5A9	chr1:48460990-48486903	hTERT	cMyc	NOTEST	0	0.00719749	1.79769e+308	1.79769e+308	0.180032	1	no	#VALUE!
XLOC_027558	XLOC_027558	LRFN2	chr6:40467306-40663157	hTERT	cMyc	NOTEST	0	0.00716633	1.79769e+308	1.79769e+308	0.246867	1	no	#VALUE!
XLOC_025237	XLOC_025237	MYOZ3	chr5:150020636-150039118	hTERT	cMyc	NOTEST	0	0.00714624	1.79769e+308	1.79769e+308	0.180032	1	no	#VALUE!
XLOC_020150	XLOC_020150	FAM83C	chr20:33336949-33343639	hTERT	cMyc	NOTEST	0	0.00707225	1.79769e+308	1.79769e+308	0.180032	1	no	#VALUE!
XLOC_015281	XLOC_015281	TCEB3CL	chr18:42780784-42881656	hTERT	cMyc	NOTEST	0	0.00706025	1.79769e+308	1.79769e+308	0.451421	1	no	#VALUE!
XLOC_033973	XLOC_033973	ATP1B4	chrX:119379994-119400254	hTERT	cMyc	NOTEST	0	0.00697193	1.79769e+308	1.79769e+308	0.287703	1	no	#VALUE!
XLOC_004338	XLOC_004338	NRG3	chr10:83624785-84736913	hTERT	cMyc	NOTEST	0	0.00695887	1.79769e+308	1.79769e+308	0.246867	1	no	#VALUE!
XLOC_035381	XLOC_035381	AC006983.4	chrY:23946974-23953290	hTERT	cMyc	NOTEST	0	0.00691546	1.79769e+308	1.79769e+308	0.433331	1	no	#VALUE!
XLOC_029154	XLOC_029154	PAPOLB	chr7:4805265-4889861	hTERT	cMyc	NOTEST	0	0.00687701	1.79769e+308	1.79769e+308	0.401332	1	no	#VALUE!
XLOC_030058	XLOC_030058	PIWIL2	chr8:22188771-22269529	hTERT	cMyc	NOTEST	0	0.00684826	1.79769e+308	1.79769e+308	0.180032	1	no	#VALUE!
XLOC_035155	XLOC_035155	PNMA5	chrX:151908024-151911417	hTERT	cMyc	NOTEST	0	0.00684285	1.79769e+308	1.79769e+308	0.180032	1	no	#VALUE!
XLOC_012576	XLOC_012576	VAT1L	chr16:76379983-76571504	hTERT	cMyc	NOTEST	0	0.00681432	1.79769e+308	1.79769e+308	0.180032	1	no	#VALUE!
XLOC_009461	XLOC_009461	AL162377.10-2	chr13:51285483-51317287	hTERT	cMyc	NOTEST	0	0.00673606	1.79769e+308	1.79769e+308	0.180032	1	no	#VALUE!
XLOC_016558	XLOC_016558	RASAL3	chr19:15423437-15436382	hTERT	cMyc	NOTEST	0	0.00668894	1.79769e+308	1.79769e+308	0.180032	1	no	#VALUE!
XLOC_024026	XLOC_024026	DUX4	chr4:191229660-191230935	hTERT	cMyc	NOTEST	0	0.00665665	1.79769e+308	1.79769e+308	0.286089	1	no	#VALUE!
XLOC_024027	XLOC_024027	DUX4	chr4:191232953-191234228	hTERT	cMyc	NOTEST	0	0.00665665	1.79769e+308	1.79769e+308	0.286089	1	no	#VALUE!
XLOC_024029	XLOC_024029	DUX4	chr4:191242840-191244115	hTERT	cMyc	NOTEST	0	0.00665665	1.79769e+308	1.79769e+308	0.286089	1	no	#VALUE!
XLOC_024030	XLOC_024030	DUX4	chr4:191246140-191247415	hTERT	cMyc	NOTEST	0	0.00665665	1.79769e+308	1.79769e+308	0.286089	1	no	#VALUE!
XLOC_021408	XLOC_021408	AP000550.1-1	chr22:19787304-19806073	hTERT	cMyc	NOTEST	0	0.00665564	1.79769e+308	1.79769e+308	0.404399	1	no	#VALUE!
XLOC_029762	XLOC_029762	GRM8	chr7:125865887-126680584	hTERT	cMyc	NOTEST	0	0.00659685	1.79769e+308	1.79769e+308	0.246867	1	no	#VALUE!
XLOC_020258	XLOC_020258	CDH22	chr20:44235782-44313741	hTERT	cMyc	NOTEST	0	0.00651118	1.79769e+308	1.79769e+308	0.180032	1	no	#VALUE!
XLOC_004627	XLOC_004627	AL731543.9	chr10:124506199-124547151	hTERT	cMyc	NOTEST	0	0.00648753	1.79769e+308	1.79769e+308	0.180032	1	no	#VALUE!
XLOC_007235	XLOC_007235	C1QTNF5	chr11:118714861-118722579	hTERT	cMyc	NOTEST	0	0.00647291	1.79769e+308	1.79769e+308	0.180032	1	no	#VALUE!
XLOC_035626	XLOC_035626	AC016728.1	chrY:25574033-25574838	hTERT	cMyc	NOTEST	0	0.00646582	1.79769e+308	1.79769e+308	0.339087	1	no	#VALUE!
XLOC_005279	XLOC_005279	LOXL4	chr10:99997432-100017997	hTERT	cMyc	NOTEST	0	0.00643423	1.79769e+308	1.79769e+308	0.180032	1	no	#VALUE!
XLOC_035517	XLOC_035517	UTY	chrY:13868957-14101944	hTERT	cMyc	NOTEST	0	0.00640972	1.79769e+308	1.79769e+308	0.466301	1	no	#VALUE!
XLOC_020486	XLOC_020486	CLIC6	chr21:34963557-35012389	hTERT	cMyc	NOTEST	0	0.00636301	1.79769e+308	1.79769e+308	0.287569	1	no	#VALUE!
XLOC_007459	XLOC_007459	PDE3A	chr12:20413463-20725148	hTERT	cMyc	NOTEST	0	0.00633837	1.79769e+308	1.79769e+308	0.481233	1	no	#VALUE!
XLOC_023729	XLOC_023729	DSPP	chr4:88748704-88757049	hTERT	cMyc	NOTEST	0	0.00624209	1.79769e+308	1.79769e+308	0.280768	1	no	#VALUE!
XLOC_020077	XLOC_020077	GGTLA3	chr20:23909221-23909371	hTERT	cMyc	NOTEST	0	0.00620955	1.79769e+308	1.79769e+308	0.461504	1	no	#VALUE!
XLOC_019251	XLOC_019251	ERBB4	chr2:211948690-213111810	hTERT	cMyc	NOTEST	0	0.00620752	1.79769e+308	1.79769e+308	0.246867	1	no	#VALUE!
XLOC_018255	XLOC_018255	ESPNL	chr2:238673689-238706667	hTERT	cMyc	NOTEST	0	0.00620333	1.79769e+308	1.79769e+308	0.276803	1	no	#VALUE!
XLOC_016887	XLOC_016887	SLC8A2	chr19:52623734-52666934	hTERT	cMyc	NOTEST	0	0.00590536	1.79769e+308	1.79769e+308	0.286617	1	no	#VALUE!
XLOC_035228	XLOC_035228	PCDH11Y	chrY:4928266-5670256	hTERT	cMyc	NOTEST	0	0.00590463	1.79769e+308	1.79769e+308	0.474445	1	no	#VALUE!
XLOC_002482	XLOC_002482	TAL1	chr1:47454549-47469974	hTERT	cMyc	NOTEST	0	0.00578595	1.79769e+308	1.79769e+308	0.30787	1	no	#VALUE!
XLOC_020533	XLOC_020533	UMODL1	chr21:42356136-42436174	hTERT	cMyc	NOTEST	0	0.00576483	1.79769e+308	1.79769e+308	0.281841	1	no	#VALUE!
XLOC_021698	XLOC_021698	SMC1B	chr22:44118610-44188164	hTERT	cMyc	NOTEST	0	0.00569087	1.79769e+308	1.79769e+308	0.28598	1	no	#VALUE!
XLOC_008553	XLOC_008553	PPFIA2	chr12:80177486-80672131	hTERT	cMyc	NOTEST	0	0.00549815	1.79769e+308	1.79769e+308	0.284992	1	no	#VALUE!
XLOC_022223	XLOC_022223	ARGFX	chr3:122772250-122792159	hTERT	cMyc	NOTEST	0	0.00545348	1.79769e+308	1.79769e+308	0.180032	1	no	#VALUE!
XLOC_028672	XLOC_028672	PPP1R9A	chr7:94374884-94763661	hTERT	cMyc	NOTEST	0	0.00543253	1.79769e+308	1.79769e+308	0.166556	1	no	#VALUE!
XLOC_019068	XLOC_019068	ABCB11	chr2:169487693-169596079	hTERT	cMyc	NOTEST	0	0.00537292	1.79769e+308	1.79769e+308	0.180032	1	no	#VALUE!
XLOC_024707	XLOC_024707	ADCY2	chr5:7449342-7883194	hTERT	cMyc	NOTEST	0	0.00534317	1.79769e+308	1.79769e+308	0.273497	1	no	#VALUE!
XLOC_015282	XLOC_015282	TCEB3C	chr18:42780784-42881656	hTERT	cMyc	NOTEST	0	0.00530429	1.79769e+308	1.79769e+308	0.455217	1	no	#VALUE!
XLOC_026082	XLOC_026082	IRF4	chr6:336759-356193	hTERT	cMyc	NOTEST	0	0.00526385	1.79769e+308	1.79769e+308	0.180032	1	no	#VALUE!
XLOC_009546	XLOC_009546	SLITRK1	chr13:83349340-83354529	hTERT	cMyc	NOTEST	0	0.0052561	1.79769e+308	1.79769e+308	0.180032	1	no	#VALUE!
XLOC_014286	XLOC_014286	NOS2	chr17:23107921-23151682	hTERT	cMyc	NOTEST	0	0.00516935	1.79769e+308	1.79769e+308	0.286337	1	no	#VALUE!
XLOC_028257	XLOC_028257	AC104129.4,AC110781.3	chr7:1821955-2239404	hTERT	cMyc	NOTEST	0	0.005026	1.79769e+308	1.79769e+308	0.479226	1	no	#VALUE!
XLOC_023654	XLOC_023654	ENAM	chr4:71713324-71731405	hTERT	cMyc	NOTEST	0	0.00498468	1.79769e+308	1.79769e+308	0.286034	1	no	#VALUE!
XLOC_029446	XLOC_029446	AC006001.2-1	chr7:65659266-65659784	hTERT	cMyc	NOTEST	0	0.00493062	1.79769e+308	1.79769e+308	0.387885	1	no	#VALUE!
XLOC_021210	XLOC_021210	MGAT3	chr22:38183270-38218143	hTERT	cMyc	NOTEST	0	0.00472205	1.79769e+308	1.79769e+308	0.180032	1	no	#VALUE!
XLOC_013570	XLOC_013570	UNC45B	chr17:30498948-30540477	hTERT	cMyc	NOTEST	0	0.00464806	1.79769e+308	1.79769e+308	0.284814	1	no	#VALUE!
XLOC_028177	XLOC_028177	RP11-193H22.2	chr6:157722544-158014964	hTERT	cMyc	NOTEST	0	0.0045949	1.79769e+308	1.79769e+308	0.452937	1	no	#VALUE!
XLOC_031063	XLOC_031063	ADCY8	chr8:131861735-132123854	hTERT	cMyc	NOTEST	0	0.0045875	1.79769e+308	1.79769e+308	0.284551	1	no	#VALUE!
XLOC_009309	XLOC_009309	FLT1	chr13:27774388-27967265	hTERT	cMyc	NOTEST	0	0.0045574	1.79769e+308	1.79769e+308	0.180032	1	no	#VALUE!
XLOC_027616	XLOC_027616	CLIC5	chr6:45974170-46155938	hTERT	cMyc	NOTEST	0	0.00454778	1.79769e+308	1.79769e+308	0.246867	1	no	#VALUE!
XLOC_008057	XLOC_008057	CACNA2D4	chr12:1771383-1898131	hTERT	cMyc	NOTEST	0	0.00409938	1.79769e+308	1.79769e+308	0.287473	1	no	#VALUE!
XLOC_022688	XLOC_022688	SCN11A	chr3:38862263-38967056	hTERT	cMyc	NOTEST	0	0.00409734	1.79769e+308	1.79769e+308	0.286611	1	no	#VALUE!
XLOC_014413	XLOC_014413	PLXDC1	chr17:34473082-34561298	hTERT	cMyc	NOTEST	0	0.00401026	1.79769e+308	1.79769e+308	0.249267	1	no	#VALUE!
XLOC_018782	XLOC_018782	AC009237.3-2	chr2:95506638-95514212	hTERT	cMyc	NOTEST	0	0.00392762	1.79769e+308	1.79769e+308	0.318714	1	no	#VALUE!
XLOC_028211	XLOC_028211	AL121789.38,PDE10A	chr6:165660765-165996032	hTERT	cMyc	NOTEST	0	0.00385331	1.79769e+308	1.79769e+308	0.246867	1	no	#VALUE!
XLOC_024892	XLOC_024892	PMCHL2	chr5:70707367-70707919	hTERT	cMyc	NOTEST	0	0.00385261	1.79769e+308	1.79769e+308	0.440115	1	no	#VALUE!
XLOC_020911	XLOC_020911	POM121L8P	chr22:19967169-19968450	hTERT	cMyc	NOTEST	0	0.00383482	1.79769e+308	1.79769e+308	0.324529	1	no	#VALUE!
XLOC_018774	XLOC_018774	AC073464.5-2	chr2:94825276-94835923	hTERT	cMyc	NOTEST	0	0.00355978	1.79769e+308	1.79769e+308	0.376645	1	no	#VALUE!
XLOC_010989	XLOC_010989	C15orf2	chr15:22471633-22479686	hTERT	cMyc	NOTEST	0	0.00343198	1.79769e+308	1.79769e+308	0.180032	1	no	#VALUE!
XLOC_013772	XLOC_013772	CACNA1G	chr17:45993819-46059541	hTERT	cMyc	NOTEST	0	0.00339937	1.79769e+308	1.79769e+308	0.308916	1	no	#VALUE!
XLOC_023591	XLOC_023591	GSH2	chr4:54660954-54662879	hTERT	cMyc	NOTEST	0	0.00336946	1.79769e+308	1.79769e+308	0.353062	1	no	#VALUE!
XLOC_034577	XLOC_034577	WNK3	chrX:54239579-54401163	hTERT	cMyc	NOTEST	0	0.0033126	1.79769e+308	1.79769e+308	0.312352	1	no	#VALUE!
XLOC_029066	XLOC_029066	AC004877.1-1,AC004877.1-2	chr7:149104456-149127103	hTERT	cMyc	NOTEST	0	0.00324561	1.79769e+308	1.79769e+308	0.246867	1	no	#VALUE!
XLOC_002900	XLOC_002900	SPAG17	chr1:118273913-118529357	hTERT	cMyc	NOTEST	0	0.00320376	1.79769e+308	1.79769e+308	0.486781	1	no	#VALUE!
XLOC_015016	XLOC_015016	ASXL3	chr18:29412538-29581375	hTERT	cMyc	NOTEST	0	0.00309035	1.79769e+308	1.79769e+308	0.180032	1	no	#VALUE!
XLOC_025973	XLOC_025973	ATP10B	chr5:159922706-160211797	hTERT	cMyc	NOTEST	0	0.00308591	1.79769e+308	1.79769e+308	0.246867	1	no	#VALUE!
XLOC_033774	XLOC_033774	PCDH11X	chrX:90920959-91764885	hTERT	cMyc	NOTEST	0	0.00307808	1.79769e+308	1.79769e+308	0.491974	1	no	#VALUE!
XLOC_032091	XLOC_032091	PTPRD	chr9:8304245-9008735	hTERT	cMyc	NOTEST	0	0.0029016	1.79769e+308	1.79769e+308	0.385089	1	no	#VALUE!
XLOC_019408	XLOC_019408	KIF1A	chr2:241301853-241408310	hTERT	cMyc	NOTEST	0	0.00254288	1.79769e+308	1.79769e+308	0.287862	1	no	#VALUE!
XLOC_021081	XLOC_021081	MYO18B	chr22:24468119-24757007	hTERT	cMyc	NOTEST	0	0.00225009	1.79769e+308	1.79769e+308	0.286875	1	no	#VALUE!
XLOC_030881	XLOC_030881	AC090255.4	chr8:82700846-82705924	hTERT	cMyc	NOTEST	0	0.00204727	1.79769e+308	1.79769e+308	0.448905	1	no	#VALUE!
XLOC_020863	XLOC_020863	AC008132.13	chr22:17214323-17219322	hTERT	cMyc	NOTEST	0	0.00202111	1.79769e+308	1.79769e+308	0.34643	1	no	#VALUE!
XLOC_035272	XLOC_035272	AC006987.4	chrY:10535634-10537195	hTERT	cMyc	NOTEST	0	0.00187237	1.79769e+308	1.79769e+308	0.43178	1	no	#VALUE!
XLOC_021431	XLOC_021431	ZNF280B	chr22:21168766-21193505	hTERT	cMyc	NOTEST	0	0.0018353	1.79769e+308	1.79769e+308	0.411681	1	no	#VALUE!
XLOC_010764	XLOC_010764	AL136293.5-1,SRP_euk_arch	chr14:102118977-102119267	hTERT	cMyc	NOTEST	0	0.00180902	1.79769e+308	1.79769e+308	0.496291	1	no	#VALUE!
XLOC_022915	XLOC_022915	AC108724.4-1	chr3:75730725-75731229	hTERT	cMyc	NOTEST	0	0.00178678	1.79769e+308	1.79769e+308	0.44216	1	no	#VALUE!
XLOC_002416	XLOC_002416	RP11-157D18.2	chr1:42619063-42653437	hTERT	cMyc	NOTEST	0	0.00166253	1.79769e+308	1.79769e+308	0.492548	1	no	#VALUE!
XLOC_016195	XLOC_016195	AC006293.1	chr19:59912197-59916546	hTERT	cMyc	NOTEST	0	0.00162742	1.79769e+308	1.79769e+308	0.382973	1	no	#VALUE!
XLOC_027294	XLOC_027294	HIST1H2BB	chr6:26129884-26314243	hTERT	cMyc	NOTEST	0	0.00145712	1.79769e+308	1.79769e+308	0.49671	1	no	#VALUE!
XLOC_003605	XLOC_003605	USH2A	chr1:213862858-214663361	hTERT	cMyc	NOTEST	0	0.00142769	1.79769e+308	1.79769e+308	0.248975	1	no	#VALUE!
XLOC_017362	XLOC_017362	ZNF863P	chr2:52151996-52157839	hTERT	cMyc	NOTEST	0	0.00106524	1.79769e+308	1.79769e+308	0.45949	1	no	#VALUE!
XLOC_023512	XLOC_023512	AC092436.5-1	chr4:25234054-25234195	hTERT	cMyc	NOTEST	0	0.000997723	1.79769e+308	1.79769e+308	0.484697	1	no	#VALUE!
XLOC_017050	XLOC_017050	LILRA4	chr19:59536504-59542233	hTERT	cMyc	NOTEST	0	0.000986369	1.79769e+308	1.79769e+308	0.394624	1	no	#VALUE!
XLOC_013578	XLOC_013578	7SK	chr17:31240623-31240921	hTERT	cMyc	NOTEST	0	0.000893133	1.79769e+308	1.79769e+308	0.468341	1	no	#VALUE!
XLOC_017043	XLOC_017043	LILRB2	chr19:59469486-59476851	hTERT	cMyc	NOTEST	0	0.000776791	1.79769e+308	1.79769e+308	0.48016	1	no	#VALUE!
XLOC_018928	XLOC_018928	AC132479.2	chr2:130909704-130915458	hTERT	cMyc	NOTEST	0	0.000685352	1.79769e+308	1.79769e+308	0.402639	1	no	#VALUE!
XLOC_020053	XLOC_020053	ST13P	chr20:22200746-22200924	hTERT	cMyc	NOTEST	0	0.000635745	1.79769e+308	1.79769e+308	0.485611	1	no	#VALUE!
XLOC_019565	XLOC_019565	AL133466.22	chr20:23918446-23928918	hTERT	cMyc	NOTEST	0	0.000601279	1.79769e+308	1.79769e+308	0.43847	1	no	#VALUE!
XLOC_011993	XLOC_011993	AC018946.12	chr15:88693079-88693433	hTERT	cMyc	NOTEST	0	0.00058363	1.79769e+308	1.79769e+308	0.469638	1	no	#VALUE!
XLOC_002556	XLOC_002556	7SK	chr1:55614780-55615113	hTERT	cMyc	NOTEST	0	0.000577822	1.79769e+308	1.79769e+308	0.47067	1	no	#VALUE!
XLOC_034625	XLOC_034625	RP11-151G12.2	chrX:64493494-64494152	hTERT	cMyc	NOTEST	0	0.000531795	1.79769e+308	1.79769e+308	0.459899	1	no	#VALUE!
XLOC_032582	XLOC_032582	AL137074.17	chr9:94479045-94479511	hTERT	cMyc	NOTEST	0	0.000525073	1.79769e+308	1.79769e+308	0.466151	1	no	#VALUE!
XLOC_021680	XLOC_021680	AL049757.14-2	chr22:41517764-41518118	hTERT	cMyc	NOTEST	0	0.000516385	1.79769e+308	1.79769e+308	0.468425	1	no	#VALUE!
XLOC_018776	XLOC_018776	AC097374.3-4	chr2:94874855-94886721	hTERT	cMyc	NOTEST	0	0.000482025	1.79769e+308	1.79769e+308	0.494127	1	no	#VALUE!
XLOC_022247	XLOC_022247	AF186996.5-1	chr3:126905007-126905925	hTERT	cMyc	NOTEST	0	0.000448524	1.79769e+308	1.79769e+308	0.457777	1	no	#VALUE!
XLOC_030620	XLOC_030620	USP17	chr8:12032085-12033678	hTERT	cMyc	NOTEST	0	0.000354372	1.79769e+308	1.79769e+308	0.439278	1	no	#VALUE!
XLOC_005005	XLOC_005005	RP11-96B5.2	chr10:52392758-52393124	hTERT	cMyc	NOTEST	0	0.000316628	1.79769e+308	1.79769e+308	0.47864	1	no	#VALUE!
XLOC_033958	XLOC_033958	RP13-347D8.1	chrX:117956143-117957125	hTERT	cMyc	NOTEST	0	0.000252278	1.79769e+308	1.79769e+308	0.463261	1	no	#VALUE!
XLOC_025205	XLOC_025205	AC008728.7-1	chr5:145915736-145915860	hTERT	cMyc	NOTEST	0	0.000229402	1.79769e+308	1.79769e+308	0.494229	1	no	#VALUE!
XLOC_002657	XLOC_002657	AC103591.3-1	chr1:78281648-78282449	hTERT	cMyc	NOTEST	0	0.000224486	1.79769e+308	1.79769e+308	0.468941	1	no	#VALUE!
XLOC_004076	XLOC_004076	AL133173.20-1	chr10:38934546-38937892	hTERT	cMyc	NOTEST	0	0.000178265	1.79769e+308	1.79769e+308	0.470063	1	no	#VALUE!
XLOC_020045	XLOC_020045	MRPS11P1	chr20:20782763-20783285	hTERT	cMyc	NOTEST	0	0.00016331	1.79769e+308	1.79769e+308	0.477396	1	no	#VALUE!
XLOC_035441	XLOC_035441	AC006157.1	chrY:2857041-2859161	hTERT	cMyc	NOTEST	0	0.000158433	1.79769e+308	1.79769e+308	0.468167	1	no	#VALUE!
XLOC_017393	XLOC_017393	AC012498.10-1,SRP_euk_arch	chr2:60721343-60721641	hTERT	cMyc	NOTEST	0	0.000154895	1.79769e+308	1.79769e+308	0.499637	1	no	#VALUE!
XLOC_027152	XLOC_027152	RP3-416J7.1	chr6:112606-115631	hTERT	cMyc	NOTEST	0	0.000151462	1.79769e+308	1.79769e+308	0.475881	1	no	#VALUE!
XLOC_003957	XLOC_003957	RP11-288D15.1	chr10:19269435-19269888	hTERT	cMyc	NOTEST	0	0.000122035	1.79769e+308	1.79769e+308	0.48311	1	no	#VALUE!
XLOC_034702	XLOC_034702	AC004386.1-1,SRP_euk_arch	chrX:73379168-73379466	hTERT	cMyc	NOTEST	0	0.000105824	1.79769e+308	1.79769e+308	0.499787	1	no	#VALUE!
XLOC_003894	XLOC_003894	RP11-445P17.6	chr10:5227425-5250912	hTERT	cMyc	NOTEST	0	0.000101162	1.79769e+308	1.79769e+308	0.499291	1	no	#VALUE!
XLOC_017397	XLOC_017397	AC010733.7	chr2:60932898-60933382	hTERT	cMyc	NOTEST	0	9.69749e-05	1.79769e+308	1.79769e+308	0.48539	1	no	#VALUE!
XLOC_030661	XLOC_030661	NKX2-6	chr8:23615908-23620056	hTERT	cMyc	NOTEST	0	9.46781e-05	1.79769e+308	1.79769e+308	0.47758	1	no	#VALUE!
XLOC_012472	XLOC_012472	AC012183.9-4	chr16:57368046-57368968	hTERT	cMyc	NOTEST	0	8.41889e-05	1.79769e+308	1.79769e+308	0.482492	1	no	#VALUE!
XLOC_009195	XLOC_009195	SOX1	chr13:111769913-111774021	hTERT	cMyc	NOTEST	0	8.13732e-05	1.79769e+308	1.79769e+308	0.457955	1	no	#VALUE!
XLOC_027815	XLOC_027815	RP11-424A16.1	chr6:86980673-86981013	hTERT	cMyc	NOTEST	0	7.99801e-05	1.79769e+308	1.79769e+308	0.489944	1	no	#VALUE!
XLOC_012944	XLOC_012944	AC138915.2	chr16:32298170-32298749	hTERT	cMyc	NOTEST	0	7.24983e-05	1.79769e+308	1.79769e+308	0.486424	1	no	#VALUE!
XLOC_009100	XLOC_009100	RP11-173N7.1	chr13:78562918-78566255	hTERT	cMyc	NOTEST	0	6.50844e-05	1.79769e+308	1.79769e+308	0.48955	1	no	#VALUE!
XLOC_020427	XLOC_020427	AP001116.3	chr21:23395415-23397267	hTERT	cMyc	NOTEST	0	6.28436e-05	1.79769e+308	1.79769e+308	0.47791	1	no	#VALUE!
XLOC_034329	XLOC_034329	RP3-389A20.2	chrX:17697045-17697439	hTERT	cMyc	NOTEST	0	6.22956e-05	1.79769e+308	1.79769e+308	0.488977	1	no	#VALUE!
XLOC_034774	XLOC_034774	RP3-455H14.1	chrX:92529737-92530641	hTERT	cMyc	NOTEST	0	6.21089e-05	1.79769e+308	1.79769e+308	0.483905	1	no	#VALUE!
XLOC_004570	XLOC_004570	RP11-411P18.2	chr10:115866895-115867300	hTERT	cMyc	NOTEST	0	5.86203e-05	1.79769e+308	1.79769e+308	0.489656	1	no	#VALUE!
XLOC_008532	XLOC_008532	KCNC2	chr12:73720162-73889778	hTERT	cMyc	NOTEST	0	5.78933e-05	1.79769e+308	1.79769e+308	0.498654	1	no	#VALUE!
XLOC_009480	XLOC_009480	RP11-334O13.1	chr13:58482466-58482741	hTERT	cMyc	NOTEST	0	5.53191e-05	1.79769e+308	1.79769e+308	0.499915	1	no	#VALUE!
XLOC_031666	XLOC_031666	RP11-62C3.5	chr9:93973794-93975597	hTERT	cMyc	NOTEST	0	5.41935e-05	1.79769e+308	1.79769e+308	0.474345	1	no	#VALUE!
XLOC_032265	XLOC_032265	RP11-112J3.13	chr9:35864806-35865191	hTERT	cMyc	NOTEST	0	4.96065e-05	1.79769e+308	1.79769e+308	0.490613	1	no	#VALUE!
XLOC_026071	XLOC_026071	AC008620.12-1	chr5:180458745-180460265	hTERT	cMyc	NOTEST	0	4.77487e-05	1.79769e+308	1.79769e+308	0.478467	1	no	#VALUE!
XLOC_004067	XLOC_004067	RP11-393J16.2	chr10:38223570-38225600	hTERT	cMyc	NOTEST	0	3.64213e-05	1.79769e+308	1.79769e+308	0.480421	1	no	#VALUE!
XLOC_032092	XLOC_032092	RP11-421B23.1	chr9:10819751-10820308	hTERT	cMyc	NOTEST	0	3.62976e-05	1.79769e+308	1.79769e+308	0.491016	1	no	#VALUE!
XLOC_025390	XLOC_025390	AC008620.12-2	chr5:180473682-180474864	hTERT	cMyc	NOTEST	0	3.44714e-05	1.79769e+308	1.79769e+308	0.485155	1	no	#VALUE!
XLOC_020979	XLOC_020979	KB-288A10.17	chr22:21131023-21132674	hTERT	cMyc	NOTEST	0	3.14035e-05	1.79769e+308	1.79769e+308	0.482962	1	no	#VALUE!
XLOC_026939	XLOC_026939	RP11-174C7.2	chr6:130163762-130164501	hTERT	cMyc	NOTEST	0	2.81947e-05	1.79769e+308	1.79769e+308	0.489541	1	no	#VALUE!
XLOC_007203	XLOC_007203	AP000936.5	chr11:116493719-116495107	hTERT	cMyc	NOTEST	0	2.18972e-05	1.79769e+308	1.79769e+308	0.491251	1	no	#VALUE!
XLOC_027790	XLOC_027790	RP3-492P14.2	chr6:83030431-83031410	hTERT	cMyc	NOTEST	0	1.85097e-05	1.79769e+308	1.79769e+308	0.490162	1	no	#VALUE!
XLOC_034694	XLOC_034694	AC004074.4	chrX:72374207-72375270	hTERT	cMyc	NOTEST	0	1.52038e-05	1.79769e+308	1.79769e+308	0.490265	1	no	#VALUE!
XLOC_013394	XLOC_013394	AL353997.2	chr17:18237518-18245000	hTERT	cMyc	NOTEST	0	1.4303e-05	1.79769e+308	1.79769e+308	0.49976	1	no	#VALUE!
XLOC_027265	XLOC_027265	RP11-524C21.1	chr6:22321513-22322466	hTERT	cMyc	NOTEST	0	1.42265e-05	1.79769e+308	1.79769e+308	0.492279	1	no	#VALUE!
XLOC_009594	XLOC_009594	RP11-295B17.3	chr13:98079938-98080244	hTERT	cMyc	NOTEST	0	1.30534e-05	1.79769e+308	1.79769e+308	0.495586	1	no	#VALUE!
XLOC_020840	XLOC_020840	AP000547.1-2	chr22:15347892-15349212	hTERT	cMyc	NOTEST	0	1.2228e-05	1.79769e+308	1.79769e+308	0.491166	1	no	#VALUE!
XLOC_004078	XLOC_004078	AL133173.20-2	chr10:39030042-39031362	hTERT	cMyc	NOTEST	0	1.21336e-05	1.79769e+308	1.79769e+308	0.491166	1	no	#VALUE!
XLOC_022297	XLOC_022297	AC022296.34-1	chr3:134692335-134693097	hTERT	cMyc	NOTEST	0	1.13177e-05	1.79769e+308	1.79769e+308	0.492772	1	no	#VALUE!
XLOC_028050	XLOC_028050	RP11-295F4.4	chr6:132881661-132882127	hTERT	cMyc	NOTEST	0	1.07455e-05	1.79769e+308	1.79769e+308	0.495366	1	no	#VALUE!
XLOC_007071	XLOC_007071	SSU_rRNA_5	chr11:87202313-87202967	hTERT	cMyc	NOTEST	0	9.53971e-06	1.79769e+308	1.79769e+308	0.499935	1	no	#VALUE!
XLOC_003956	XLOC_003956	RP11-139J15.4	chr10:19064679-19067566	hTERT	cMyc	NOTEST	0	8.42946e-06	1.79769e+308	1.79769e+308	0.490237	1	no	#VALUE!
XLOC_011695	XLOC_011695	AC051619.7-1	chr15:43400603-43400876	hTERT	cMyc	NOTEST	0	8.04783e-06	1.79769e+308	1.79769e+308	0.496843	1	no	#VALUE!
XLOC_032487	XLOC_032487	RP11-323A7.1	chr9:77206629-77207728	hTERT	cMyc	NOTEST	0	7.68289e-06	1.79769e+308	1.79769e+308	0.492709	1	no	#VALUE!
XLOC_003243	XLOC_003243	CD84	chr1:158782418-158815918	hTERT	cMyc	NOTEST	0	7.2579e-06	1.79769e+308	1.79769e+308	0.499794	1	no	#VALUE!
XLOC_025932	XLOC_025932	SLC36A2	chr5:150674735-150707312	hTERT	cMyc	NOTEST	0	6.68388e-06	1.79769e+308	1.79769e+308	0.488988	1	no	#VALUE!
XLOC_015629	XLOC_015629	CYP4F8	chr19:15587028-15601448	hTERT	cMyc	NOTEST	0	6.16825e-06	1.79769e+308	1.79769e+308	0.491581	1	no	#VALUE!
XLOC_033763	XLOC_033763	RP3-431C21.1	chrX:86030244-86030475	hTERT	cMyc	NOTEST	0	6.12816e-06	1.79769e+308	1.79769e+308	0.497904	1	no	#VALUE!
XLOC_027755	XLOC_027755	RP11-560O20.1	chr6:75615512-75616920	hTERT	cMyc	NOTEST	0	6.11861e-06	1.79769e+308	1.79769e+308	0.493416	1	no	#VALUE!
XLOC_026772	XLOC_026772	RP1-84D21.1	chr6:96545703-96546946	hTERT	cMyc	NOTEST	0	6.0313e-06	1.79769e+308	1.79769e+308	0.492834	1	no	#VALUE!
XLOC_015071	XLOC_015071	AC104971.5-1	chr18:54449469-54450337	hTERT	cMyc	NOTEST	0	3.61552e-06	1.79769e+308	1.79769e+308	0.496767	1	no	#VALUE!
XLOC_016166	XLOC_016166	PRKCG	chr19:59077278-59102713	hTERT	cMyc	NOTEST	0	2.33224e-06	1.79769e+308	1.79769e+308	0.493195	1	no	#VALUE!
XLOC_020255	XLOC_020255	FTLP	chr20:44037294-44038121	hTERT	cMyc	NOTEST	0	2.20679e-06	1.79769e+308	1.79769e+308	0.49749	1	no	#VALUE!
XLOC_009479	XLOC_009479	RP11-522F22.1	chr13:58223181-58224368	hTERT	cMyc	NOTEST	0	2.11859e-06	1.79769e+308	1.79769e+308	0.496213	1	no	#VALUE!
XLOC_009998	XLOC_009998	RPL31P5	chr14:63104438-63104780	hTERT	cMyc	NOTEST	0	2.08619e-06	1.79769e+308	1.79769e+308	0.498116	1	no	#VALUE!
XLOC_031201	XLOC_031201	RP11-575C20.1	chr9:6185933-6187470	hTERT	cMyc	NOTEST	0	1.94787e-06	1.79769e+308	1.79769e+308	0.496351	1	no	#VALUE!
XLOC_034609	XLOC_034609	RP1-267M5.3	chrX:62015005-62021037	hTERT	cMyc	NOTEST	0	1.51914e-06	1.79769e+308	1.79769e+308	0.494996	1	no	#VALUE!
XLOC_020732	XLOC_020732	RPS20P1	chr21:36018914-36019268	hTERT	cMyc	NOTEST	0	1.30855e-06	1.79769e+308	1.79769e+308	0.498492	1	no	#VALUE!
XLOC_009544	XLOC_009544	RP11-51N22.1	chr13:80091233-80092203	hTERT	cMyc	NOTEST	0	1.28611e-06	1.79769e+308	1.79769e+308	0.49741	1	no	#VALUE!
XLOC_022707	XLOC_022707	CYP8B1	chr3:42888687-42892661	hTERT	cMyc	NOTEST	0	1.27043e-06	1.79769e+308	1.79769e+308	0.494752	1	no	#VALUE!
XLOC_028066	XLOC_028066	HMGA1L7	chr6:134477425-134478321	hTERT	cMyc	NOTEST	0	1.1784e-06	1.79769e+308	1.79769e+308	0.497471	1	no	#VALUE!
XLOC_031601	XLOC_031601	RP11-232A1.1	chr9:83215013-83215365	hTERT	cMyc	NOTEST	0	1.11585e-06	1.79769e+308	1.79769e+308	0.498633	1	no	#VALUE!
XLOC_005439	XLOC_005439	RP11-500G10.4	chr10:131820023-131820495	hTERT	cMyc	NOTEST	0	1.07782e-06	1.79769e+308	1.79769e+308	0.498463	1	no	#VALUE!
XLOC_004562	XLOC_004562	RP11-481H12.1	chr10:115232364-115232862	hTERT	cMyc	NOTEST	0	6.14001e-07	1.79769e+308	1.79769e+308	0.498851	1	no	#VALUE!
XLOC_018524	XLOC_018524	AC079807.1	chr2:48020380-48020861	hTERT	cMyc	NOTEST	0	5.45796e-07	1.79769e+308	1.79769e+308	0.498969	1	no	#VALUE!
XLOC_009455	XLOC_009455	RP11-457D13.1	chr13:50633859-50634494	hTERT	cMyc	NOTEST	0	2.84034e-07	1.79769e+308	1.79769e+308	0.499117	1	no	#VALUE!
XLOC_021710	XLOC_021710	RP11-191L9.5	chr22:46436902-46438016	hTERT	cMyc	NOTEST	0	2.77418e-07	1.79769e+308	1.79769e+308	0.498816	1	no	#VALUE!
XLOC_003442	XLOC_003442	RP11-373J16.2	chr1:187368103-187369046	hTERT	cMyc	NOTEST	0	1.13759e-07	1.79769e+308	1.79769e+308	0.499256	1	no	#VALUE!
XLOC_013276	XLOC_013276	AC120057.9	chr17:6985005-6987242	hTERT	cMyc	NOTEST	0	1.01666e-07	1.79769e+308	1.79769e+308	0.499311	1	no	#VALUE!
XLOC_016414	XLOC_016414	CD209	chr19:7710882-7718420	hTERT	cMyc	NOTEST	0	2.68969e-10	1.79769e+308	1.79769e+308	0.5	1	no	#VALUE!
XLOC_033231	XLOC_033231	SHOX	chrX:505078-540146	hTERT	cMyc	NOTEST	0	1.30177e-10	1.79769e+308	1.79769e+308	0.5	1	no	#VALUE!
XLOC_000008	XLOC_000008	OR4F29	chr1:357521-358460	hTERT	cMyc	NOTEST	0.00666733	0	-1.79769e+308	-1.79769e+308	0.3408	1	no	#VALUE!
XLOC_000017	XLOC_000017	RP5-857K21.12	chr1:600102-600426	hTERT	cMyc	NOTEST	0.117266	0	-1.79769e+308	-1.79769e+308	0.176869	1	no	#VALUE!
XLOC_000029	XLOC_000029	hsa-mir-200a	chr1:1093105-1093195	hTERT	cMyc	OK	2.34688	0	-1.79769e+308	-1.79769e+308	0.176869	0.999985	no	#VALUE!
XLOC_000055	XLOC_000055	PRDM16	chr1:2975603-3345043	hTERT	cMyc	NOTEST	0.00565659	0	-1.79769e+308	-1.79769e+308	0.272483	1	no	#VALUE!
XLOC_000070	XLOC_000070	TAS1R1	chr1:6538020-6562403	hTERT	cMyc	NOTEST	0.0147081	0	-1.79769e+308	-1.79769e+308	0.268751	1	no	#VALUE!
XLOC_000086	XLOC_000086	RP3-477M7.6	chr1:8892405-8892552	hTERT	cMyc	NOTEST	2.23365e-05	0	-1.79769e+308	-1.79769e+308	0.497545	1	no	#VALUE!
XLOC_000098	XLOC_000098	RBP7	chr1:9979848-9998665	hTERT	cMyc	NOTEST	0.108896	0	-1.79769e+308	-1.79769e+308	0.142576	1	no	#VALUE!
XLOC_000135	XLOC_000135	PRAMEF12	chr1:12757583-12760636	hTERT	cMyc	NOTEST	0.027982	0	-1.79769e+308	-1.79769e+308	0.131108	1	no	#VALUE!
XLOC_000136	XLOC_000136	PRAMEF1	chr1:12774132-12844828	hTERT	cMyc	NOTEST	0.0236866	0	-1.79769e+308	-1.79769e+308	0.417448	1	no	#VALUE!
XLOC_000137	XLOC_000137	PRAMEF2	chr1:12774132-12844828	hTERT	cMyc	NOTEST	0.0160321	0	-1.79769e+308	-1.79769e+308	0.441415	1	no	#VALUE!
XLOC_000157	XLOC_000157	C1orf196	chr1:14092717-14379674	hTERT	cMyc	OK	0.288498	0	-1.79769e+308	-1.79769e+308	0.156152	0.999985	no	#VALUE!
XLOC_000163	XLOC_000163	CTRC	chr1:15637521-15652128	hTERT	cMyc	NOTEST	0.0423407	0	-1.79769e+308	-1.79769e+308	0.267122	1	no	#VALUE!
XLOC_000178	XLOC_000178	RP11-5P18.1	chr1:16140952-16175191	hTERT	cMyc	OK	0.678618	0	-1.79769e+308	-1.79769e+308	0.402262	0.999985	no	#VALUE!
XLOC_000189	XLOC_000189	AL137798.8-3	chr1:16872084-16872594	hTERT	cMyc	NOTEST	0.00148062	0	-1.79769e+308	-1.79769e+308	0.430547	1	no	#VALUE!
XLOC_000221	XLOC_000221	PLA2G2F	chr1:20338405-20349466	hTERT	cMyc	NOTEST	0.058905	0	-1.79769e+308	-1.79769e+308	0.0821626	1	no	#VALUE!
XLOC_000222	XLOC_000222	UBXN10	chr1:20385167-20395126	hTERT	cMyc	NOTEST	0.00460741	0	-1.79769e+308	-1.79769e+308	0.176869	1	no	#VALUE!
XLOC_000225	XLOC_000225	FAM43B	chr1:20751518-20754087	hTERT	cMyc	NOTEST	0.0112357	0	-1.79769e+308	-1.79769e+308	0.176869	1	no	#VALUE!
XLOC_000228	XLOC_000228	RP11-628K18.1	chr1:21005558-21375927	hTERT	cMyc	NOTEST	0.117176	0	-1.79769e+308	-1.79769e+308	0.484435	1	no	#VALUE!
XLOC_000234	XLOC_000234	ALPL	chr1:21708444-21777492	hTERT	cMyc	NOTEST	0.198223	0	-1.79769e+308	-1.79769e+308	0.0912401	1	no	#VALUE!
XLOC_000235	XLOC_000235	RP11-132G19.3	chr1:21877377-21982275	hTERT	cMyc	NOTEST	0.0878894	0	-1.79769e+308	-1.79769e+308	0.480834	1	no	#VALUE!
XLOC_000271	XLOC_000271	C1orf130	chr1:24755188-24808403	hTERT	cMyc	NOTEST	0.0137057	0	-1.79769e+308	-1.79769e+308	0.237471	1	no	#VALUE!
XLOC_000374	XLOC_000374	DCDC2B	chr1:32447281-32460536	hTERT	cMyc	NOTEST	0.0850131	0	-1.79769e+308	-1.79769e+308	0.407592	1	no	#VALUE!
XLOC_000377	XLOC_000377	LCK	chr1:32489426-32524353	hTERT	cMyc	OK	0.355135	0	-1.79769e+308	-1.79769e+308	0.0603147	0.74364	no	#VALUE!
XLOC_000398	XLOC_000398	C1orf94	chr1:34405070-34457319	hTERT	cMyc	NOTEST	0.0108732	0	-1.79769e+308	-1.79769e+308	0.275523	1	no	#VALUE!
XLOC_000402	XLOC_000402	GJA4	chr1:35031185-35033931	hTERT	cMyc	NOTEST	0.0169942	0	-1.79769e+308	-1.79769e+308	0.176869	1	no	#VALUE!
XLOC_000416	XLOC_000416	TEKT2	chr1:36322262-36326462	hTERT	cMyc	NOTEST	0.0136604	0	-1.79769e+308	-1.79769e+308	0.176869	1	no	#VALUE!
XLOC_000472	XLOC_000472	RP11-319C21.1	chr1:42378893-42379637	hTERT	cMyc	NOTEST	0.0840668	0	-1.79769e+308	-1.79769e+308	0.176869	1	no	#VALUE!
XLOC_000474	XLOC_000474	AC096540.2	chr1:42414796-42574135	hTERT	cMyc	OK	0.392725	0	-1.79769e+308	-1.79769e+308	0.477755	0.999985	no	#VALUE!
XLOC_000492	XLOC_000492	TMEM125	chr1:43508993-43512259	hTERT	cMyc	OK	1.19353	0	-1.79769e+308	-1.79769e+308	0.0508943	0.707861	no	#VALUE!
XLOC_000508	XLOC_000508	KLF17	chr1:44357108-44373376	hTERT	cMyc	NOTEST	0.0700767	0	-1.79769e+308	-1.79769e+308	0.373989	1	no	#VALUE!
XLOC_000546	XLOC_000546	DMBX1	chr1:46745254-46752471	hTERT	cMyc	NOTEST	0.0187358	0	-1.79769e+308	-1.79769e+308	0.183005	1	no	#VALUE!
XLOC_000548	XLOC_000548	RP11-8J9.5	chr1:46980452-46981401	hTERT	cMyc	NOTEST	0.000133507	0	-1.79769e+308	-1.79769e+308	0.472872	1	no	#VALUE!
XLOC_000612	XLOC_000612	RP4-654H19.2	chr1:54079804-54080090	hTERT	cMyc	NOTEST	0.154555	0	-1.79769e+308	-1.79769e+308	0.176869	1	no	#VALUE!
XLOC_000613	XLOC_000613	DIO1	chr1:54132448-54149347	hTERT	cMyc	NOTEST	0.0172555	0	-1.79769e+308	-1.79769e+308	0.275668	1	no	#VALUE!
XLOC_000645	XLOC_000645	RP11-430G17.1	chr1:61892408-61893162	hTERT	cMyc	NOTEST	0.0721164	0	-1.79769e+308	-1.79769e+308	0.131108	1	no	#VALUE!
XLOC_000659	XLOC_000659	AL138935.1	chr1:63500371-63500966	hTERT	cMyc	NOTEST	5.46571e-07	0	-1.79769e+308	-1.79769e+308	0.498747	1	no	#VALUE!
XLOC_000665	XLOC_000665	AL109925.11-1,SRP_euk_arch	chr1:63831534-63898500	hTERT	cMyc	OK	0.424814	0	-1.79769e+308	-1.79769e+308	0.465989	0.999985	no	#VALUE!
XLOC_000679	XLOC_000679	SGIP1	chr1:66771653-66986570	hTERT	cMyc	NOTEST	0.0145544	0	-1.79769e+308	-1.79769e+308	0.179564	1	no	#VALUE!
XLOC_000682	XLOC_000682	IL23R	chr1:67404756-67498236	hTERT	cMyc	NOTEST	0.0110064	0	-1.79769e+308	-1.79769e+308	0.277393	1	no	#VALUE!
XLOC_000686	XLOC_000686	U6	chr1:67646080-67668711	hTERT	cMyc	OK	2.01052	0	-1.79769e+308	-1.79769e+308	0.493527	0.999985	no	#VALUE!
XLOC_000692	XLOC_000692	LRRC7	chr1:69806668-70361755	hTERT	cMyc	NOTEST	0.00433409	0	-1.79769e+308	-1.79769e+308	0.237471	1	no	#VALUE!
XLOC_000710	XLOC_000710	SNORD45	chr1:76024473-76033688	hTERT	cMyc	OK	9.65974	0	-1.79769e+308	-1.79769e+308	0.470732	0.999985	no	#VALUE!
XLOC_000717	XLOC_000717	ST6GALNAC5	chr1:77105713-77302307	hTERT	cMyc	OK	2.55757	0	-1.79769e+308	-1.79769e+308	0.0369814	0.592716	no	#VALUE!
XLOC_000724	XLOC_000724	5S_rRNA	chr1:78017896-78116667	hTERT	cMyc	OK	2.56434	0	-1.79769e+308	-1.79769e+308	0.462467	0.999985	no	#VALUE!
XLOC_000764	XLOC_000764	CLCA4	chr1:86785346-86819025	hTERT	cMyc	NOTEST	0.159901	0	-1.79769e+308	-1.79769e+308	0.0590152	1	no	#VALUE!
XLOC_000766	XLOC_000766	CLCA3	chr1:86872546-86893647	hTERT	cMyc	NOTEST	0.200003	0	-1.79769e+308	-1.79769e+308	0.0539841	1	no	#VALUE!
XLOC_000780	XLOC_000780	GBP6	chr1:89602023-89626307	hTERT	cMyc	OK	1.86718	0	-1.79769e+308	-1.79769e+308	0.0267193	0.488144	no	#VALUE!
XLOC_000808	XLOC_000808	SNORA66	chr1:93070181-93080068	hTERT	cMyc	OK	2.3327	0	-1.79769e+308	-1.79769e+308	0.490441	0.999985	no	#VALUE!
XLOC_000810	XLOC_000810	RP11-386I23.1	chr1:93080342-93199611	hTERT	cMyc	NOTEST	0.0438567	0	-1.79769e+308	-1.79769e+308	0.466679	1	no	#VALUE!
XLOC_000818	XLOC_000818	hsa-mir-760	chr1:93799935-94085294	hTERT	cMyc	OK	3.35442	0	-1.79769e+308	-1.79769e+308	0.487865	0.999985	no	#VALUE!
XLOC_000853	XLOC_000853	RP4-714D9.4	chr1:100321691-100371099	hTERT	cMyc	NOTEST	0.175565	0	-1.79769e+308	-1.79769e+308	0.466679	1	no	#VALUE!
XLOC_000878	XLOC_000878	RP11-414B7.1	chr1:105778138-105778966	hTERT	cMyc	NOTEST	7.63752e-06	0	-1.79769e+308	-1.79769e+308	0.494408	1	no	#VALUE!
XLOC_000894	XLOC_000894	AL449266.17	chr1:109201361-109202667	hTERT	cMyc	NOTEST	0.114177	0	-1.79769e+308	-1.79769e+308	0.131108	1	no	#VALUE!
XLOC_000906	XLOC_000906	GPR61	chr1:109884016-109889978	hTERT	cMyc	NOTEST	0.011158	0	-1.79769e+308	-1.79769e+308	0.269967	1	no	#VALUE!
XLOC_000926	XLOC_000926	CD53	chr1:111217244-111244081	hTERT	cMyc	NOTEST	0.112881	0	-1.79769e+308	-1.79769e+308	0.0809897	1	no	#VALUE!
XLOC_000934	XLOC_000934	C1orf88	chr1:111690770-111697156	hTERT	cMyc	OK	0.263509	0	-1.79769e+308	-1.79769e+308	0.103572	0.999985	no	#VALUE!
XLOC_000938	XLOC_000938	Y_RNA	chr1:111784035-111806044	hTERT	cMyc	OK	3.10493	0	-1.79769e+308	-1.79769e+308	0.485533	0.999985	no	#VALUE!
XLOC_000949	XLOC_000949	AL603832.28-1	chr1:112867665-113015764	hTERT	cMyc	OK	2.34125	0	-1.79769e+308	-1.79769e+308	0.49012	0.999985	no	#VALUE!
XLOC_001019	XLOC_001019	RP11-423O2.1	chr1:141733010-141734079	hTERT	cMyc	NOTEST	0.0421242	0	-1.79769e+308	-1.79769e+308	0.176869	1	no	#VALUE!
XLOC_001023	XLOC_001023	BX571672.8	chr1:142087345-142087733	hTERT	cMyc	NOTEST	0.169823	0	-1.79769e+308	-1.79769e+308	0.176869	1	no	#VALUE!
XLOC_001026	XLOC_001026	BX284650.8-2	chr1:142439161-142535935	hTERT	cMyc	NOTEST	0.0367553	0	-1.79769e+308	-1.79769e+308	0.444808	1	no	#VALUE!
XLOC_001037	XLOC_001037	U1	chr1:144094113-144094277	hTERT	cMyc	OK	0.872158	0	-1.79769e+308	-1.79769e+308	0.131108	0.999985	no	#VALUE!
XLOC_001091	XLOC_001091	AL513526.19-1	chr1:147167238-147169537	hTERT	cMyc	NOTEST	0.0288713	0	-1.79769e+308	-1.79769e+308	0.176869	1	no	#VALUE!
XLOC_001122	XLOC_001122	AL138795.21-1	chr1:148496792-148519951	hTERT	cMyc	OK	2.05361	0	-1.79769e+308	-1.79769e+308	0.484193	0.999985	no	#VALUE!
XLOC_001142	XLOC_001142	TNFAIP8L2	chr1:149395728-149404960	hTERT	cMyc	NOTEST	0.0206278	0	-1.79769e+308	-1.79769e+308	0.449747	1	no	#VALUE!
XLOC_001161	XLOC_001161	CRCT1	chr1:150753601-150755104	hTERT	cMyc	OK	4.38998	0	-1.79769e+308	-1.79769e+308	0.049647	0.700336	no	#VALUE!
XLOC_001170	XLOC_001170	C1orf68	chr1:150957705-150959570	hTERT	cMyc	NOTEST	0.0248285	0	-1.79769e+308	-1.79769e+308	0.237471	1	no	#VALUE!
XLOC_001173	XLOC_001173	KPRP	chr1:150997129-151001153	hTERT	cMyc	NOTEST	0.0655582	0	-1.79769e+308	-1.79769e+308	0.0918259	1	no	#VALUE!
XLOC_001177	XLOC_001177	LCE1B	chr1:151051460-151051990	hTERT	cMyc	NOTEST	0.178704	0	-1.79769e+308	-1.79769e+308	0.108199	1	no	#VALUE!
XLOC_001179	XLOC_001179	SMCP	chr1:151117421-151124136	hTERT	cMyc	NOTEST	0.0325235	0	-1.79769e+308	-1.79769e+308	0.176869	1	no	#VALUE!
XLOC_001182	XLOC_001182	SPRR1A	chr1:151223180-151224913	hTERT	cMyc	OK	8.50434	0	-1.79769e+308	-1.79769e+308	0.173823	0.999985	no	#VALUE!
XLOC_001183	XLOC_001183	SPRR3	chr1:151240846-151242955	hTERT	cMyc	OK	0.37551	0	-1.79769e+308	-1.79769e+308	0.0625898	0.757936	no	#VALUE!
XLOC_001187	XLOC_001187	PRR9	chr1:151456681-151457926	hTERT	cMyc	NOTEST	0.219848	0	-1.79769e+308	-1.79769e+308	0.0809897	1	no	#VALUE!
XLOC_001192	XLOC_001192	S100A7A	chr1:151655623-151662325	hTERT	cMyc	NOTEST	0.0712596	0	-1.79769e+308	-1.79769e+308	0.221376	1	no	#VALUE!
XLOC_001246	XLOC_001246	RAB25	chr1:154297589-154306917	hTERT	cMyc	OK	17.1924	0	-1.79769e+308	-1.79769e+308	0.0148602	0.325858	no	#VALUE!
XLOC_001247	XLOC_001247	AL355388.30	chr1:154308427-154318413	hTERT	cMyc	OK	2.1759	0	-1.79769e+308	-1.79769e+308	0.450259	0.999985	no	#VALUE!
XLOC_001255	XLOC_001255	RHBG	chr1:154605626-154621635	hTERT	cMyc	NOTEST	0.015519	0	-1.79769e+308	-1.79769e+308	0.276923	1	no	#VALUE!
XLOC_001265	XLOC_001265	C1orf92	chr1:155157047-155169496	hTERT	cMyc	NOTEST	0.0124311	0	-1.79769e+308	-1.79769e+308	0.176869	1	no	#VALUE!
XLOC_001303	XLOC_001303	KCNJ9	chr1:158317983-158325836	hTERT	cMyc	NOTEST	0.00808808	0	-1.79769e+308	-1.79769e+308	0.176869	1	no	#VALUE!
XLOC_001313	XLOC_001313	SLAMF7	chr1:158975700-158991224	hTERT	cMyc	OK	1.11935	0	-1.79769e+308	-1.79769e+308	0.0731107	0.824083	no	#VALUE!
XLOC_001327	XLOC_001327	PCP4L1	chr1:159495140-159521863	hTERT	cMyc	NOTEST	0.105785	0	-1.79769e+308	-1.79769e+308	0.0809897	1	no	#VALUE!
XLOC_001336	XLOC_001336	RP11-474I16.4	chr1:159921250-159921623	hTERT	cMyc	OK	0.280462	0	-1.79769e+308	-1.79769e+308	0.276879	0.999985	no	#VALUE!
XLOC_001343	XLOC_001343	NOS1AP	chr1:160306204-160604852	hTERT	cMyc	NOTEST	0.10473	0	-1.79769e+308	-1.79769e+308	0.0633083	1	no	#VALUE!
XLOC_001379	XLOC_001379	FMO9P	chr1:164840617-164861095	hTERT	cMyc	NOTEST	0.0220367	0	-1.79769e+308	-1.79769e+308	0.176869	1	no	#VALUE!
XLOC_001383	XLOC_001383	RP1-9E21.2	chr1:165032126-165033044	hTERT	cMyc	NOTEST	0.0243675	0	-1.79769e+308	-1.79769e+308	0.176854	1	no	#VALUE!
XLOC_001389	XLOC_001389	DUSP27	chr1:165329905-165364990	hTERT	cMyc	NOTEST	0.0048817	0	-1.79769e+308	-1.79769e+308	0.237471	1	no	#VALUE!
XLOC_001419	XLOC_001419	RP5-1092L12.2	chr1:169319329-169320970	hTERT	cMyc	NOTEST	0.0183746	0	-1.79769e+308	-1.79769e+308	0.17663	1	no	#VALUE!
XLOC_001438	XLOC_001438	FASLG	chr1:170894776-170902637	hTERT	cMyc	NOTEST	0.014815	0	-1.79769e+308	-1.79769e+308	0.237471	1	no	#VALUE!
XLOC_001444	XLOC_001444	7SK	chr1:172027308-172027648	hTERT	cMyc	NOTEST	0.105116	0	-1.79769e+308	-1.79769e+308	0.176869	1	no	#VALUE!
XLOC_001456	XLOC_001456	PAPPA2	chr1:174698929-175078591	hTERT	cMyc	NOTEST	0.100681	0	-1.79769e+308	-1.79769e+308	0.0621614	1	no	#VALUE!
XLOC_001457	XLOC_001457	FAM5B	chr1:175407153-175518178	hTERT	cMyc	NOTEST	0.0398124	0	-1.79769e+308	-1.79769e+308	0.0866175	1	no	#VALUE!
XLOC_001476	XLOC_001476	TDRD5	chr1:177827370-177927028	hTERT	cMyc	NOTEST	0.0127381	0	-1.79769e+308	-1.79769e+308	0.237471	1	no	#VALUE!
XLOC_001534	XLOC_001534	RGS18	chr1:190394214-190421566	hTERT	cMyc	NOTEST	0.176557	0	-1.79769e+308	-1.79769e+308	0.0621569	1	no	#VALUE!
XLOC_001562	XLOC_001562	PTPRC	chr1:196874423-196993168	hTERT	cMyc	NOTEST	0.0115326	0	-1.79769e+308	-1.79769e+308	0.237471	1	no	#VALUE!
XLOC_001580	XLOC_001580	IGFN1	chr1:199449164-199464292	hTERT	cMyc	NOTEST	0.0837046	0	-1.79769e+308	-1.79769e+308	0.0730361	1	no	#VALUE!
XLOC_001598	XLOC_001598	GPR37L1	chr1:200358651-200365257	hTERT	cMyc	NOTEST	0.0339772	0	-1.79769e+308	-1.79769e+308	0.109398	1	no	#VALUE!
XLOC_001614	XLOC_001614	PRELP	chr1:201711505-201727098	hTERT	cMyc	NOTEST	0.039195	0	-1.79769e+308	-1.79769e+308	0.0689524	1	no	#VALUE!
XLOC_001628	XLOC_001628	CNTN2	chr1:203278962-203313759	hTERT	cMyc	NOTEST	0.00929611	0	-1.79769e+308	-1.79769e+308	0.109398	1	no	#VALUE!
XLOC_001635	XLOC_001635	U6	chr1:203804784-203837960	hTERT	cMyc	OK	1.51563	0	-1.79769e+308	-1.79769e+308	0.306709	0.999985	no	#VALUE!
XLOC_001641	XLOC_001641	CTSE	chr1:204484081-204498727	hTERT	cMyc	OK	0.292878	0	-1.79769e+308	-1.79769e+308	0.110191	0.999985	no	#VALUE!
XLOC_001650	XLOC_001650	IL20	chr1:205105321-205109191	hTERT	cMyc	NOTEST	0.0389717	0	-1.79769e+308	-1.79769e+308	0.156152	1	no	#VALUE!
XLOC_001660	XLOC_001660	CR1	chr1:205736095-205881732	hTERT	cMyc	NOTEST	0.0109798	0	-1.79769e+308	-1.79769e+308	0.142576	1	no	#VALUE!
XLOC_001669	XLOC_001669	CAMK1G	chr1:207823667-207853906	hTERT	cMyc	NOTEST	0.0481441	0	-1.79769e+308	-1.79769e+308	0.0954552	1	no	#VALUE!
XLOC_001672	XLOC_001672	ADORA2BP	chr1:207984340-207985182	hTERT	cMyc	NOTEST	0.11934	0	-1.79769e+308	-1.79769e+308	0.109398	1	no	#VALUE!
XLOC_001717	XLOC_001717	RP11-224O19.5	chr1:216578505-216578721	hTERT	cMyc	NOTEST	1.57737e-05	0	-1.79769e+308	-1.79769e+308	0.496635	1	no	#VALUE!
XLOC_001818	XLOC_001818	TRIM67	chr1:229365296-229423937	hTERT	cMyc	NOTEST	0.0131366	0	-1.79769e+308	-1.79769e+308	0.156152	1	no	#VALUE!
XLOC_001839	XLOC_001839	RP11-382D8.5	chr1:233591090-233592198	hTERT	cMyc	NOTEST	0.0637225	0	-1.79769e+308	-1.79769e+308	0.131108	1	no	#VALUE!
XLOC_001887	XLOC_001887	RP11-513D4.2	chr1:240318311-240754621	hTERT	cMyc	NOTEST	0.125505	0	-1.79769e+308	-1.79769e+308	0.4552	1	no	#VALUE!
XLOC_001916	XLOC_001916	NLRP3	chr1:245646097-245679027	hTERT	cMyc	OK	0.763545	0	-1.79769e+308	-1.79769e+308	0.110849	0.999985	no	#VALUE!
XLOC_001965	XLOC_001965	RP4-669L17.6	chr1:368992-369316	hTERT	cMyc	NOTEST	0.117266	0	-1.79769e+308	-1.79769e+308	0.176869	1	no	#VALUE!
XLOC_001971	XLOC_001971	OR4F16	chr1:610958-611897	hTERT	cMyc	NOTEST	0.00666733	0	-1.79769e+308	-1.79769e+308	0.3408	1	no	#VALUE!
XLOC_002103	XLOC_002103	PRAMEF8	chr1:13259232-13263352	hTERT	cMyc	NOTEST	0.0131361	0	-1.79769e+308	-1.79769e+308	0.176869	1	no	#VALUE!
XLOC_002106	XLOC_002106	BX470067.4	chr1:13480017-13484137	hTERT	cMyc	NOTEST	0.0131314	0	-1.79769e+308	-1.79769e+308	0.176869	1	no	#VALUE!
XLOC_002112	XLOC_002112	RP3-410I8.1	chr1:14797786-15351547	hTERT	cMyc	NOTEST	0.0873388	0	-1.79769e+308	-1.79769e+308	0.470749	1	no	#VALUE!
XLOC_002142	XLOC_002142	AL021920.1-3	chr1:16933033-16933543	hTERT	cMyc	NOTEST	0.0547831	0	-1.79769e+308	-1.79769e+308	0.169995	1	no	#VALUE!
XLOC_002180	XLOC_002180	RP11-487E1.2	chr1:21005558-21375927	hTERT	cMyc	OK	0.330597	0	-1.79769e+308	-1.79769e+308	0.484435	0.999985	no	#VALUE!
XLOC_002184	XLOC_002184	AL592309.24-2	chr1:21639216-21684085	hTERT	cMyc	NOTEST	0.0710727	0	-1.79769e+308	-1.79769e+308	0.467303	1	no	#VALUE!
XLOC_002232	XLOC_002232	AL451139.40	chr1:26543491-26553174	hTERT	cMyc	OK	1.13686	0	-1.79769e+308	-1.79769e+308	0.0578354	0.729673	no	#VALUE!
XLOC_002241	XLOC_002241	NR0B2	chr1:27110565-27113047	hTERT	cMyc	NOTEST	0.0667485	0	-1.79769e+308	-1.79769e+308	0.109398	1	no	#VALUE!
XLOC_002251	XLOC_002251	FCN3	chr1:27568188-27573916	hTERT	cMyc	NOTEST	0.0527974	0	-1.79769e+308	-1.79769e+308	0.156152	1	no	#VALUE!
XLOC_002262	XLOC_002262	RP11-460I13.6	chr1:28169444-28287702	hTERT	cMyc	NOTEST	0.213235	0	-1.79769e+308	-1.79769e+308	0.466678	1	no	#VALUE!
XLOC_002290	XLOC_002290	SNORD103	chr1:31176939-31311350	hTERT	cMyc	OK	2.49417	0	-1.79769e+308	-1.79769e+308	0.483046	0.999985	no	#VALUE!
XLOC_002291	XLOC_002291	SNORD103	chr1:31176939-31311350	hTERT	cMyc	OK	2.49417	0	-1.79769e+308	-1.79769e+308	0.483046	0.999985	no	#VALUE!
XLOC_002323	XLOC_002323	AL020995.14	chr1:33246172-33275079	hTERT	cMyc	NOTEST	0.100992	0	-1.79769e+308	-1.79769e+308	0.48735	1	no	#VALUE!
XLOC_002325	XLOC_002325	A3GALT2	chr1:33544953-33559286	hTERT	cMyc	NOTEST	0.0300837	0	-1.79769e+308	-1.79769e+308	0.176869	1	no	#VALUE!
XLOC_002329	XLOC_002329	CSMD2	chr1:33752195-34404030	hTERT	cMyc	NOTEST	0.0216024	0	-1.79769e+308	-1.79769e+308	0.21052	1	no	#VALUE!
XLOC_002344	XLOC_002344	RP4-665N4.5	chr1:36318507-36319510	hTERT	cMyc	NOTEST	0.0345455	0	-1.79769e+308	-1.79769e+308	0.176869	1	no	#VALUE!
XLOC_002364	XLOC_002364	EPHA10	chr1:37952147-38003411	hTERT	cMyc	NOTEST	0.00457215	0	-1.79769e+308	-1.79769e+308	0.237471	1	no	#VALUE!
XLOC_002385	XLOC_002385	SNORA55	chr1:39799074-39815049	hTERT	cMyc	OK	1.64825	0	-1.79769e+308	-1.79769e+308	0.487222	0.999985	no	#VALUE!
XLOC_002406	XLOC_002406	RP11-348A7.2	chr1:41180510-41180775	hTERT	cMyc	NOTEST	0.198311	0	-1.79769e+308	-1.79769e+308	0.176869	1	no	#VALUE!
XLOC_002419	XLOC_002419	CLDN19	chr1:42971350-42978512	hTERT	cMyc	NOTEST	0.0166269	0	-1.79769e+308	-1.79769e+308	0.237471	1	no	#VALUE!
XLOC_002423	XLOC_002423	RP11-342M1.7	chr1:43124854-43127025	hTERT	cMyc	NOTEST	2.02471e-05	0	-1.79769e+308	-1.79769e+308	0.484477	1	no	#VALUE!
XLOC_002427	XLOC_002427	C1orf210	chr1:43520148-43523837	hTERT	cMyc	OK	1.13058	0	-1.79769e+308	-1.79769e+308	0.052192	0.71338	no	#VALUE!
XLOC_002444	XLOC_002444	U5	chr1:44969313-44969429	hTERT	cMyc	NOTEST	0.046622	0	-1.79769e+308	-1.79769e+308	0.427781	1	no	#VALUE!
XLOC_002448	XLOC_002448	U5	chr1:45058141-45058256	hTERT	cMyc	OK	1.72545	0	-1.79769e+308	-1.79769e+308	0.159595	0.999985	no	#VALUE!
XLOC_002490	XLOC_002490	RP11-252A4.2	chr1:48536095-48710432	hTERT	cMyc	NOTEST	0.0251008	0	-1.79769e+308	-1.79769e+308	0.437308	1	no	#VALUE!
XLOC_002501	XLOC_002501	AL162430.15-1	chr1:51433985-51434425	hTERT	cMyc	NOTEST	0.0861372	0	-1.79769e+308	-1.79769e+308	0.176869	1	no	#VALUE!
XLOC_002526	XLOC_002526	RP4-631H13.5	chr1:53165529-53289870	hTERT	cMyc	NOTEST	0.0873704	0	-1.79769e+308	-1.79769e+308	0.479979	1	no	#VALUE!
XLOC_002543	XLOC_002543	AL353898.10	chr1:54269934-54291765	hTERT	cMyc	NOTEST	0.0737321	0	-1.79769e+308	-1.79769e+308	0.480362	1	no	#VALUE!
XLOC_002563	XLOC_002563	C8B	chr1:57167472-57204276	hTERT	cMyc	NOTEST	0.0129479	0	-1.79769e+308	-1.79769e+308	0.176869	1	no	#VALUE!
XLOC_002608	XLOC_002608	C1orf141	chr1:67330446-67366808	hTERT	cMyc	NOTEST	0.145531	0	-1.79769e+308	-1.79769e+308	0.237471	1	no	#VALUE!
XLOC_002642	XLOC_002642	C1orf173	chr1:74806385-74912010	hTERT	cMyc	NOTEST	0.00329082	0	-1.79769e+308	-1.79769e+308	0.278291	1	no	#VALUE!
XLOC_002717	XLOC_002717	HFM1	chr1:91498911-91643014	hTERT	cMyc	NOTEST	0.00400801	0	-1.79769e+308	-1.79769e+308	0.496635	1	no	#VALUE!
XLOC_002730	XLOC_002730	RP4-593M8.1	chr1:92746840-93030549	hTERT	cMyc	NOTEST	0.102056	0	-1.79769e+308	-1.79769e+308	0.472595	1	no	#VALUE!
XLOC_002763	XLOC_002763	RP11-86H7.2	chr1:94911065-94912305	hTERT	cMyc	NOTEST	0.177118	0	-1.79769e+308	-1.79769e+308	0.0963188	1	no	#VALUE!
XLOC_002772	XLOC_002772	RP4-672J20.2	chr1:98283012-98283534	hTERT	cMyc	NOTEST	0.112973	0	-1.79769e+308	-1.79769e+308	0.131108	1	no	#VALUE!
XLOC_002774	XLOC_002774	PPAPR5	chr1:99128390-99243037	hTERT	cMyc	OK	0.40145	0	-1.79769e+308	-1.79769e+308	0.0797554	0.871026	no	#VALUE!
XLOC_002792	XLOC_002792	COL11A1	chr1:103114610-103346640	hTERT	cMyc	NOTEST	0.0501468	0	-1.79769e+308	-1.79769e+308	0.0647271	1	no	#VALUE!
XLOC_002794	XLOC_002794	RP5-1108M17.5	chr1:103999824-104102834	hTERT	cMyc	NOTEST	0.0224295	0	-1.79769e+308	-1.79769e+308	0.468063	1	no	#VALUE!
XLOC_002809	XLOC_002809	C1orf59	chr1:108992434-109019338	hTERT	cMyc	OK	0.263866	0	-1.79769e+308	-1.79769e+308	0.125549	0.999985	no	#VALUE!
XLOC_002839	XLOC_002839	RP11-96K19.3	chr1:111351844-111359675	hTERT	cMyc	NOTEST	3.67407e-05	0	-1.79769e+308	-1.79769e+308	0.484486	1	no	#VALUE!
XLOC_002846	XLOC_002846	ADORA3	chr1:111827494-112057624	hTERT	cMyc	NOTEST	0.0296963	0	-1.79769e+308	-1.79769e+308	0.477618	1	no	#VALUE!
XLOC_002848	XLOC_002848	AL139012.14	chr1:111827494-112057624	hTERT	cMyc	NOTEST	0.0332489	0	-1.79769e+308	-1.79769e+308	0.468363	1	no	#VALUE!
XLOC_002878	XLOC_002878	NGF	chr1:115630059-115682380	hTERT	cMyc	OK	0.371786	0	-1.79769e+308	-1.79769e+308	0.0590476	0.735632	no	#VALUE!
XLOC_002894	XLOC_002894	VTCN1	chr1:117487731-117555076	hTERT	cMyc	NOTEST	0.0300942	0	-1.79769e+308	-1.79769e+308	0.168302	1	no	#VALUE!
XLOC_002936	XLOC_002936	U1	chr1:142438536-142438700	hTERT	cMyc	NOTEST	0.0365182	0	-1.79769e+308	-1.79769e+308	0.375155	1	no	#VALUE!
XLOC_002970	XLOC_002970	GJA5	chr1:145694955-145712108	hTERT	cMyc	OK	5.92336	0	-1.79769e+308	-1.79769e+308	0.0594012	0.737985	no	#VALUE!
XLOC_002983	XLOC_002983	U1	chr1:146301125-146301289	hTERT	cMyc	NOTEST	0.0365182	0	-1.79769e+308	-1.79769e+308	0.375155	1	no	#VALUE!
XLOC_003012	XLOC_003012	U1	chr1:147780713-147780880	hTERT	cMyc	NOTEST	0.0389429	0	-1.79769e+308	-1.79769e+308	0.376535	1	no	#VALUE!
XLOC_003068	XLOC_003068	AL450992.4	chr1:150187024-150190014	hTERT	cMyc	NOTEST	1.90178e-07	0	-1.79769e+308	-1.79769e+308	0.498015	1	no	#VALUE!
XLOC_003071	XLOC_003071	AL591893.9	chr1:150318578-150319682	hTERT	cMyc	NOTEST	0.00451087	0	-1.79769e+308	-1.79769e+308	0.32642	1	no	#VALUE!
XLOC_003090	XLOC_003090	PGLYRP3	chr1:151536961-151549818	hTERT	cMyc	NOTEST	0.0935856	0	-1.79769e+308	-1.79769e+308	0.0963188	1	no	#VALUE!
XLOC_003098	XLOC_003098	S100A7	chr1:151696843-151699761	hTERT	cMyc	OK	1.09619	0	-1.79769e+308	-1.79769e+308	0.0563165	0.724731	no	#VALUE!
XLOC_003133	XLOC_003133	KCNN3	chr1:152946540-153109378	hTERT	cMyc	NOTEST	0.0161089	0	-1.79769e+308	-1.79769e+308	0.232905	1	no	#VALUE!
XLOC_003170	XLOC_003170	AL139130.28,C1orf61	chr1:154640674-154665995	hTERT	cMyc	NOTEST	0.0788562	0	-1.79769e+308	-1.79769e+308	0.178529	1	no	#VALUE!
XLOC_003268	XLOC_003268	OLFML2B	chr1:160219605-160260268	hTERT	cMyc	NOTEST	0.0688761	0	-1.79769e+308	-1.79769e+308	0.144217	1	no	#VALUE!
XLOC_003273	XLOC_003273	RP11-331H2.3	chr1:161215964-161216207	hTERT	cMyc	NOTEST	7.24961e-05	0	-1.79769e+308	-1.79769e+308	0.49244	1	no	#VALUE!
XLOC_003286	XLOC_003286	AL626787.9	chr1:164294695-164295091	hTERT	cMyc	NOTEST	0.0936312	0	-1.79769e+308	-1.79769e+308	0.176869	1	no	#VALUE!
XLOC_003292	XLOC_003292	GPA33	chr1:165288705-165326492	hTERT	cMyc	NOTEST	0.00930085	0	-1.79769e+308	-1.79769e+308	0.176869	1	no	#VALUE!
XLOC_003314	XLOC_003314	SELL	chr1:167926433-167947461	hTERT	cMyc	NOTEST	0.0444429	0	-1.79769e+308	-1.79769e+308	0.0963188	1	no	#VALUE!
XLOC_003342	XLOC_003342	TNFSF18	chr1:171275722-171286726	hTERT	cMyc	NOTEST	0.16444	0	-1.79769e+308	-1.79769e+308	0.0701601	1	no	#VALUE!
XLOC_003355	XLOC_003355	SNORD78	chr1:172101382-172101447	hTERT	cMyc	OK	7.06508	0	-1.79769e+308	-1.79769e+308	0.176869	0.999985	no	#VALUE!
XLOC_003356	XLOC_003356	SNORD44	chr1:172101728-172101789	hTERT	cMyc	OK	11.1406	0	-1.79769e+308	-1.79769e+308	0.176869	0.999985	no	#VALUE!
XLOC_003357	XLOC_003357	SNORD77	chr1:172102061-172102129	hTERT	cMyc	OK	16.5977	0	-1.79769e+308	-1.79769e+308	0.131108	0.999985	no	#VALUE!
XLOC_003360	XLOC_003360	SNORD74	chr1:172103431-172103511	hTERT	cMyc	OK	4.07819	0	-1.79769e+308	-1.79769e+308	0.176869	0.999985	no	#VALUE!
XLOC_003373	XLOC_003373	TNR	chr1:173558557-173979529	hTERT	cMyc	NOTEST	0.00510052	0	-1.79769e+308	-1.79769e+308	0.276661	1	no	#VALUE!
XLOC_003380	XLOC_003380	ASTN1	chr1:175093369-175400647	hTERT	cMyc	NOTEST	0.00713653	0	-1.79769e+308	-1.79769e+308	0.201368	1	no	#VALUE!
XLOC_003397	XLOC_003397	RP11-52I18.1	chr1:178190530-178350637	hTERT	cMyc	NOTEST	0.0938057	0	-1.79769e+308	-1.79769e+308	0.477822	1	no	#VALUE!
XLOC_003439	XLOC_003439	RP11-134C1.1	chr1:186303072-186303279	hTERT	cMyc	NOTEST	0.246313	0	-1.79769e+308	-1.79769e+308	0.176869	1	no	#VALUE!
XLOC_003449	XLOC_003449	RP11-101E13.1	chr1:191229201-191230430	hTERT	cMyc	NOTEST	0.00168381	0	-1.79769e+308	-1.79769e+308	0.388869	1	no	#VALUE!
XLOC_003485	XLOC_003485	TNNI1	chr1:199639518-199665617	hTERT	cMyc	OK	0.330137	0	-1.79769e+308	-1.79769e+308	0.0537864	0.713879	no	#VALUE!
XLOC_003493	XLOC_003493	RP11-396D18.1	chr1:200584458-200824320	hTERT	cMyc	NOTEST	0.0917394	0	-1.79769e+308	-1.79769e+308	0.484361	1	no	#VALUE!
XLOC_003516	XLOC_003516	RP11-61E2.1	chr1:202108324-202109938	hTERT	cMyc	NOTEST	5.36991e-07	0	-1.79769e+308	-1.79769e+308	0.49764	1	no	#VALUE!
XLOC_003522	XLOC_003522	REN	chr1:202366813-202595667	hTERT	cMyc	NOTEST	0.0185636	0	-1.79769e+308	-1.79769e+308	0.471876	1	no	#VALUE!
XLOC_003537	XLOC_003537	LEMD1	chr1:203617128-203685682	hTERT	cMyc	NOTEST	0.229375	0	-1.79769e+308	-1.79769e+308	0.189212	1	no	#VALUE!
XLOC_003556	XLOC_003556	AC098935.2-1	chr1:205244776-205244853	hTERT	cMyc	OK	3.93846	0	-1.79769e+308	-1.79769e+308	0.176869	0.999985	no	#VALUE!
XLOC_003567	XLOC_003567	RP11-2P2.1	chr1:206495257-206495344	hTERT	cMyc	OK	2.6469	0	-1.79769e+308	-1.79769e+308	0.175224	0.999985	no	#VALUE!
XLOC_003575	XLOC_003575	U5	chr1:208568919-208916261	hTERT	cMyc	NOTEST	0.0462701	0	-1.79769e+308	-1.79769e+308	0.490339	1	no	#VALUE!
XLOC_003631	XLOC_003631	RP11-453O22.1	chr1:219373829-219374186	hTERT	cMyc	NOTEST	0.0944581	0	-1.79769e+308	-1.79769e+308	0.176869	1	no	#VALUE!
XLOC_003662	XLOC_003662	LEFTY1	chr1:224140605-224143469	hTERT	cMyc	NOTEST	0.0165019	0	-1.79769e+308	-1.79769e+308	0.176869	1	no	#VALUE!
XLOC_003777	XLOC_003777	ZP4	chr1:236112332-236120558	hTERT	cMyc	NOTEST	0.178188	0	-1.79769e+308	-1.79769e+308	0.0640708	1	no	#VALUE!
XLOC_003788	XLOC_003788	RP11-136B18.1	chr1:236498416-236498518	hTERT	cMyc	OK	5.7549	0	-1.79769e+308	-1.79769e+308	0.0954352	0.970504	no	#VALUE!
XLOC_003808	XLOC_003808	PLD5	chr1:240318311-240754621	hTERT	cMyc	OK	14.4805	0	-1.79769e+308	-1.79769e+308	0.0224891	0.433938	no	#VALUE!
XLOC_003809	XLOC_003809	RP11-513D4.1	chr1:240318311-240754621	hTERT	cMyc	NOTEST	0.0538014	0	-1.79769e+308	-1.79769e+308	0.474082	1	no	#VALUE!
XLOC_003823	XLOC_003823	AL356512.19	chr1:243199793-243352916	hTERT	cMyc	NOTEST	0.010345	0	-1.79769e+308	-1.79769e+308	0.472273	1	no	#VALUE!
XLOC_003877	XLOC_003877	AL713922.12-1	chr10:82831-86053	hTERT	cMyc	OK	0.366661	0	-1.79769e+308	-1.79769e+308	0.435292	0.999985	no	#VALUE!
XLOC_003904	XLOC_003904	7SK	chr10:6226921-6317500	hTERT	cMyc	NOTEST	0.118469	0	-1.79769e+308	-1.79769e+308	0.475338	1	no	#VALUE!
XLOC_003912	XLOC_003912	RP11-33K5.1	chr10:8701901-8702577	hTERT	cMyc	NOTEST	1.55693e-05	0	-1.79769e+308	-1.79769e+308	0.49155	1	no	#VALUE!
XLOC_003985	XLOC_003985	SPAG6	chr10:22674404-22746531	hTERT	cMyc	NOTEST	0.0121211	0	-1.79769e+308	-1.79769e+308	0.275677	1	no	#VALUE!
XLOC_004003	XLOC_004003	GPR158	chr10:25504295-25931164	hTERT	cMyc	NOTEST	0.00389961	0	-1.79769e+308	-1.79769e+308	0.237471	1	no	#VALUE!
XLOC_004006	XLOC_004006	APBB1IP	chr10:26767271-26896736	hTERT	cMyc	NOTEST	0.0197022	0	-1.79769e+308	-1.79769e+308	0.286394	1	no	#VALUE!
XLOC_004026	XLOC_004026	C10orf126	chr10:29175342-29210833	hTERT	cMyc	NOTEST	0.0124509	0	-1.79769e+308	-1.79769e+308	0.237471	1	no	#VALUE!
XLOC_004057	XLOC_004057	ANKRD30A	chr10:37454790-37561501	hTERT	cMyc	NOTEST	0.00490671	0	-1.79769e+308	-1.79769e+308	0.274962	1	no	#VALUE!
XLOC_004061	XLOC_004061	RP11-20F24.3	chr10:37577051-37644735	hTERT	cMyc	NOTEST	0.0662961	0	-1.79769e+308	-1.79769e+308	0.207706	1	no	#VALUE!
XLOC_004066	XLOC_004066	RP11-775A3.1	chr10:38212527-38213043	hTERT	cMyc	NOTEST	0.00302268	0	-1.79769e+308	-1.79769e+308	0.448762	1	no	#VALUE!
XLOC_004077	XLOC_004077	RP11-453N3.5	chr10:38969044-38971219	hTERT	cMyc	NOTEST	0.00173931	0	-1.79769e+308	-1.79769e+308	0.357464	1	no	#VALUE!
XLOC_004079	XLOC_004079	RP11-96F8.1	chr10:39116140-39116245	hTERT	cMyc	OK	0.395073	0	-1.79769e+308	-1.79769e+308	0.29017	0.999985	no	#VALUE!
XLOC_004080	XLOC_004080	AL031601.2	chr10:42000946-42001270	hTERT	cMyc	NOTEST	0.0578681	0	-1.79769e+308	-1.79769e+308	0.249025	1	no	#VALUE!
XLOC_004095	XLOC_004095	RP11-402L1.12	chr10:43446400-43446836	hTERT	cMyc	NOTEST	0.0801084	0	-1.79769e+308	-1.79769e+308	0.176869	1	no	#VALUE!
XLOC_004103	XLOC_004103	RP11-432I13.1	chr10:44972228-44992379	hTERT	cMyc	NOTEST	0.0209116	0	-1.79769e+308	-1.79769e+308	0.176869	1	no	#VALUE!
XLOC_004112	XLOC_004112	AL603982.7	chr10:46192799-46198900	hTERT	cMyc	NOTEST	0.00399376	0	-1.79769e+308	-1.79769e+308	0.399994	1	no	#VALUE!
XLOC_004117	XLOC_004117	AL391137.11-1	chr10:46511544-46679689	hTERT	cMyc	NOTEST	0.00977404	0	-1.79769e+308	-1.79769e+308	0.496343	1	no	#VALUE!
XLOC_004118	XLOC_004118	GLUDP8	chr10:46511544-46679689	hTERT	cMyc	NOTEST	0.0796195	0	-1.79769e+308	-1.79769e+308	0.494752	1	no	#VALUE!
XLOC_004124	XLOC_004124	FAM25HP	chr10:47210335-47214831	hTERT	cMyc	NOTEST	0.119991	0	-1.79769e+308	-1.79769e+308	0.158715	1	no	#VALUE!
XLOC_004128	XLOC_004128	CTD-2173J9.4	chr10:47758662-47759193	hTERT	cMyc	NOTEST	0.00140018	0	-1.79769e+308	-1.79769e+308	0.466315	1	no	#VALUE!
XLOC_004137	XLOC_004137	AL731733.9-1	chr10:48582534-48588629	hTERT	cMyc	NOTEST	0.00386354	0	-1.79769e+308	-1.79769e+308	0.401174	1	no	#VALUE!
XLOC_004139	XLOC_004139	RP11-542E6.3	chr10:49170747-49171466	hTERT	cMyc	NOTEST	2.73894e-07	0	-1.79769e+308	-1.79769e+308	0.499001	1	no	#VALUE!
XLOC_004141	XLOC_004141	WDFY4	chr10:49562926-49861006	hTERT	cMyc	NOTEST	0.00522685	0	-1.79769e+308	-1.79769e+308	0.279828	1	no	#VALUE!
XLOC_004143	XLOC_004143	CHAT	chr10:50487146-50543156	hTERT	cMyc	NOTEST	0.0117208	0	-1.79769e+308	-1.79769e+308	0.278271	1	no	#VALUE!
XLOC_004150	XLOC_004150	AL672187.12-3	chr10:50696336-51041337	hTERT	cMyc	NOTEST	0.22887	0	-1.79769e+308	-1.79769e+308	0.466441	1	no	#VALUE!
XLOC_004187	XLOC_004187	PHYHIPL	chr10:60606352-60792358	hTERT	cMyc	NOTEST	0.139704	0	-1.79769e+308	-1.79769e+308	0.169649	1	no	#VALUE!
XLOC_004225	XLOC_004225	SNORD98	chr10:70150976-70221315	hTERT	cMyc	OK	9.88753	0	-1.79769e+308	-1.79769e+308	0.482723	0.999985	no	#VALUE!
XLOC_004316	XLOC_004316	RP11-589B3.1	chr10:80973712-80974112	hTERT	cMyc	OK	0.33002	0	-1.79769e+308	-1.79769e+308	0.101748	0.999985	no	#VALUE!
XLOC_004320	XLOC_004320	RP11-506M13.9	chr10:81293801-81294057	hTERT	cMyc	NOTEST	0.0189969	0	-1.79769e+308	-1.79769e+308	0.366935	1	no	#VALUE!
XLOC_004337	XLOC_004337	SH2D4B	chr10:82287637-82396296	hTERT	cMyc	NOTEST	0.0356995	0	-1.79769e+308	-1.79769e+308	0.156152	1	no	#VALUE!
XLOC_004346	XLOC_004346	C10orf99	chr10:85923533-85935027	hTERT	cMyc	NOTEST	0.0313623	0	-1.79769e+308	-1.79769e+308	0.176869	1	no	#VALUE!
XLOC_004364	XLOC_004364	AL136982.11-1	chr10:88799982-88800057	hTERT	cMyc	OK	5.71225	0	-1.79769e+308	-1.79769e+308	0.176869	0.999985	no	#VALUE!
XLOC_004377	XLOC_004377	LIPK	chr10:90474280-90502523	hTERT	cMyc	NOTEST	0.128144	0	-1.79769e+308	-1.79769e+308	0.0957564	1	no	#VALUE!
XLOC_004459	XLOC_004459	GOLGA7B	chr10:99599985-99780575	hTERT	cMyc	OK	2.10115	0	-1.79769e+308	-1.79769e+308	0.0466551	0.67828	no	#VALUE!
XLOC_004517	XLOC_004517	NEURL	chr10:105244037-105342292	hTERT	cMyc	NOTEST	0.0460413	0	-1.79769e+308	-1.79769e+308	0.0915112	1	no	#VALUE!
XLOC_004541	XLOC_004541	RP11-525A16.3	chr10:112200376-112200988	hTERT	cMyc	NOTEST	0.04254	0	-1.79769e+308	-1.79769e+308	0.176775	1	no	#VALUE!
XLOC_004605	XLOC_004605	AL355861.19-1	chr10:120957090-121205118	hTERT	cMyc	NOTEST	0.136852	0	-1.79769e+308	-1.79769e+308	0.458277	1	no	#VALUE!
XLOC_004715	XLOC_004715	CALML5	chr10:5530659-5531518	hTERT	cMyc	NOTEST	0.0959678	0	-1.79769e+308	-1.79769e+308	0.109398	1	no	#VALUE!
XLOC_004737	XLOC_004737	RP1-186E20.1	chr10:10858191-10858630	hTERT	cMyc	NOTEST	0.0863717	0	-1.79769e+308	-1.79769e+308	0.176869	1	no	#VALUE!
XLOC_004831	XLOC_004831	MKX	chr10:28001811-28074753	hTERT	cMyc	NOTEST	0.00846497	0	-1.79769e+308	-1.79769e+308	0.176869	1	no	#VALUE!
XLOC_004855	XLOC_004855	RP11-330O11.2	chr10:31173568-31360860	hTERT	cMyc	NOTEST	0.0258673	0	-1.79769e+308	-1.79769e+308	0.399513	1	no	#VALUE!
XLOC_004856	XLOC_004856	AL117340.3-2	chr10:31648147-31856740	hTERT	cMyc	NOTEST	0.00459698	0	-1.79769e+308	-1.79769e+308	0.473156	1	no	#VALUE!
XLOC_004893	XLOC_004893	RP11-322I2.2	chr10:37273044-37273672	hTERT	cMyc	NOTEST	0.0463465	0	-1.79769e+308	-1.79769e+308	0.176869	1	no	#VALUE!
XLOC_004896	XLOC_004896	RP11-162G10.4	chr10:38123209-38125043	hTERT	cMyc	NOTEST	0.0155463	0	-1.79769e+308	-1.79769e+308	0.176869	1	no	#VALUE!
XLOC_004903	XLOC_004903	RP11-508N22.11	chr10:38579375-38579537	hTERT	cMyc	NOTEST	0.00450938	0	-1.79769e+308	-1.79769e+308	0.456219	1	no	#VALUE!
XLOC_004908	XLOC_004908	AL031601.4	chr10:42075700-42183499	hTERT	cMyc	NOTEST	0.0316009	0	-1.79769e+308	-1.79769e+308	0.235235	1	no	#VALUE!
XLOC_004934	XLOC_004934	RP11-432I13.3	chr10:45047479-45062815	hTERT	cMyc	NOTEST	0.0288285	0	-1.79769e+308	-1.79769e+308	0.176869	1	no	#VALUE!
XLOC_004935	XLOC_004935	OR13A1	chr10:45118107-45123282	hTERT	cMyc	NOTEST	0.0148114	0	-1.79769e+308	-1.79769e+308	0.237471	1	no	#VALUE!
XLOC_004981	XLOC_004981	DRGX	chr10:50242242-50273992	hTERT	cMyc	NOTEST	0.0169778	0	-1.79769e+308	-1.79769e+308	0.131108	1	no	#VALUE!
XLOC_004986	XLOC_004986	FAM25E	chr10:50696336-51041337	hTERT	cMyc	NOTEST	0.0049012	0	-1.79769e+308	-1.79769e+308	0.493967	1	no	#VALUE!
XLOC_005010	XLOC_005010	PCDH15	chr10:55232536-57057708	hTERT	cMyc	NOTEST	0.00327423	0	-1.79769e+308	-1.79769e+308	0.237471	1	no	#VALUE!
XLOC_005016	XLOC_005016	AC016396.6-1	chr10:59625621-59697700	hTERT	cMyc	NOTEST	0.226912	0	-1.79769e+308	-1.79769e+308	0.427121	1	no	#VALUE!
XLOC_005021	XLOC_005021	RP11-135D11.3	chr10:60981167-60981642	hTERT	cMyc	NOTEST	8.70617e-05	0	-1.79769e+308	-1.79769e+308	0.486411	1	no	#VALUE!
XLOC_005037	XLOC_005037	RP11-76F14.1	chr10:66050136-66050685	hTERT	cMyc	NOTEST	2.75741e-07	0	-1.79769e+308	-1.79769e+308	0.499151	1	no	#VALUE!
XLOC_005039	XLOC_005039	RP11-252C24.2	chr10:66677795-66678556	hTERT	cMyc	NOTEST	2.77064e-05	0	-1.79769e+308	-1.79769e+308	0.489425	1	no	#VALUE!
XLOC_005040	XLOC_005040	CTNNA3	chr10:67349874-69125933	hTERT	cMyc	NOTEST	0.016341	0	-1.79769e+308	-1.79769e+308	0.204689	1	no	#VALUE!
XLOC_005056	XLOC_005056	AL513534.17-1	chr10:69990122-70124244	hTERT	cMyc	NOTEST	0.108023	0	-1.79769e+308	-1.79769e+308	0.449352	1	no	#VALUE!
XLOC_005059	XLOC_005059	AL359844.15-2	chr10:70418498-70446740	hTERT	cMyc	OK	0.698618	0	-1.79769e+308	-1.79769e+308	0.478616	0.999985	no	#VALUE!
XLOC_005098	XLOC_005098	RP11-167P22.2	chr10:74066260-74066529	hTERT	cMyc	NOTEST	0.134192	0	-1.79769e+308	-1.79769e+308	0.176869	1	no	#VALUE!
XLOC_005107	XLOC_005107	SNORA11	chr10:74540215-74561584	hTERT	cMyc	OK	0.738114	0	-1.79769e+308	-1.79769e+308	0.351266	0.999985	no	#VALUE!
XLOC_005120	XLOC_005120	SYNPO2L	chr10:75074644-75085838	hTERT	cMyc	NOTEST	0.0298096	0	-1.79769e+308	-1.79769e+308	0.0866175	1	no	#VALUE!
XLOC_005153	XLOC_005153	SFTPA2	chr10:80985625-80990169	hTERT	cMyc	NOTEST	0.00616213	0	-1.79769e+308	-1.79769e+308	0.238612	1	no	#VALUE!
XLOC_005154	XLOC_005154	BX248123.5	chr10:81012053-81014582	hTERT	cMyc	NOTEST	0.00185171	0	-1.79769e+308	-1.79769e+308	0.417165	1	no	#VALUE!
XLOC_005157	XLOC_005157	SFTPA2B	chr10:81305570-81310114	hTERT	cMyc	NOTEST	0.00616213	0	-1.79769e+308	-1.79769e+308	0.238612	1	no	#VALUE!
XLOC_005158	XLOC_005158	RP11-506M13.8	chr10:81331998-81334584	hTERT	cMyc	NOTEST	0.00132132	0	-1.79769e+308	-1.79769e+308	0.421658	1	no	#VALUE!
XLOC_005171	XLOC_005171	MAT1A	chr10:82021556-82039414	hTERT	cMyc	NOTEST	0.0448852	0	-1.79769e+308	-1.79769e+308	0.0915925	1	no	#VALUE!
XLOC_005192	XLOC_005192	U6	chr10:88790974-88791078	hTERT	cMyc	OK	1.61127	0	-1.79769e+308	-1.79769e+308	0.176869	0.999985	no	#VALUE!
XLOC_005242	XLOC_005242	RP11-397J18.1	chr10:95631039-95631685	hTERT	cMyc	NOTEST	2.02383e-05	0	-1.79769e+308	-1.79769e+308	0.491872	1	no	#VALUE!
XLOC_005266	XLOC_005266	RP11-153G4.2	chr10:98582028-98708680	hTERT	cMyc	NOTEST	0.138024	0	-1.79769e+308	-1.79769e+308	0.463398	1	no	#VALUE!
XLOC_005292	XLOC_005292	RP11-316M21.8	chr10:101864163-101864970	hTERT	cMyc	NOTEST	0.030695	0	-1.79769e+308	-1.79769e+308	0.176843	1	no	#VALUE!
XLOC_005329	XLOC_005329	RP11-332O19.2	chr10:104837763-104943041	hTERT	cMyc	NOTEST	0.0809315	0	-1.79769e+308	-1.79769e+308	0.478906	1	no	#VALUE!
XLOC_005372	XLOC_005372	C10orf82	chr10:118413197-118419471	hTERT	cMyc	NOTEST	0.13557	0	-1.79769e+308	-1.79769e+308	0.0884753	1	no	#VALUE!
XLOC_005388	XLOC_005388	SNORA19	chr10:120784530-120830324	hTERT	cMyc	OK	1.09833	0	-1.79769e+308	-1.79769e+308	0.493427	0.999985	no	#VALUE!
XLOC_005411	XLOC_005411	RP11-47G11.2	chr10:125753809-125754334	hTERT	cMyc	NOTEST	0.0584029	0	-1.79769e+308	-1.79769e+308	0.176869	1	no	#VALUE!
XLOC_005497	XLOC_005497	MUC5B	chr11:1200871-1239982	hTERT	cMyc	NOTEST	0.00275417	0	-1.79769e+308	-1.79769e+308	0.131108	1	no	#VALUE!
XLOC_005522	XLOC_005522	AC109309.5	chr11:3253858-3254169	hTERT	cMyc	NOTEST	0.000177972	0	-1.79769e+308	-1.79769e+308	0.485301	1	no	#VALUE!
XLOC_005523	XLOC_005523	AC109309.6	chr11:3299674-3299982	hTERT	cMyc	NOTEST	0.000183845	0	-1.79769e+308	-1.79769e+308	0.48522	1	no	#VALUE!
XLOC_005589	XLOC_005589	OR56B4	chr11:6085584-6086544	hTERT	cMyc	NOTEST	0.0363799	0	-1.79769e+308	-1.79769e+308	0.176869	1	no	#VALUE!
XLOC_005593	XLOC_005593	CNGA4	chr11:6212699-6222283	hTERT	cMyc	NOTEST	0.0132018	0	-1.79769e+308	-1.79769e+308	0.237471	1	no	#VALUE!
XLOC_005594	XLOC_005594	CCKBR	chr11:6237541-6249932	hTERT	cMyc	NOTEST	0.0135966	0	-1.79769e+308	-1.79769e+308	0.176869	1	no	#VALUE!
XLOC_005610	XLOC_005610	SYT9	chr11:7229756-7446844	hTERT	cMyc	NOTEST	0.0129814	0	-1.79769e+308	-1.79769e+308	0.156152	1	no	#VALUE!
XLOC_005634	XLOC_005634	AC009532.9	chr11:10519394-10630360	hTERT	cMyc	NOTEST	0.0484802	0	-1.79769e+308	-1.79769e+308	0.403206	1	no	#VALUE!
XLOC_005660	XLOC_005660	AC116533.11-2	chr11:17030153-17030421	hTERT	cMyc	OK	0.3151	0	-1.79769e+308	-1.79769e+308	0.131108	0.999985	no	#VALUE!
XLOC_005670	XLOC_005670	MRGPRX3	chr11:18099077-18116599	hTERT	cMyc	OK	1.6169	0	-1.79769e+308	-1.79769e+308	0.0485281	0.691515	no	#VALUE!
XLOC_005671	XLOC_005671	MRGPRX4	chr11:18150959-18152403	hTERT	cMyc	NOTEST	0.000489669	0	-1.79769e+308	-1.79769e+308	0.439918	1	no	#VALUE!
XLOC_005689	XLOC_005689	SLC17A6	chr11:22316242-22357619	hTERT	cMyc	NOTEST	0.00833535	0	-1.79769e+308	-1.79769e+308	0.176869	1	no	#VALUE!
XLOC_005734	XLOC_005734	AC090625.1	chr11:35229328-35398186	hTERT	cMyc	NOTEST	0.0343465	0	-1.79769e+308	-1.79769e+308	0.438906	1	no	#VALUE!
XLOC_005773	XLOC_005773	F2	chr11:46697330-46717631	hTERT	cMyc	NOTEST	0.0232609	0	-1.79769e+308	-1.79769e+308	0.131108	1	no	#VALUE!
XLOC_005798	XLOC_005798	TRIM48	chr11:54786233-54795168	hTERT	cMyc	NOTEST	0.0205891	0	-1.79769e+308	-1.79769e+308	0.272031	1	no	#VALUE!
XLOC_005837	XLOC_005837	OR9G9	chr11:56224439-56225357	hTERT	cMyc	NOTEST	0.041016	0	-1.79769e+308	-1.79769e+308	0.176869	1	no	#VALUE!
XLOC_005877	XLOC_005877	AP002347.3	chr11:59422233-59423186	hTERT	cMyc	NOTEST	0.000126649	0	-1.79769e+308	-1.79769e+308	0.476574	1	no	#VALUE!
XLOC_005882	XLOC_005882	MS4A2	chr11:59612712-59622593	hTERT	cMyc	NOTEST	0.00825852	0	-1.79769e+308	-1.79769e+308	0.176869	1	no	#VALUE!
XLOC_005901	XLOC_005901	CD5	chr11:60626542-60651895	hTERT	cMyc	NOTEST	0.00758817	0	-1.79769e+308	-1.79769e+308	0.176869	1	no	#VALUE!
XLOC_005926	XLOC_005926	SCGB1A1	chr11:61943098-61947242	hTERT	cMyc	NOTEST	0.138336	0	-1.79769e+308	-1.79769e+308	0.131108	1	no	#VALUE!
XLOC_005967	XLOC_005967	hsa-mir-1237	chr11:63883200-63896262	hTERT	cMyc	OK	1.58182	0	-1.79769e+308	-1.79769e+308	0.489244	0.999985	no	#VALUE!
XLOC_005968	XLOC_005968	AP003774.4	chr11:63973119-63975702	hTERT	cMyc	NOTEST	0.0101297	0	-1.79769e+308	-1.79769e+308	0.176869	1	no	#VALUE!
XLOC_005984	XLOC_005984	SLC22A20	chr11:64737884-64749743	hTERT	cMyc	NOTEST	0.0265969	0	-1.79769e+308	-1.79769e+308	0.176869	1	no	#VALUE!
XLOC_006041	XLOC_006041	7SK	chr11:66886460-66886755	hTERT	cMyc	NOTEST	0.139215	0	-1.79769e+308	-1.79769e+308	0.176869	1	no	#VALUE!
XLOC_006064	XLOC_006064	AP000879.4	chr11:69601975-69602257	hTERT	cMyc	OK	0.760277	0	-1.79769e+308	-1.79769e+308	0.0874506	0.922744	no	#VALUE!
XLOC_006074	XLOC_006074	KRTAP5-9	chr11:70937209-70937943	hTERT	cMyc	NOTEST	0.0479406	0	-1.79769e+308	-1.79769e+308	0.176869	1	no	#VALUE!
XLOC_006086	XLOC_006086	FOLR3	chr11:71524418-71528582	hTERT	cMyc	OK	4.62871	0	-1.79769e+308	-1.79769e+308	0.0402852	0.621099	no	#VALUE!
XLOC_006088	XLOC_006088	FOLR2	chr11:71605475-71610632	hTERT	cMyc	NOTEST	0.168899	0	-1.79769e+308	-1.79769e+308	0.0884753	1	no	#VALUE!
XLOC_006094	XLOC_006094	P2RY6	chr11:72653217-72687292	hTERT	cMyc	OK	0.569163	0	-1.79769e+308	-1.79769e+308	0.132254	0.999985	no	#VALUE!
XLOC_006097	XLOC_006097	PLEKHB1	chr11:73023591-73051510	hTERT	cMyc	NOTEST	0.0601798	0	-1.79769e+308	-1.79769e+308	0.110409	1	no	#VALUE!
XLOC_006108	XLOC_006108	SRP_euk_arch	chr11:74137560-74337880	hTERT	cMyc	NOTEST	0.149356	0	-1.79769e+308	-1.79769e+308	0.476013	1	no	#VALUE!
XLOC_006180	XLOC_006180	CCDC67	chr11:92703530-92811282	hTERT	cMyc	NOTEST	0.00941469	0	-1.79769e+308	-1.79769e+308	0.237471	1	no	#VALUE!
XLOC_006184	XLOC_006184	snoU2_19	chr11:93034524-93114308	hTERT	cMyc	OK	3.15052	0	-1.79769e+308	-1.79769e+308	0.480942	0.999985	no	#VALUE!
XLOC_006234	XLOC_006234	RAB39	chr11:107304486-107339416	hTERT	cMyc	NOTEST	0.0555824	0	-1.79769e+308	-1.79769e+308	0.109398	1	no	#VALUE!
XLOC_006278	XLOC_006278	FAM55B	chr11:114054466-114083495	hTERT	cMyc	NOTEST	0.0499337	0	-1.79769e+308	-1.79769e+308	0.130956	1	no	#VALUE!
XLOC_006288	XLOC_006288	IL10RA	chr11:117362318-117377404	hTERT	cMyc	NOTEST	0.0131477	0	-1.79769e+308	-1.79769e+308	0.131108	1	no	#VALUE!
XLOC_006290	XLOC_006290	TMPRSS4	chr11:117452936-117495764	hTERT	cMyc	OK	0.836485	0	-1.79769e+308	-1.79769e+308	0.125566	0.999985	no	#VALUE!
XLOC_006323	XLOC_006323	AP000679.7	chr11:119544894-119547597	hTERT	cMyc	NOTEST	0.0126598	0	-1.79769e+308	-1.79769e+308	0.176869	1	no	#VALUE!
XLOC_006339	XLOC_006339	CRTAM	chr11:122214415-122248544	hTERT	cMyc	NOTEST	0.0202303	0	-1.79769e+308	-1.79769e+308	0.131108	1	no	#VALUE!
XLOC_006396	XLOC_006396	BARX2	chr11:128751090-128827384	hTERT	cMyc	NOTEST	0.101003	0	-1.79769e+308	-1.79769e+308	0.0760485	1	no	#VALUE!
XLOC_006422	XLOC_006422	SRP_euk_arch	chr11:407929-432011	hTERT	cMyc	OK	0.431862	0	-1.79769e+308	-1.79769e+308	0.448001	0.999985	no	#VALUE!
XLOC_006458	XLOC_006458	TRPM5	chr11:2382335-2400851	hTERT	cMyc	NOTEST	0.00636111	0	-1.79769e+308	-1.79769e+308	0.176869	1	no	#VALUE!
XLOC_006472	XLOC_006472	AC127526.11-1	chr11:3427022-3427483	hTERT	cMyc	OK	0.28444	0	-1.79769e+308	-1.79769e+308	0.109398	0.999985	no	#VALUE!
XLOC_006474	XLOC_006474	AP006294.2	chr11:3569082-3569421	hTERT	cMyc	NOTEST	0.0991982	0	-1.79769e+308	-1.79769e+308	0.176869	1	no	#VALUE!
XLOC_006519	XLOC_006519	HBE1,HBG2	chr11:5230995-5850164	hTERT	cMyc	NOTEST	0.0142459	0	-1.79769e+308	-1.79769e+308	0.480582	1	no	#VALUE!
XLOC_006528	XLOC_006528	UBQLNL	chr11:5230995-5850164	hTERT	cMyc	NOTEST	0.0526669	0	-1.79769e+308	-1.79769e+308	0.456635	1	no	#VALUE!
XLOC_006529	XLOC_006529	AC087380.14	chr11:5230995-5850164	hTERT	cMyc	NOTEST	0.0175301	0	-1.79769e+308	-1.79769e+308	0.480582	1	no	#VALUE!
XLOC_006532	XLOC_006532	AC015691.7	chr11:5230995-5850164	hTERT	cMyc	NOTEST	0.0551574	0	-1.79769e+308	-1.79769e+308	0.472541	1	no	#VALUE!
XLOC_006548	XLOC_006548	HPX	chr11:6408857-6418830	hTERT	cMyc	NOTEST	0.111338	0	-1.79769e+308	-1.79769e+308	0.0760485	1	no	#VALUE!
XLOC_006568	XLOC_006568	OR10A3	chr11:7916698-7917643	hTERT	cMyc	NOTEST	0.0417984	0	-1.79769e+308	-1.79769e+308	0.176869	1	no	#VALUE!
XLOC_006570	XLOC_006570	RIC3	chr11:8087071-8147148	hTERT	cMyc	NOTEST	0.0964823	0	-1.79769e+308	-1.79769e+308	0.151757	1	no	#VALUE!
XLOC_006631	XLOC_006631	IGSF22	chr11:18676926-18704353	hTERT	cMyc	NOTEST	0.016598	0	-1.79769e+308	-1.79769e+308	0.364628	1	no	#VALUE!
XLOC_006633	XLOC_006633	MRGPRX1	chr11:18911225-18913125	hTERT	cMyc	NOTEST	0.0010495	0	-1.79769e+308	-1.79769e+308	0.491033	1	no	#VALUE!
XLOC_006634	XLOC_006634	MRGPRX2	chr11:19032580-19038804	hTERT	cMyc	NOTEST	5.22398e-05	0	-1.79769e+308	-1.79769e+308	0.477349	1	no	#VALUE!
XLOC_006659	XLOC_006659	AL135932.7,DCDC1	chr11:30921324-31347933	hTERT	cMyc	NOTEST	0.0193508	0	-1.79769e+308	-1.79769e+308	0.237471	1	no	#VALUE!
XLOC_006677	XLOC_006677	RP1-53C18.3	chr11:34382785-34383072	hTERT	cMyc	NOTEST	0.112329	0	-1.79769e+308	-1.79769e+308	0.176638	1	no	#VALUE!
XLOC_006680	XLOC_006680	SLC1A2	chr11:35229328-35398186	hTERT	cMyc	NOTEST	0.00282198	0	-1.79769e+308	-1.79769e+308	0.278418	1	no	#VALUE!
XLOC_006699	XLOC_006699	CHRM4	chr11:46363223-46364734	hTERT	cMyc	NOTEST	0.0189458	0	-1.79769e+308	-1.79769e+308	0.237471	1	no	#VALUE!
XLOC_006704	XLOC_006704	SNORD67	chr11:46721661-46824419	hTERT	cMyc	OK	2.75073	0	-1.79769e+308	-1.79769e+308	0.484784	0.999985	no	#VALUE!
XLOC_006714	XLOC_006714	RAPSN	chr11:47415883-47427306	hTERT	cMyc	NOTEST	0.0321031	0	-1.79769e+308	-1.79769e+308	0.177812	1	no	#VALUE!
XLOC_006750	XLOC_006750	AP003033.2	chr11:55481698-55481964	hTERT	cMyc	NOTEST	0.17041	0	-1.79769e+308	-1.79769e+308	0.176869	1	no	#VALUE!
XLOC_006752	XLOC_006752	OR7E5P	chr11:55502754-55510457	hTERT	cMyc	NOTEST	1.04158e-05	0	-1.79769e+308	-1.79769e+308	0.49061	1	no	#VALUE!
XLOC_006803	XLOC_006803	AP002358.3-3	chr11:58792924-58808082	hTERT	cMyc	NOTEST	0.0116876	0	-1.79769e+308	-1.79769e+308	0.176869	1	no	#VALUE!
XLOC_006814	XLOC_006814	TCN1	chr11:59376859-59390617	hTERT	cMyc	NOTEST	0.123658	0	-1.79769e+308	-1.79769e+308	0.0760485	1	no	#VALUE!
XLOC_006856	XLOC_006856	SNORD31	chr11:62377372-62377443	hTERT	cMyc	OK	6.56994	0	-1.79769e+308	-1.79769e+308	0.176869	0.999985	no	#VALUE!
XLOC_006951	XLOC_006951	TBX10	chr11:67155350-67163613	hTERT	cMyc	NOTEST	0.0155203	0	-1.79769e+308	-1.79769e+308	0.27971	1	no	#VALUE!
XLOC_006954	XLOC_006954	AP003385.2	chr11:67246718-67247369	hTERT	cMyc	NOTEST	0.0163342	0	-1.79769e+308	-1.79769e+308	0.299174	1	no	#VALUE!
XLOC_006974	XLOC_006974	SHANK2	chr11:69991608-70536020	hTERT	cMyc	NOTEST	0.0309122	0	-1.79769e+308	-1.79769e+308	0.0717067	1	no	#VALUE!
XLOC_007019	XLOC_007019	U6	chr11:74337974-74366427	hTERT	cMyc	OK	1.74665	0	-1.79769e+308	-1.79769e+308	0.479803	0.999985	no	#VALUE!
XLOC_007060	XLOC_007060	AP000639.4	chr11:82843700-85015962	hTERT	cMyc	OK	0.279133	0	-1.79769e+308	-1.79769e+308	0.49428	0.999985	no	#VALUE!
XLOC_007067	XLOC_007067	AP000654.4	chr11:86221277-86221791	hTERT	cMyc	OK	0.298679	0	-1.79769e+308	-1.79769e+308	0.109398	0.999985	no	#VALUE!
XLOC_007078	XLOC_007078	NOX4	chr11:88699162-88864301	hTERT	cMyc	NOTEST	0.0594118	0	-1.79769e+308	-1.79769e+308	0.133665	1	no	#VALUE!
XLOC_007114	XLOC_007114	TRPC6	chr11:100827576-100959869	hTERT	cMyc	NOTEST	0.141373	0	-1.79769e+308	-1.79769e+308	0.0560615	1	no	#VALUE!
XLOC_007115	XLOC_007115	ANGPTL5	chr11:101266615-101377003	hTERT	cMyc	NOTEST	0.0278814	0	-1.79769e+308	-1.79769e+308	0.424942	1	no	#VALUE!
XLOC_007122	XLOC_007122	MMP10	chr11:102146454-102156569	hTERT	cMyc	OK	8.07747	0	-1.79769e+308	-1.79769e+308	0.0201279	0.404912	no	#VALUE!
XLOC_007166	XLOC_007166	BTG4	chr11:110843464-110888274	hTERT	cMyc	NOTEST	0.0299872	0	-1.79769e+308	-1.79769e+308	0.176869	1	no	#VALUE!
XLOC_007167	XLOC_007167	AP000925.2	chr11:110978379-111102840	hTERT	cMyc	NOTEST	0.0149687	0	-1.79769e+308	-1.79769e+308	0.474996	1	no	#VALUE!
XLOC_007208	XLOC_007208	FXYD6	chr11:117212902-117252577	hTERT	cMyc	NOTEST	0.0156923	0	-1.79769e+308	-1.79769e+308	0.176869	1	no	#VALUE!
XLOC_007209	XLOC_007209	TMPRSS13	chr11:117276569-117305325	hTERT	cMyc	NOTEST	0.082622	0	-1.79769e+308	-1.79769e+308	0.0652061	1	no	#VALUE!
XLOC_007212	XLOC_007212	SCN2B	chr11:117538728-117552546	hTERT	cMyc	NOTEST	0.0320433	0	-1.79769e+308	-1.79769e+308	0.0809897	1	no	#VALUE!
XLOC_007213	XLOC_007213	AMICA1	chr11:117569651-117601019	hTERT	cMyc	NOTEST	0.014037	0	-1.79769e+308	-1.79769e+308	0.273736	1	no	#VALUE!
XLOC_007250	XLOC_007250	SNORD14	chr11:122433412-122438054	hTERT	cMyc	OK	12.9614	0	-1.79769e+308	-1.79769e+308	0.495008	0.999985	no	#VALUE!
XLOC_007259	XLOC_007259	OR10S1	chr11:123352612-123353608	hTERT	cMyc	NOTEST	0.0358646	0	-1.79769e+308	-1.79769e+308	0.176869	1	no	#VALUE!
XLOC_007306	XLOC_007306	OPCML	chr11:131790084-132907429	hTERT	cMyc	NOTEST	0.131401	0	-1.79769e+308	-1.79769e+308	0.0600011	1	no	#VALUE!
XLOC_007315	XLOC_007315	IQSEC3	chr12:46309-157881	hTERT	cMyc	NOTEST	0.00866443	0	-1.79769e+308	-1.79769e+308	0.237471	1	no	#VALUE!
XLOC_007326	XLOC_007326	AC007618.3	chr12:2032724-2677376	hTERT	cMyc	NOTEST	0.0253966	0	-1.79769e+308	-1.79769e+308	0.237471	1	no	#VALUE!
XLOC_007379	XLOC_007379	DPPA3	chr12:7755316-7761417	hTERT	cMyc	NOTEST	0.0442594	0	-1.79769e+308	-1.79769e+308	0.143118	1	no	#VALUE!
XLOC_007381	XLOC_007381	NANOGP8	chr12:7833261-7839922	hTERT	cMyc	NOTEST	0.0051811	0	-1.79769e+308	-1.79769e+308	0.266763	1	no	#VALUE!
XLOC_007384	XLOC_007384	NANOGP1	chr12:7939359-7943941	hTERT	cMyc	NOTEST	0.00934768	0	-1.79769e+308	-1.79769e+308	0.217553	1	no	#VALUE!
XLOC_007397	XLOC_007397	A2ML1	chr12:8866416-8920646	hTERT	cMyc	OK	11.9868	0	-1.79769e+308	-1.79769e+308	0.00610914	0.17242	no	#VALUE!
XLOC_007408	XLOC_007408	CLEC12A	chr12:10015280-10062347	hTERT	cMyc	NOTEST	0.0283045	0	-1.79769e+308	-1.79769e+308	0.237471	1	no	#VALUE!
XLOC_007416	XLOC_007416	AC018630.40-1	chr12:10982119-11215465	hTERT	cMyc	NOTEST	0.239063	0	-1.79769e+308	-1.79769e+308	0.461274	1	no	#VALUE!
XLOC_007417	XLOC_007417	AC018630.40-2	chr12:10982119-11215465	hTERT	cMyc	NOTEST	0.239063	0	-1.79769e+308	-1.79769e+308	0.461274	1	no	#VALUE!
XLOC_007431	XLOC_007431	hsa-mir-614	chr12:12960029-12960119	hTERT	cMyc	OK	21.006	0	-1.79769e+308	-1.79769e+308	0.0663052	0.778462	no	#VALUE!
XLOC_007432	XLOC_007432	SNORD88	chr12:13016253-13016344	hTERT	cMyc	OK	2.04764	0	-1.79769e+308	-1.79769e+308	0.176869	0.999985	no	#VALUE!
XLOC_007462	XLOC_007462	SLCO1B3	chr12:20854904-20960925	hTERT	cMyc	NOTEST	0.0125692	0	-1.79769e+308	-1.79769e+308	0.237471	1	no	#VALUE!
XLOC_007566	XLOC_007566	AQP6	chr12:48652886-48657189	hTERT	cMyc	NOTEST	0.0376713	0	-1.79769e+308	-1.79769e+308	0.117995	1	no	#VALUE!
XLOC_007599	XLOC_007599	AC078864.20	chr12:50787382-50788293	hTERT	cMyc	NOTEST	0.00646356	0	-1.79769e+308	-1.79769e+308	0.347543	1	no	#VALUE!
XLOC_007676	XLOC_007676	SLC39A5	chr12:54910804-54938410	hTERT	cMyc	NOTEST	0.0441585	0	-1.79769e+308	-1.79769e+308	0.475761	1	no	#VALUE!
XLOC_007779	XLOC_007779	C12orf64	chr12:79126113-79297001	hTERT	cMyc	NOTEST	0.0117215	0	-1.79769e+308	-1.79769e+308	0.142576	1	no	#VALUE!
XLOC_007800	XLOC_007800	C12orf37	chr12:89856563-89866577	hTERT	cMyc	NOTEST	0.0692645	0	-1.79769e+308	-1.79769e+308	0.109398	1	no	#VALUE!
XLOC_007851	XLOC_007851	NR1H4	chr12:99391809-99481775	hTERT	cMyc	NOTEST	0.0298436	0	-1.79769e+308	-1.79769e+308	0.156152	1	no	#VALUE!
XLOC_007853	XLOC_007853	ANO4	chr12:99712715-100046539	hTERT	cMyc	OK	1.91657	0	-1.79769e+308	-1.79769e+308	0.0709052	0.811379	no	#VALUE!
XLOC_007904	XLOC_007904	MYO1H	chr12:108310870-108367824	hTERT	cMyc	NOTEST	0.00773257	0	-1.79769e+308	-1.79769e+308	0.176869	1	no	#VALUE!
XLOC_007921	XLOC_007921	AC005805.12	chr12:110306915-110308357	hTERT	cMyc	NOTEST	2.81096e-06	0	-1.79769e+308	-1.79769e+308	0.496641	1	no	#VALUE!
XLOC_007929	XLOC_007929	Y_RNA	chr12:111047746-111075790	hTERT	cMyc	OK	0.722008	0	-1.79769e+308	-1.79769e+308	0.481081	0.999985	no	#VALUE!
XLOC_008012	XLOC_008012	FAM101A	chr12:123339662-123366521	hTERT	cMyc	NOTEST	0.022972	0	-1.79769e+308	-1.79769e+308	0.156152	1	no	#VALUE!
XLOC_008023	XLOC_008023	FZD10	chr12:129212984-129216237	hTERT	cMyc	OK	0.26584	0	-1.79769e+308	-1.79769e+308	0.0531105	0.713421	no	#VALUE!
XLOC_008028	XLOC_008028	GPR133	chr12:130004789-130189786	hTERT	cMyc	NOTEST	0.0177162	0	-1.79769e+308	-1.79769e+308	0.237471	1	no	#VALUE!
XLOC_008054	XLOC_008054	NINJ2	chr12:543723-643016	hTERT	cMyc	NOTEST	0.142513	0	-1.79769e+308	-1.79769e+308	0.323612	1	no	#VALUE!
XLOC_008058	XLOC_008058	AC005343.1	chr12:1771383-1898131	hTERT	cMyc	NOTEST	0.068262	0	-1.79769e+308	-1.79769e+308	0.237471	1	no	#VALUE!
XLOC_008066	XLOC_008066	AC005831.1-3	chr12:3596085-3613157	hTERT	cMyc	NOTEST	0.0580985	0	-1.79769e+308	-1.79769e+308	0.176869	1	no	#VALUE!
XLOC_008077	XLOC_008077	ANO2	chr12:5542080-5925659	hTERT	cMyc	NOTEST	0.0247101	0	-1.79769e+308	-1.79769e+308	0.0963188	1	no	#VALUE!
XLOC_008080	XLOC_008080	Y_RNA	chr12:6179141-6222635	hTERT	cMyc	OK	1.41803	0	-1.79769e+308	-1.79769e+308	0.487324	0.999985	no	#VALUE!
XLOC_008106	XLOC_008106	CD163	chr12:7514680-7547553	hTERT	cMyc	NOTEST	0.00602068	0	-1.79769e+308	-1.79769e+308	0.252914	1	no	#VALUE!
XLOC_008129	XLOC_008129	A2M	chr12:9096692-9160020	hTERT	cMyc	NOTEST	0.0616325	0	-1.79769e+308	-1.79769e+308	0.0667395	1	no	#VALUE!
XLOC_008143	XLOC_008143	CLEC1A	chr12:10113420-10142851	hTERT	cMyc	NOTEST	0.0116218	0	-1.79769e+308	-1.79769e+308	0.237471	1	no	#VALUE!
XLOC_008144	XLOC_008144	CLEC7A	chr12:10160668-10174135	hTERT	cMyc	NOTEST	0.181335	0	-1.79769e+308	-1.79769e+308	0.171517	1	no	#VALUE!
XLOC_008145	XLOC_008145	OLR1	chr12:10202170-10216057	hTERT	cMyc	NOTEST	0.0780948	0	-1.79769e+308	-1.79769e+308	0.0760485	1	no	#VALUE!
XLOC_008162	XLOC_008162	TAS2R50	chr12:10982119-11215465	hTERT	cMyc	NOTEST	0.0401844	0	-1.79769e+308	-1.79769e+308	0.445319	1	no	#VALUE!
XLOC_008166	XLOC_008166	PRB3	chr12:11311392-11313908	hTERT	cMyc	NOTEST	0.022034	0	-1.79769e+308	-1.79769e+308	0.237857	1	no	#VALUE!
XLOC_008167	XLOC_008167	PRB1	chr12:11351283-11439768	hTERT	cMyc	NOTEST	0.0730027	0	-1.79769e+308	-1.79769e+308	0.157576	1	no	#VALUE!
XLOC_008178	XLOC_008178	C12orf36	chr12:13415289-13420631	hTERT	cMyc	NOTEST	0.117103	0	-1.79769e+308	-1.79769e+308	0.0640708	1	no	#VALUE!
XLOC_008191	XLOC_008191	ERP27	chr12:14958240-14982750	hTERT	cMyc	OK	0.332856	0	-1.79769e+308	-1.79769e+308	0.0549719	0.719591	no	#VALUE!
XLOC_008202	XLOC_008202	PLCZ1	chr12:18727382-18782258	hTERT	cMyc	NOTEST	0.111887	0	-1.79769e+308	-1.79769e+308	0.409485	1	no	#VALUE!
XLOC_008211	XLOC_008211	ABCC9	chr12:21841589-21985603	hTERT	cMyc	NOTEST	0.00752387	0	-1.79769e+308	-1.79769e+308	0.156152	1	no	#VALUE!
XLOC_008218	XLOC_008218	AC026310.24	chr12:25011327-25011705	hTERT	cMyc	NOTEST	5.23902e-05	0	-1.79769e+308	-1.79769e+308	0.490773	1	no	#VALUE!
XLOC_008273	XLOC_008273	AC079630.1	chr12:38435089-38786158	hTERT	cMyc	NOTEST	0.101471	0	-1.79769e+308	-1.79769e+308	0.452607	1	no	#VALUE!
XLOC_008313	XLOC_008313	SNORA2	chr12:47333466-47362270	hTERT	cMyc	OK	1.41367	0	-1.79769e+308	-1.79769e+308	0.460726	0.999985	no	#VALUE!
XLOC_008321	XLOC_008321	Y_RNA	chr12:47584186-47611527	hTERT	cMyc	OK	1.94051	0	-1.79769e+308	-1.79769e+308	0.456866	0.999985	no	#VALUE!
XLOC_008342	XLOC_008342	FAIM2	chr12:48544777-48583987	hTERT	cMyc	NOTEST	0.0111044	0	-1.79769e+308	-1.79769e+308	0.156152	1	no	#VALUE!
XLOC_008367	XLOC_008367	BIN2	chr12:49961089-50004215	hTERT	cMyc	NOTEST	0.019456	0	-1.79769e+308	-1.79769e+308	0.131108	1	no	#VALUE!
XLOC_008387	XLOC_008387	KRT2	chr12:51324609-51332226	hTERT	cMyc	NOTEST	0.0195138	0	-1.79769e+308	-1.79769e+308	0.131107	1	no	#VALUE!
XLOC_008389	XLOC_008389	KRT77	chr12:51369909-51383514	hTERT	cMyc	NOTEST	0.0635785	0	-1.79769e+308	-1.79769e+308	0.0721341	1	no	#VALUE!
XLOC_008448	XLOC_008448	SNORD59	chr12:55318229-55326119	hTERT	cMyc	OK	11.6611	0	-1.79769e+308	-1.79769e+308	0.49166	0.999985	no	#VALUE!
XLOC_008449	XLOC_008449	SNORD59	chr12:55318229-55326119	hTERT	cMyc	OK	5.05297	0	-1.79769e+308	-1.79769e+308	0.494103	0.999985	no	#VALUE!
XLOC_008455	XLOC_008455	SDR9C7	chr12:55603204-55614456	hTERT	cMyc	NOTEST	0.015445	0	-1.79769e+308	-1.79769e+308	0.176869	1	no	#VALUE!
XLOC_008459	XLOC_008459	MYO1A	chr12:55708568-55730160	hTERT	cMyc	NOTEST	0.0135701	0	-1.79769e+308	-1.79769e+308	0.131108	1	no	#VALUE!
XLOC_008578	XLOC_008578	CLLU1OS	chr12:91338000-91348861	hTERT	cMyc	NOTEST	0.036931	0	-1.79769e+308	-1.79769e+308	0.237471	1	no	#VALUE!
XLOC_008614	XLOC_008614	SRP_euk_arch	chr12:99074347-99091202	hTERT	cMyc	NOTEST	0.136595	0	-1.79769e+308	-1.79769e+308	0.325683	1	no	#VALUE!
XLOC_008617	XLOC_008617	SLC5A8	chr12:100073409-100128120	hTERT	cMyc	NOTEST	0.0253456	0	-1.79769e+308	-1.79769e+308	0.142576	1	no	#VALUE!
XLOC_008635	XLOC_008635	C12orf42	chr12:102195053-102413876	hTERT	cMyc	NOTEST	0.0438811	0	-1.79769e+308	-1.79769e+308	0.156152	1	no	#VALUE!
XLOC_008664	XLOC_008664	SVOP	chr12:107828786-107856860	hTERT	cMyc	NOTEST	0.010549	0	-1.79769e+308	-1.79769e+308	0.237471	1	no	#VALUE!
XLOC_008685	XLOC_008685	SNORD50	chr12:109413712-109424299	hTERT	cMyc	OK	11.9859	0	-1.79769e+308	-1.79769e+308	0.46971	0.999985	no	#VALUE!
XLOC_008687	XLOC_008687	HVCN1	chr12:109536262-109605455	hTERT	cMyc	NOTEST	0.0184877	0	-1.79769e+308	-1.79769e+308	0.455982	1	no	#VALUE!
XLOC_008703	XLOC_008703	Y_RNA	chr12:112079368-112107667	hTERT	cMyc	OK	2.22325	0	-1.79769e+308	-1.79769e+308	0.486177	0.999985	no	#VALUE!
XLOC_008707	XLOC_008707	LHX5	chr12:112385076-112394260	hTERT	cMyc	NOTEST	7.24846e-05	0	-1.79769e+308	-1.79769e+308	0.469505	1	no	#VALUE!
XLOC_008720	XLOC_008720	TESC	chr12:115961112-116021634	hTERT	cMyc	NOTEST	0.0479695	0	-1.79769e+308	-1.79769e+308	0.181621	1	no	#VALUE!
XLOC_008736	XLOC_008736	MSI1	chr12:119263515-119291341	hTERT	cMyc	NOTEST	0.00965091	0	-1.79769e+308	-1.79769e+308	0.176866	1	no	#VALUE!
XLOC_008835	XLOC_008835	AL512652.18	chr13:20175478-20195236	hTERT	cMyc	NOTEST	0.104856	0	-1.79769e+308	-1.79769e+308	0.385267	1	no	#VALUE!
XLOC_008848	XLOC_008848	RP11-363G2.3	chr13:22322239-22322700	hTERT	cMyc	NOTEST	0.0049909	0	-1.79769e+308	-1.79769e+308	0.407013	1	no	#VALUE!
XLOC_008864	XLOC_008864	ATP12A	chr13:24152694-24183918	hTERT	cMyc	NOTEST	0.187345	0	-1.79769e+308	-1.79769e+308	0.0554345	1	no	#VALUE!
XLOC_008870	XLOC_008870	AL590787.24	chr13:24718668-24718753	hTERT	cMyc	OK	3.8852	0	-1.79769e+308	-1.79769e+308	0.176869	0.999985	no	#VALUE!
XLOC_008891	XLOC_008891	PDX1	chr13:27392156-27397394	hTERT	cMyc	NOTEST	0.0385486	0	-1.79769e+308	-1.79769e+308	0.131108	1	no	#VALUE!
XLOC_008900	XLOC_008900	KIAA0774	chr13:28496747-28978083	hTERT	cMyc	NOTEST	0.0130172	0	-1.79769e+308	-1.79769e+308	0.389649	1	no	#VALUE!
XLOC_008914	XLOC_008914	RP11-367C11.2	chr13:30672111-30804409	hTERT	cMyc	NOTEST	0.0833118	0	-1.79769e+308	-1.79769e+308	0.44021	1	no	#VALUE!
XLOC_008937	XLOC_008937	FREM2	chr13:38159172-38359263	hTERT	cMyc	NOTEST	0.00701835	0	-1.79769e+308	-1.79769e+308	0.100613	1	no	#VALUE!
XLOC_008998	XLOC_008998	MLNR	chr13:48692474-48694514	hTERT	cMyc	NOTEST	0.0301668	0	-1.79769e+308	-1.79769e+308	0.272158	1	no	#VALUE!
XLOC_009001	XLOC_009001	RP11-185C18.4	chr13:48780789-48964298	hTERT	cMyc	OK	0.567449	0	-1.79769e+308	-1.79769e+308	0.452928	0.999985	no	#VALUE!
XLOC_009010	XLOC_009010	AL137060.13	chr13:49554377-49577432	hTERT	cMyc	NOTEST	0.0628828	0	-1.79769e+308	-1.79769e+308	0.457108	1	no	#VALUE!
XLOC_009014	XLOC_009014	FAM124A	chr13:50694555-50755904	hTERT	cMyc	NOTEST	0.0261479	0	-1.79769e+308	-1.79769e+308	0.110833	1	no	#VALUE!
XLOC_009020	XLOC_009020	CCDC70	chr13:51334117-51338372	hTERT	cMyc	NOTEST	0.0217384	0	-1.79769e+308	-1.79769e+308	0.176869	1	no	#VALUE!
XLOC_009031	XLOC_009031	RP11-24H2.1	chr13:52672116-52674548	hTERT	cMyc	NOTEST	8.97691e-07	0	-1.79769e+308	-1.79769e+308	0.496543	1	no	#VALUE!
XLOC_009065	XLOC_009065	RP11-184L18.1	chr13:70395796-70396588	hTERT	cMyc	NOTEST	0.000118501	0	-1.79769e+308	-1.79769e+308	0.4764	1	no	#VALUE!
XLOC_009088	XLOC_009088	IRG1	chr13:76420632-76430778	hTERT	cMyc	NOTEST	0.0499831	0	-1.79769e+308	-1.79769e+308	0.0963188	1	no	#VALUE!
XLOC_009103	XLOC_009103	RP11-51N22.2	chr13:80126890-80129129	hTERT	cMyc	NOTEST	0.02489	0	-1.79769e+308	-1.79769e+308	0.131108	1	no	#VALUE!
XLOC_009123	XLOC_009123	GPC5	chr13:90848918-92316693	hTERT	cMyc	NOTEST	0.0243836	0	-1.79769e+308	-1.79769e+308	0.222496	1	no	#VALUE!
XLOC_009134	XLOC_009134	HS6ST3	chr13:95541093-96283672	hTERT	cMyc	NOTEST	0.014305	0	-1.79769e+308	-1.79769e+308	0.23603	1	no	#VALUE!
XLOC_009161	XLOC_009161	AL136526.27	chr13:99539337-100039047	hTERT	cMyc	NOTEST	0.0460152	0	-1.79769e+308	-1.79769e+308	0.462369	1	no	#VALUE!
XLOC_009244	XLOC_009244	RP11-264J4.4	chr13:19651116-19651601	hTERT	cMyc	NOTEST	0.0704746	0	-1.79769e+308	-1.79769e+308	0.176869	1	no	#VALUE!
XLOC_009262	XLOC_009262	RP11-149B7.4	chr13:20955972-20956313	hTERT	cMyc	NOTEST	0.00317637	0	-1.79769e+308	-1.79769e+308	0.430406	1	no	#VALUE!
XLOC_009291	XLOC_009291	AL157366.12	chr13:24844208-25497989	hTERT	cMyc	NOTEST	0.081821	0	-1.79769e+308	-1.79769e+308	0.439466	1	no	#VALUE!
XLOC_009293	XLOC_009293	TMEM46	chr13:25516734-25523198	hTERT	cMyc	NOTEST	0.115749	0	-1.79769e+308	-1.79769e+308	0.0663052	1	no	#VALUE!
XLOC_009297	XLOC_009297	RPS20P32	chr13:26489690-26490046	hTERT	cMyc	NOTEST	0.094058	0	-1.79769e+308	-1.79769e+308	0.176869	1	no	#VALUE!
XLOC_009305	XLOC_009305	CDX2	chr13:27434280-27441317	hTERT	cMyc	NOTEST	0.0122735	0	-1.79769e+308	-1.79769e+308	0.176869	1	no	#VALUE!
XLOC_009335	XLOC_009335	MAB21L1	chr13:34414455-35144873	hTERT	cMyc	OK	3.1581	0	-1.79769e+308	-1.79769e+308	0.0332182	0.560624	no	#VALUE!
XLOC_009410	XLOC_009410	RP11-351K3.4	chr13:45013432-45087875	hTERT	cMyc	OK	0.256559	0	-1.79769e+308	-1.79769e+308	0.156152	0.999985	no	#VALUE!
XLOC_009430	XLOC_009430	RP11-305D15.6	chr13:47775883-47954027	hTERT	cMyc	NOTEST	0.00595249	0	-1.79769e+308	-1.79769e+308	0.484033	1	no	#VALUE!
XLOC_009467	XLOC_009467	AL158066.12-2	chr13:51691565-51761989	hTERT	cMyc	NOTEST	0.0648557	0	-1.79769e+308	-1.79769e+308	0.168718	1	no	#VALUE!
XLOC_009489	XLOC_009489	AL445238.12-3	chr13:63300980-63316259	hTERT	cMyc	NOTEST	0.0193737	0	-1.79769e+308	-1.79769e+308	0.237471	1	no	#VALUE!
XLOC_009537	XLOC_009537	POU4F1	chr13:78071236-78075696	hTERT	cMyc	NOTEST	0.0775841	0	-1.79769e+308	-1.79769e+308	0.0663052	1	no	#VALUE!
XLOC_009596	XLOC_009596	SLC15A1	chr13:98134056-98202909	hTERT	cMyc	NOTEST	0.00905103	0	-1.79769e+308	-1.79769e+308	0.38618	1	no	#VALUE!
XLOC_009601	XLOC_009601	GPR18	chr13:98651028-98836682	hTERT	cMyc	NOTEST	0.0212071	0	-1.79769e+308	-1.79769e+308	0.478718	1	no	#VALUE!
XLOC_009616	XLOC_009616	FGF14	chr13:101173035-101852029	hTERT	cMyc	NOTEST	0.0324283	0	-1.79769e+308	-1.79769e+308	0.278785	1	no	#VALUE!
XLOC_009624	XLOC_009624	SLC10A2	chr13:102494350-102517197	hTERT	cMyc	NOTEST	0.0501123	0	-1.79769e+308	-1.79769e+308	0.0809897	1	no	#VALUE!
XLOC_009631	XLOC_009631	FAM155A	chr13:106620318-107317084	hTERT	cMyc	NOTEST	0.0142365	0	-1.79769e+308	-1.79769e+308	0.237471	1	no	#VALUE!
XLOC_009741	XLOC_009741	AE000660.1-11	chr14:21661324-21662083	hTERT	cMyc	NOTEST	0.13673	0	-1.79769e+308	-1.79769e+308	0.176869	1	no	#VALUE!
XLOC_009745	XLOC_009745	AE000660.1-15	chr14:21706164-21706724	hTERT	cMyc	NOTEST	0.106358	0	-1.79769e+308	-1.79769e+308	0.176869	1	no	#VALUE!
XLOC_009860	XLOC_009860	AL132800.4	chr14:23937831-23958975	hTERT	cMyc	NOTEST	0.129682	0	-1.79769e+308	-1.79769e+308	0.204689	1	no	#VALUE!
XLOC_009886	XLOC_009886	AL132988.4-2	chr14:31868273-32372018	hTERT	cMyc	NOTEST	0.0154076	0	-1.79769e+308	-1.79769e+308	0.499176	1	no	#VALUE!
XLOC_009898	XLOC_009898	AL137226.3	chr14:35910120-35911325	hTERT	cMyc	NOTEST	0.000639475	0	-1.79769e+308	-1.79769e+308	0.43254	1	no	#VALUE!
XLOC_009899	XLOC_009899	AL079303.3-1	chr14:36186045-36188628	hTERT	cMyc	NOTEST	0.0340563	0	-1.79769e+308	-1.79769e+308	0.109398	1	no	#VALUE!
XLOC_009910	XLOC_009910	MIA2	chr14:38772870-38792592	hTERT	cMyc	NOTEST	0.0104675	0	-1.79769e+308	-1.79769e+308	0.176869	1	no	#VALUE!
XLOC_009994	XLOC_009994	SYT16	chr14:61532293-61638180	hTERT	cMyc	NOTEST	0.15323	0	-1.79769e+308	-1.79769e+308	0.0554725	1	no	#VALUE!
XLOC_009996	XLOC_009996	RHOJ	chr14:62740897-62828312	hTERT	cMyc	OK	0.639499	0	-1.79769e+308	-1.79769e+308	0.0527172	0.71338	no	#VALUE!
XLOC_010026	XLOC_010026	RDH12	chr14:67258942-67353055	hTERT	cMyc	NOTEST	0.0594581	0	-1.79769e+308	-1.79769e+308	0.443744	1	no	#VALUE!
XLOC_010046	XLOC_010046	RGS6	chr14:71501246-72102990	hTERT	cMyc	NOTEST	0.00913897	0	-1.79769e+308	-1.79769e+308	0.156152	1	no	#VALUE!
XLOC_010067	XLOC_010067	C14orf115	chr14:73884918-73896461	hTERT	cMyc	NOTEST	0.0227244	0	-1.79769e+308	-1.79769e+308	0.109398	1	no	#VALUE!
XLOC_010074	XLOC_010074	U6	chr14:74550219-74587988	hTERT	cMyc	OK	1.96312	0	-1.79769e+308	-1.79769e+308	0.465696	0.999985	no	#VALUE!
XLOC_010095	XLOC_010095	SNORA46	chr14:76994154-77005560	hTERT	cMyc	OK	2.76785	0	-1.79769e+308	-1.79769e+308	0.476894	0.999985	no	#VALUE!
XLOC_010121	XLOC_010121	7SK	chr14:89158014-89158304	hTERT	cMyc	NOTEST	0.0103389	0	-1.79769e+308	-1.79769e+308	0.387754	1	no	#VALUE!
XLOC_010149	XLOC_010149	SERPINA5	chr14:94117563-94129200	hTERT	cMyc	NOTEST	0.0334429	0	-1.79769e+308	-1.79769e+308	0.109398	1	no	#VALUE!
XLOC_010168	XLOC_010168	HHIPL1	chr14:99181232-99211716	hTERT	cMyc	NOTEST	0.0246067	0	-1.79769e+308	-1.79769e+308	0.156152	1	no	#VALUE!
XLOC_010346	XLOC_010346	AL355075.6-1	chr14:20017965-20018190	hTERT	cMyc	OK	0.99522	0	-1.79769e+308	-1.79769e+308	0.0963188	0.975822	no	#VALUE!
XLOC_010428	XLOC_010428	GZMB	chr14:24170016-24173313	hTERT	cMyc	NOTEST	0.0739284	0	-1.79769e+308	-1.79769e+308	0.142576	1	no	#VALUE!
XLOC_010482	XLOC_010482	AL121809.6-2	chr14:44654855-44674272	hTERT	cMyc	OK	0.358874	0	-1.79769e+308	-1.79769e+308	0.455168	0.999985	no	#VALUE!
XLOC_010555	XLOC_010555	C14orf39	chr14:59972427-60022567	hTERT	cMyc	NOTEST	0.0110886	0	-1.79769e+308	-1.79769e+308	0.176869	1	no	#VALUE!
XLOC_010563	XLOC_010563	KCNH5	chr14:62243051-62638337	hTERT	cMyc	NOTEST	0.0169697	0	-1.79769e+308	-1.79769e+308	0.237471	1	no	#VALUE!
XLOC_010613	XLOC_010613	AL357153.4-2	chr14:70005518-70007629	hTERT	cMyc	NOTEST	0.0144764	0	-1.79769e+308	-1.79769e+308	0.176869	1	no	#VALUE!
XLOC_010627	XLOC_010627	AC005225.2	chr14:73125281-73125354	hTERT	cMyc	OK	10.8122	0	-1.79769e+308	-1.79769e+308	0.131108	0.999985	no	#VALUE!
XLOC_010660	XLOC_010660	NGB	chr14:76801580-76807408	hTERT	cMyc	NOTEST	0.0873502	0	-1.79769e+308	-1.79769e+308	0.0866175	1	no	#VALUE!
XLOC_010674	XLOC_010674	DIO2	chr14:79736597-79747604	hTERT	cMyc	NOTEST	0.0340048	0	-1.79769e+308	-1.79769e+308	0.237471	1	no	#VALUE!
XLOC_010688	XLOC_010688	KCNK10	chr14:87721007-87863004	hTERT	cMyc	NOTEST	0.0208364	0	-1.79769e+308	-1.79769e+308	0.179997	1	no	#VALUE!
XLOC_010692	XLOC_010692	AL357093.4	chr14:88692281-88953207	hTERT	cMyc	NOTEST	0.0546009	0	-1.79769e+308	-1.79769e+308	0.439649	1	no	#VALUE!
XLOC_010704	XLOC_010704	CATSPERB	chr14:91116870-91268166	hTERT	cMyc	NOTEST	0.0349773	0	-1.79769e+308	-1.79769e+308	0.100613	1	no	#VALUE!
XLOC_010719	XLOC_010719	PRIMA1	chr14:93254396-93324580	hTERT	cMyc	NOTEST	0.110474	0	-1.79769e+308	-1.79769e+308	0.135906	1	no	#VALUE!
XLOC_010723	XLOC_010723	SERPINA10	chr14:93819404-93829361	hTERT	cMyc	NOTEST	0.0232519	0	-1.79769e+308	-1.79769e+308	0.177151	1	no	#VALUE!
XLOC_010724	XLOC_010724	SERPINA6	chr14:93840338-93859441	hTERT	cMyc	NOTEST	0.0161867	0	-1.79769e+308	-1.79769e+308	0.176869	1	no	#VALUE!
XLOC_010728	XLOC_010728	SERPINA9	chr14:93998812-94012423	hTERT	cMyc	NOTEST	0.0157387	0	-1.79769e+308	-1.79769e+308	0.272903	1	no	#VALUE!
XLOC_010750	XLOC_010750	AL157871.5-1	chr14:99855160-99855460	hTERT	cMyc	NOTEST	3.57769e-05	0	-1.79769e+308	-1.79769e+308	0.49992	1	no	#VALUE!
XLOC_010768	XLOC_010768	AL133367.4-1	chr14:102900343-102900916	hTERT	cMyc	NOTEST	2.73569e-05	0	-1.79769e+308	-1.79769e+308	0.490041	1	no	#VALUE!
XLOC_010778	XLOC_010778	AL583722.6	chr14:104202299-104202907	hTERT	cMyc	NOTEST	0.0893806	0	-1.79769e+308	-1.79769e+308	0.176869	1	no	#VALUE!
XLOC_010789	XLOC_010789	IGHA2	chr14:105121535-105125776	hTERT	cMyc	NOTEST	0.0125006	0	-1.79769e+308	-1.79769e+308	0.348436	1	no	#VALUE!
XLOC_010796	XLOC_010796	IGHA1	chr14:105244549-105246046	hTERT	cMyc	NOTEST	0.0119722	0	-1.79769e+308	-1.79769e+308	0.240995	1	no	#VALUE!
XLOC_010979	XLOC_010979	AC116165.7-3,AC116165.7-4	chr15:20287609-20297366	hTERT	cMyc	NOTEST	0.00898277	0	-1.79769e+308	-1.79769e+308	0.237471	1	no	#VALUE!
XLOC_011080	XLOC_011080	AC102941.9-1	chr15:27692065-27693770	hTERT	cMyc	NOTEST	0.0438818	0	-1.79769e+308	-1.79769e+308	0.156144	1	no	#VALUE!
XLOC_011146	XLOC_011146	U6	chr15:38609060-38609164	hTERT	cMyc	OK	1.84916	0	-1.79769e+308	-1.79769e+308	0.176869	0.999985	no	#VALUE!
XLOC_011222	XLOC_011222	SLC24A5	chr15:46200460-46257850	hTERT	cMyc	NOTEST	0.0383859	0	-1.79769e+308	-1.79769e+308	0.441829	1	no	#VALUE!
XLOC_011258	XLOC_011258	AQP9	chr15:56217699-56265402	hTERT	cMyc	NOTEST	0.0280226	0	-1.79769e+308	-1.79769e+308	0.142576	1	no	#VALUE!
XLOC_011268	XLOC_011268	LDHAL6B	chr15:57215460-57452362	hTERT	cMyc	NOTEST	0.0718135	0	-1.79769e+308	-1.79769e+308	0.477601	1	no	#VALUE!
XLOC_011297	XLOC_011297	U5	chr15:63384067-63384183	hTERT	cMyc	NOTEST	0.0440121	0	-1.79769e+308	-1.79769e+308	0.427781	1	no	#VALUE!
XLOC_011366	XLOC_011366	AC068338.14-3	chr15:73369833-73370721	hTERT	cMyc	NOTEST	0.000162501	0	-1.79769e+308	-1.79769e+308	0.479503	1	no	#VALUE!
XLOC_011374	XLOC_011374	ODF3L1	chr15:73803373-73807082	hTERT	cMyc	NOTEST	0.0228683	0	-1.79769e+308	-1.79769e+308	0.176869	1	no	#VALUE!
XLOC_011399	XLOC_011399	AC011944.12-1	chr15:77041340-77169895	hTERT	cMyc	NOTEST	0.0261935	0	-1.79769e+308	-1.79769e+308	0.306709	1	no	#VALUE!
XLOC_011419	XLOC_011419	AC126339.6-1	chr15:80741876-80780079	hTERT	cMyc	NOTEST	0.0967345	0	-1.79769e+308	-1.79769e+308	0.479218	1	no	#VALUE!
XLOC_011435	XLOC_011435	AC136704.9-1	chr15:82739848-82740007	hTERT	cMyc	NOTEST	0.132661	0	-1.79769e+308	-1.79769e+308	0.299322	1	no	#VALUE!
XLOC_011436	XLOC_011436	AC136704.9-3	chr15:82740880-82740964	hTERT	cMyc	NOTEST	0.12833	0	-1.79769e+308	-1.79769e+308	0.419668	1	no	#VALUE!
XLOC_011446	XLOC_011446	AGBL1	chr15:84486245-85332327	hTERT	cMyc	NOTEST	0.01094	0	-1.79769e+308	-1.79769e+308	0.237471	1	no	#VALUE!
XLOC_011447	XLOC_011447	TMEM83	chr15:85921179-85923000	hTERT	cMyc	OK	0.9118	0	-1.79769e+308	-1.79769e+308	0.0536091	0.713879	no	#VALUE!
XLOC_011646	XLOC_011646	PLA2G4E	chr15:40061071-40130680	hTERT	cMyc	NOTEST	0.0758097	0	-1.79769e+308	-1.79769e+308	0.129128	1	no	#VALUE!
XLOC_011647	XLOC_011647	PLA2G4D	chr15:40147172-40174044	hTERT	cMyc	NOTEST	0.0555629	0	-1.79769e+308	-1.79769e+308	0.071976	1	no	#VALUE!
XLOC_011648	XLOC_011648	PLA2G4F	chr15:40220690-40236102	hTERT	cMyc	NOTEST	0.0635624	0	-1.79769e+308	-1.79769e+308	0.0778237	1	no	#VALUE!
XLOC_011662	XLOC_011662	TGM5	chr15:41312647-41346347	hTERT	cMyc	NOTEST	0.0116153	0	-1.79769e+308	-1.79769e+308	0.299483	1	no	#VALUE!
XLOC_011683	XLOC_011683	AC090516.3	chr15:41950256-42274700	hTERT	cMyc	NOTEST	0.119482	0	-1.79769e+308	-1.79769e+308	0.46236	1	no	#VALUE!
XLOC_011692	XLOC_011692	DUOXA1	chr15:43172139-43209349	hTERT	cMyc	OK	0.470916	0	-1.79769e+308	-1.79769e+308	0.213423	0.999985	no	#VALUE!
XLOC_011729	XLOC_011729	BCL2L10	chr15:50189113-50192264	hTERT	cMyc	NOTEST	0.0359313	0	-1.79769e+308	-1.79769e+308	0.176869	1	no	#VALUE!
XLOC_011826	XLOC_011826	SNORD18	chr15:64578707-64584238	hTERT	cMyc	OK	5.0882	0	-1.79769e+308	-1.79769e+308	0.496789	0.999985	no	#VALUE!
XLOC_011831	XLOC_011831	AC087482.9	chr15:65123615-65123969	hTERT	cMyc	NOTEST	0.102294	0	-1.79769e+308	-1.79769e+308	0.176869	1	no	#VALUE!
XLOC_011858	XLOC_011858	HIGD2B	chr15:70755207-70765543	hTERT	cMyc	NOTEST	0.0283996	0	-1.79769e+308	-1.79769e+308	0.176869	1	no	#VALUE!
XLOC_011862	XLOC_011862	C15orf59	chr15:71819204-71830869	hTERT	cMyc	NOTEST	0.0182681	0	-1.79769e+308	-1.79769e+308	0.176869	1	no	#VALUE!
XLOC_011901	XLOC_011901	AC104758.12-3	chr15:75997723-75998653	hTERT	cMyc	NOTEST	0.000158617	0	-1.79769e+308	-1.79769e+308	0.479412	1	no	#VALUE!
XLOC_011932	XLOC_011932	AC135995.7-1	chr15:80543905-80585378	hTERT	cMyc	NOTEST	0.0967345	0	-1.79769e+308	-1.79769e+308	0.480102	1	no	#VALUE!
XLOC_011934	XLOC_011934	AC126339.6-2	chr15:80741876-80780079	hTERT	cMyc	OK	0.579512	0	-1.79769e+308	-1.79769e+308	0.187716	0.999985	no	#VALUE!
XLOC_011938	XLOC_011938	AC010724.6-1	chr15:80930491-80979956	hTERT	cMyc	NOTEST	0.0967345	0	-1.79769e+308	-1.79769e+308	0.480882	1	no	#VALUE!
XLOC_011943	XLOC_011943	FSD2	chr15:81191705-81412481	hTERT	cMyc	NOTEST	0.00930275	0	-1.79769e+308	-1.79769e+308	0.469816	1	no	#VALUE!
XLOC_011981	XLOC_011981	RHCG	chr15:87815645-87840819	hTERT	cMyc	NOTEST	0.0134261	0	-1.79769e+308	-1.79769e+308	0.176869	1	no	#VALUE!
XLOC_012011	XLOC_012011	AC055873.8	chr15:95435495-95435586	hTERT	cMyc	OK	2.91735	0	-1.79769e+308	-1.79769e+308	0.176869	0.999985	no	#VALUE!
XLOC_012020	XLOC_012020	C15orf51	chr15:98147883-98164655	hTERT	cMyc	NOTEST	0.00786995	0	-1.79769e+308	-1.79769e+308	0.302552	1	no	#VALUE!
XLOC_012024	XLOC_012024	LASS3	chr15:98758122-98902448	hTERT	cMyc	OK	3.39837	0	-1.79769e+308	-1.79769e+308	0.0663193	0.778462	no	#VALUE!
XLOC_012074	XLOC_012074	hsa-mir-662	chr16:759428-772927	hTERT	cMyc	OK	1.92036	0	-1.79769e+308	-1.79769e+308	0.237471	0.999985	no	#VALUE!
XLOC_012096	XLOC_012096	AL031723.2	chr16:1921078-1921658	hTERT	cMyc	NOTEST	0.0565492	0	-1.79769e+308	-1.79769e+308	0.176869	1	no	#VALUE!
XLOC_012136	XLOC_012136	AC108134.3-2	chr16:3017868-3029132	hTERT	cMyc	NOTEST	0.160513	0	-1.79769e+308	-1.79769e+308	0.227338	1	no	#VALUE!
XLOC_012144	XLOC_012144	OR1F2P	chr16:3205612-3206544	hTERT	cMyc	NOTEST	0.0694968	0	-1.79769e+308	-1.79769e+308	0.131108	1	no	#VALUE!
XLOC_012193	XLOC_012193	TNFRSF17	chr16:11966464-11969426	hTERT	cMyc	NOTEST	0.0372581	0	-1.79769e+308	-1.79769e+308	0.269882	1	no	#VALUE!
XLOC_012210	XLOC_012210	MPV17L	chr16:15397111-15411040	hTERT	cMyc	NOTEST	0.202439	0	-1.79769e+308	-1.79769e+308	0.0637968	1	no	#VALUE!
XLOC_012248	XLOC_012248	VWA3A	chr16:22011362-22075775	hTERT	cMyc	NOTEST	0.0205571	0	-1.79769e+308	-1.79769e+308	0.142576	1	no	#VALUE!
XLOC_012262	XLOC_012262	AC130454.2	chr16:23673448-23677757	hTERT	cMyc	NOTEST	0.0231612	0	-1.79769e+308	-1.79769e+308	0.131108	1	no	#VALUE!
XLOC_012269	XLOC_012269	AQP8	chr16:25135783-25147752	hTERT	cMyc	NOTEST	0.019915	0	-1.79769e+308	-1.79769e+308	0.176869	1	no	#VALUE!
XLOC_012302	XLOC_012302	QPRT	chr16:29597937-29616806	hTERT	cMyc	NOTEST	0.0726431	0	-1.79769e+308	-1.79769e+308	0.147178	1	no	#VALUE!
XLOC_012308	XLOC_012308	AC120114.2-2	chr16:29782655-29786869	hTERT	cMyc	NOTEST	0.112477	0	-1.79769e+308	-1.79769e+308	0.109398	1	no	#VALUE!
XLOC_012425	XLOC_012425	SLC6A2	chr16:54248056-54296685	hTERT	cMyc	NOTEST	0.0750125	0	-1.79769e+308	-1.79769e+308	0.201918	1	no	#VALUE!
XLOC_012429	XLOC_012429	MT4	chr16:55156461-55160370	hTERT	cMyc	NOTEST	1.61383e-07	0	-1.79769e+308	-1.79769e+308	0.499528	1	no	#VALUE!
XLOC_012450	XLOC_012450	CCL22	chr16:55950218-55957600	hTERT	cMyc	NOTEST	0.0626779	0	-1.79769e+308	-1.79769e+308	0.0809897	1	no	#VALUE!
XLOC_012455	XLOC_012455	GPR114	chr16:56134101-56183094	hTERT	cMyc	NOTEST	0.0120143	0	-1.79769e+308	-1.79769e+308	0.237471	1	no	#VALUE!
XLOC_012456	XLOC_012456	AC018552.6	chr16:56194550-56195107	hTERT	cMyc	NOTEST	0.0432956	0	-1.79769e+308	-1.79769e+308	0.176869	1	no	#VALUE!
XLOC_012459	XLOC_012459	C16orf50	chr16:56286218-56322868	hTERT	cMyc	NOTEST	0.00793209	0	-1.79769e+308	-1.79769e+308	0.276695	1	no	#VALUE!
XLOC_012461	XLOC_012461	AC092118.3-1	chr16:56405184-56408332	hTERT	cMyc	NOTEST	0.0223049	0	-1.79769e+308	-1.79769e+308	0.176869	1	no	#VALUE!
XLOC_012553	XLOC_012553	MARVELD3	chr16:70217570-70306205	hTERT	cMyc	OK	7.27039	0	-1.79769e+308	-1.79769e+308	0.119604	0.999985	no	#VALUE!
XLOC_012580	XLOC_012580	DYNLRB2	chr16:79132354-79142040	hTERT	cMyc	NOTEST	0.185866	0	-1.79769e+308	-1.79769e+308	0.142576	1	no	#VALUE!
XLOC_012599	XLOC_012599	ADAD2	chr16:82782244-82788273	hTERT	cMyc	NOTEST	0.0132219	0	-1.79769e+308	-1.79769e+308	0.271641	1	no	#VALUE!
XLOC_012691	XLOC_012691	IGFALS	chr16:1780416-1783735	hTERT	cMyc	NOTEST	0.0126244	0	-1.79769e+308	-1.79769e+308	0.176869	1	no	#VALUE!
XLOC_012705	XLOC_012705	SNORD60	chr16:2145024-2145107	hTERT	cMyc	OK	5.31892	0	-1.79769e+308	-1.79769e+308	0.131108	0.999985	no	#VALUE!
XLOC_012723	XLOC_012723	PRSS22	chr16:2842728-2848172	hTERT	cMyc	OK	1.01214	0	-1.79769e+308	-1.79769e+308	0.052667	0.71338	no	#VALUE!
[truncated: 34,120 more rows]
