# Supplementary material for: MYC regulates fatty acid metabolism through a multigenic program in claudin-low triple negative breast cancer
Source: Br J Cancer. 2020 Jan 16;122(6):868–84. doi: 10.1038/s41416-019-0711-3 (PMC7078291; doi:10.1038/s41416-019-0711-3)
Supplement: Supplementary file 4 — Supplementary Table S2 [file 41416_2019_711_MOESM4_ESM.xlsx]

## Sheet: TERT-vs-HER2
test_id	gene_id	gene	locus	sample_1	sample_2	status	value_1	value_2	log2(fold_change)	test_stat	p_value	q_value	significant
XLOC_014631	XLOC_014631	COL1A1	chr17:45616455-45633999	hTERT	HER2	OK	1.64345	33.7864	4.36164	-9.75765	0	0	yes
XLOC_013611	XLOC_013611	ERBB2	chr17:35104765-35138441	hTERT	HER2	OK	13.7555	615.856	5.48452	-11.8566	0	0	yes
XLOC_011986	XLOC_011986	ANPEP	chr15:88129130-88159076	hTERT	HER2	OK	1.13103	19.4999	4.10776	-8.09944	4.44089e-16	2.2724e-12	yes
XLOC_008575	XLOC_008575	DCN	chr12:90063166-90100937	hTERT	HER2	OK	0.0404621	21.1777	9.03176	-7.97684	1.55431e-15	5.96506e-12	yes
XLOC_016971	XLOC_016971	KLK5	chr19:56138372-56148156	hTERT	HER2	OK	74.3562	4.08133	-4.18734	7.73395	1.04361e-14	3.20409e-11	yes
XLOC_023889	XLOC_023889	HHIP	chr4:145786622-145879337	hTERT	HER2	OK	0.0386748	2.666	6.10714	-6.79929	1.05134e-11	2.35116e-08	yes
XLOC_006273	XLOC_006273	ZBTB16	chr11:113435524-113626605	hTERT	HER2	OK	0.111635	4.5636	5.3533	-6.79647	1.07212e-11	2.35116e-08	yes
XLOC_018992	XLOC_018992	ZEB2	chr2:144862054-144994386	hTERT	HER2	OK	0.0524995	1.94094	5.20831	-6.36033	2.01316e-10	3.863e-07	yes
XLOC_019757	XLOC_019757	MMP9	chr20:44070953-44084119	hTERT	HER2	OK	8.22643	0.556251	-3.88646	6.22324	4.86976e-10	8.3062e-07	yes
XLOC_035560	XLOC_035560	CD24L4	chrY:19553972-19698690	hTERT	HER2	OK	258.011	58.2346	-2.14748	6.07114	1.27004e-09	1.94963e-06	yes
XLOC_006191	XLOC_006191	HEPHL1	chr11:93394025-93487022	hTERT	HER2	OK	14.8319	2.52646	-2.55351	5.96655	2.42326e-09	3.38177e-06	yes
XLOC_003771	XLOC_003771	NID1	chr1:234205763-234295104	hTERT	HER2	OK	0.129801	1.98612	3.93558	-5.92297	3.16172e-09	4.04463e-06	yes
XLOC_015100	XLOC_015100	SERPINB2	chr18:59689905-59722100	hTERT	HER2	OK	179.141	34.489	-2.37689	5.89673	3.70784e-09	4.37839e-06	yes
XLOC_011706	XLOC_011706	FBN1	chr15:46487796-46725210	hTERT	HER2	OK	1.11536	6.67815	2.58194	-5.86781	4.41593e-09	4.84206e-06	yes
XLOC_031352	XLOC_031352	CA9	chr9:35663852-35671147	hTERT	HER2	OK	0.760777	9.56488	3.6522	-5.83023	5.53517e-09	5.66469e-06	yes
XLOC_002761	XLOC_002761	F3	chr1:94767460-94779903	hTERT	HER2	OK	498.078	108.349	-2.20069	5.80256	6.53098e-09	6.26607e-06	yes
XLOC_003685	XLOC_003685	WNT9A	chr1:226175319-226202222	hTERT	HER2	OK	9.10005	0.79389	-3.51886	5.56654	2.59846e-08	2.34641e-05	yes
XLOC_026941	XLOC_026941	KIAA1913	chr6:130728571-130805901	hTERT	HER2	OK	6.6754	0.605206	-3.46336	5.53138	3.17722e-08	2.70964e-05	yes
XLOC_019868	XLOC_019868	NTSR1	chr20:60810633-60864567	hTERT	HER2	OK	0.328876	3.59486	3.45032	-5.50896	3.60953e-08	2.91631e-05	yes
XLOC_031082	XLOC_031082	COL22A1	chr8:139669660-139995418	hTERT	HER2	OK	1.0711	0.0598007	-4.16279	5.48897	4.04289e-08	3.10312e-05	yes
XLOC_020186	XLOC_020186	TGM2	chr20:36190279-36227114	hTERT	HER2	OK	29.5818	6.83397	-2.11391	5.46158	4.71924e-08	3.44977e-05	yes
XLOC_025408	XLOC_025408	TERT	chr5:1306288-1348162	hTERT	HER2	OK	114.741	30.3527	-1.91849	5.38776	7.13401e-08	4.97792e-05	yes
XLOC_022959	XLOC_022959	ABI3BP	chr3:101950870-102195004	hTERT	HER2	OK	0.157809	4.42854	4.81058	-5.34268	9.15832e-08	6.11258e-05	yes
XLOC_019040	XLOC_019040	ITGB6	chr2:160664427-160765061	hTERT	HER2	OK	81.0463	19.8428	-2.03013	5.32198	1.02645e-07	6.56545e-05	yes
XLOC_018294	XLOC_018294	FAM110C	chr2:28813-36385	hTERT	HER2	OK	30.3014	7.39701	-2.03437	5.1815	2.2011e-07	0.000129958	yes
XLOC_003436	XLOC_003436	PTGS2	chr1:184907591-184916179	hTERT	HER2	OK	31.4288	7.7955	-2.01137	5.18495	2.1607e-07	0.000129958	yes
XLOC_031825	XLOC_031825	AL137024.27-1,PAPPA	chr9:117955891-118204420	hTERT	HER2	OK	0.147738	1.36627	3.20913	-5.10039	3.38958e-07	0.000192717	yes
XLOC_025613	XLOC_025613	ENC1	chr5:73958990-73972273	hTERT	HER2	OK	22.3869	5.89318	-1.92554	4.91591	8.83732e-07	0.000484506	yes
XLOC_005731	XLOC_005731	EHF	chr11:34599243-34639657	hTERT	HER2	OK	13.0718	2.73868	-2.25491	4.89976	9.59536e-07	0.000507925	yes
XLOC_000537	XLOC_000537	TSPAN1	chr1:46413345-46424217	hTERT	HER2	OK	125.262	34.8363	-1.84629	4.89166	9.99914e-07	0.000511656	yes
XLOC_014334	XLOC_014334	BLMH	chr17:25599348-25643204	hTERT	HER2	OK	5.04082	21.8166	2.1137	-4.70109	2.58773e-06	0.00128143	yes
XLOC_016975	XLOC_016975	KLK10	chr19:56207812-56215243	hTERT	HER2	OK	8.40669	1.44536	-2.54011	4.6728	2.9712e-06	0.00142534	yes
XLOC_023101	XLOC_023101	PLXND1	chr3:130756707-130808351	hTERT	HER2	OK	0.112471	1.01846	3.17876	-4.66349	3.10893e-06	0.00144622	yes
XLOC_010575	XLOC_010575	GPX2	chr14:64475958-64479197	hTERT	HER2	OK	51.5662	9.47716	-2.4439	4.64651	3.37597e-06	0.00145208	yes
XLOC_023631	XLOC_023631	TMPRSS11E	chr4:68995761-69045917	hTERT	HER2	OK	1.90894	0.14234	-3.74536	4.65264	3.2772e-06	0.00145208	yes
XLOC_023632	XLOC_023632	TMPRSS11E2	chr4:69465107-69515259	hTERT	HER2	OK	1.73196	0.117274	-3.88444	4.64472	3.4053e-06	0.00145208	yes
XLOC_003085	XLOC_003085	SPRR2D	chr1:151278824-151281031	hTERT	HER2	OK	26.6009	3.5318	-2.913	4.60208	4.18298e-06	0.00173548	yes
XLOC_031898	XLOC_031898	LCN2	chr9:129951170-129955555	hTERT	HER2	OK	13.555	1.76561	-2.94059	4.53326	5.80793e-06	0.00234625	yes
XLOC_011626	XLOC_011626	C15orf52	chr15:38410945-38420460	hTERT	HER2	OK	19.4246	5.18686	-1.90496	4.47626	7.59624e-06	0.00299	yes
XLOC_014460	XLOC_014460	KRTAP2-1	chr17:36469017-36469892	hTERT	HER2	OK	3.36041	0.16118	-4.38189	4.46739	7.91814e-06	0.00303879	yes
XLOC_008379	XLOC_008379	KRT6B	chr12:51126703-51132177	hTERT	HER2	OK	725.596	202.859	-1.83869	4.43244	9.31727e-06	0.00345418	yes
XLOC_025211	XLOC_025211	SPINK6	chr5:147562596-147574892	hTERT	HER2	OK	10.0026	1.16388	-3.10337	4.42938	9.45057e-06	0.00345418	yes
XLOC_023767	XLOC_023767	DAPP1	chr4:100957003-101010367	hTERT	HER2	OK	18.2573	4.69636	-1.95886	4.41598	1.00555e-05	0.00350824	yes
XLOC_007430	XLOC_007430	GPRC5A	chr12:12934982-12957833	hTERT	HER2	OK	54.4321	17.9351	-1.60167	4.41661	1.00262e-05	0.00350824	yes
XLOC_008236	XLOC_008236	PTHLH	chr12:28002283-28016183	hTERT	HER2	OK	160.045	42.4122	-1.91593	4.39276	1.11922e-05	0.00381804	yes
XLOC_021899	XLOC_021899	ENTPD3	chr3:40403688-40445113	hTERT	HER2	OK	2.38227	0.297453	-3.0016	4.37881	1.19328e-05	0.00389747	yes
XLOC_001916	XLOC_001916	NLRP3	chr1:245646097-245679027	hTERT	HER2	OK	0.758561	0.0399954	-4.24536	4.37963	1.18879e-05	0.00389747	yes
XLOC_012588	XLOC_012588	HSD17B2	chr16:80626363-80689638	hTERT	HER2	OK	7.32439	1.08273	-2.75803	4.34663	1.38245e-05	0.00442124	yes
XLOC_019867	XLOC_019867	SLCO4A1	chr20:60742515-60774092	hTERT	HER2	OK	3.56049	16.4222	2.2055	-4.33221	1.47621e-05	0.00458245	yes
XLOC_030700	XLOC_030700	TEX15	chr8:30808603-30826075	hTERT	HER2	OK	0.116596	0.848263	2.86299	-4.32978	1.49256e-05	0.00458245	yes
XLOC_004287	XLOC_004287	PLAU	chr10:75339732-75352541	hTERT	HER2	OK	215.929	74.0573	-1.54384	4.30648	1.65875e-05	0.00486257	yes
XLOC_009067	XLOC_009067	RP11-393H6.2	chr13:70910098-71339331	hTERT	HER2	OK	6.18273	0.247588	-4.64223	4.31158	1.62093e-05	0.00486257	yes
XLOC_000865	XLOC_000865	S1PR1	chr1:101475042-101479657	hTERT	HER2	OK	8.26333	1.64814	-2.32589	4.30381	1.67882e-05	0.00486257	yes
XLOC_027621	XLOC_027621	PLA2G7	chr6:46780067-46811069	hTERT	HER2	OK	1.61145	0.119218	-3.75668	4.26792	1.97308e-05	0.00560902	yes
XLOC_006778	XLOC_006778	SLC43A1	chr11:57008585-57039735	hTERT	HER2	OK	0.535678	3.68575	2.78252	-4.2619	2.02699e-05	0.00565751	yes
XLOC_026586	XLOC_026586	GPR111,GPR115	chr6:47732181-47797716	hTERT	HER2	OK	9.15182	1.7281	-2.40487	4.24883	2.14888e-05	0.00589063	yes
XLOC_017286	XLOC_017286	LTBP1	chr2:33025542-33478080	hTERT	HER2	OK	12.3258	37.7514	1.61485	-4.24219	2.21345e-05	0.00596118	yes
XLOC_011511	XLOC_011511	ALDH1A3	chr15:99237579-99274349	hTERT	HER2	OK	66.5729	23.4161	-1.50743	4.19308	2.75188e-05	0.00716002	yes
XLOC_011113	XLOC_011113	GREM1	chr15:30797496-30814158	hTERT	HER2	OK	0.101146	1.91527	4.24304	-4.19589	2.71803e-05	0.00716002	yes
XLOC_006397	XLOC_006397	TMEM45B	chr11:129190950-129235108	hTERT	HER2	OK	0.428515	3.15811	2.88164	-4.1854	2.84667e-05	0.00728321	yes
XLOC_029706	XLOC_029706	NRCAM	chr7:107575317-107884062	hTERT	HER2	OK	5.50935	1.08599	-2.34287	4.1751	2.9786e-05	0.00749582	yes
XLOC_028241	XLOC_028241	DLL1	chr6:170433222-170441622	hTERT	HER2	OK	8.71216	2.04016	-2.09435	4.16582	3.10241e-05	0.00768148	yes
XLOC_033536	XLOC_033536	GSPT2	chrX:51503266-51505769	hTERT	HER2	OK	0.995045	0.0843676	-3.56	4.14853	3.34621e-05	0.00815361	yes
XLOC_002970	XLOC_002970	GJA5	chr1:145694955-145712108	hTERT	HER2	OK	5.88549	0.717801	-3.03551	4.11307	3.9043e-05	0.00936484	yes
XLOC_000365	XLOC_000365	TINAGL1	chr1:31814699-31825872	hTERT	HER2	OK	169.142	59.0606	-1.51796	4.10313	4.07594e-05	0.00962613	yes
XLOC_024271	XLOC_024271	SULT1E1	chr4:70741519-70760459	hTERT	HER2	OK	1.38345	7.9376	2.52043	-4.09665	4.19175e-05	0.00974963	yes
XLOC_030878	XLOC_030878	FABP4	chr8:82553483-82558023	hTERT	HER2	OK	0.894325	7.02146	2.9729	-4.09104	4.29444e-05	0.0098394	yes
XLOC_001212	XLOC_001212	ATP8B2	chr1:152564653-152590403	hTERT	HER2	OK	0.401291	3.99597	3.31583	-4.07411	4.6191e-05	0.0101297	yes
XLOC_016973	XLOC_016973	KLK7	chr19:56171540-56179106	hTERT	HER2	OK	5.96654	0.82552	-2.85352	4.07959	4.51144e-05	0.0101297	yes
XLOC_008280	XLOC_008280	PRICKLE1	chr12:41139340-41269745	hTERT	HER2	OK	2.28976	0.358629	-2.67464	4.07707	4.56067e-05	0.0101297	yes
XLOC_007397	XLOC_007397	A2ML1	chr12:8866416-8920646	hTERT	HER2	OK	11.9098	3.71845	-1.67937	4.02977	5.58313e-05	0.0117406	yes
XLOC_017991	XLOC_017991	COL3A1	chr2:189547343-189585717	hTERT	HER2	OK	0	1.77702	1.79769e+308	1.79769e+308	5.49595e-05	0.0117406	yes
XLOC_022604	XLOC_022604	TMEM40	chr3:12750414-12775808	hTERT	HER2	OK	75.0732	18.4319	-2.02609	4.03123	5.54857e-05	0.0117406	yes
XLOC_023422	XLOC_023422	FGFR3	chr4:1764831-1780396	hTERT	HER2	OK	7.32419	23.1993	1.66334	-4.01598	5.91999e-05	0.0122808	yes
XLOC_003404	XLOC_003404	GLUL	chr1:180617461-180627964	hTERT	HER2	OK	99.4328	287.797	1.53326	-3.97764	6.96026e-05	0.0142463	yes
XLOC_002169	XLOC_002169	CAMK2N1	chr1:20681471-20685315	hTERT	HER2	OK	62.5465	22.5084	-1.47446	3.95425	7.67737e-05	0.0155073	yes
XLOC_005429	XLOC_005429	ADAM12	chr10:127693414-128067055	hTERT	HER2	OK	0.179309	1.24178	2.79189	-3.94468	7.99067e-05	0.0159305	yes
XLOC_027162	XLOC_027162	SERPINB1	chr6:2778734-2787095	hTERT	HER2	OK	49.6239	16.5991	-1.57993	3.93394	8.35644e-05	0.0164461	yes
XLOC_030255	XLOC_030255	AC091047.10-3,SULF1	chr8:70541426-70735701	hTERT	HER2	OK	0.85559	4.18259	2.28941	-3.90536	9.40837e-05	0.0174081	yes
XLOC_012457	XLOC_012457	GPR56	chr16:56220022-56256445	hTERT	HER2	OK	38.9643	14.1751	-1.45879	3.90526	9.41223e-05	0.0174081	yes
XLOC_001044	XLOC_001044	ITGA10	chr1:144236346-144255224	hTERT	HER2	OK	0.76372	3.41112	2.15913	-3.90551	9.40288e-05	0.0174081	yes
XLOC_030031	XLOC_030031	SLC7A2	chr8:17398974-17472357	hTERT	HER2	OK	4.11407	12.3903	1.59058	-3.90859	9.28383e-05	0.0174081	yes
XLOC_000717	XLOC_000717	ST6GALNAC5	chr1:77105713-77302307	hTERT	HER2	OK	2.54095	0.3735	-2.76619	3.91281	9.12285e-05	0.0174081	yes
XLOC_034277	XLOC_034277	KAL1	chrX:8456914-8660227	hTERT	HER2	OK	0.548974	0.0672729	-3.02864	3.88616	0.000101843	0.018284	yes
XLOC_009355	XLOC_009355	POSTN	chr13:37034778-37070874	hTERT	HER2	OK	0.054985	0.863491	3.97307	-3.88476	0.000102431	0.018284	yes
XLOC_017607	XLOC_017607	PROM2	chr2:95303927-95320781	hTERT	HER2	OK	38.562	12.9192	-1.57766	3.8869	0.000101531	0.018284	yes
XLOC_033722	XLOC_033722	MAGEE1	chrX:75564520-75568148	hTERT	HER2	OK	1.2547	0.184909	-2.76246	3.86145	0.000112715	0.0198883	yes
XLOC_001242	XLOC_001242	SYT11	chr1:154095923-154121461	hTERT	HER2	OK	0.0470137	0.457015	3.28109	-3.85774	0.000114438	0.019963	yes
XLOC_015540	XLOC_015540	SLC44A2	chr19:10597228-10616233	hTERT	HER2	OK	56.4713	20.5235	-1.46024	3.84915	0.000118526	0.0204438	yes
XLOC_023576	XLOC_023576	AC020593.1	chr4:48683021-48758850	hTERT	HER2	OK	0.635338	0.0359462	-4.14361	3.82693	0.000129752	0.0220001	yes
XLOC_014812	XLOC_014812	CYGB	chr17:72035055-72045561	hTERT	HER2	OK	1.33515	0.155098	-3.10575	3.82275	0.000131974	0.0220001	yes
XLOC_006086	XLOC_006086	FOLR3	chr11:71524418-71528582	hTERT	HER2	OK	4.5983	0.659655	-2.80132	3.81783	0.000134631	0.0220001	yes
XLOC_026480	XLOC_026480	MAPK13	chr6:36206239-36215820	hTERT	HER2	OK	14.8205	3.46175	-2.09801	3.825	0.00013077	0.0220001	yes
XLOC_006159	XLOC_006159	PRSS23	chr11:86189138-86199923	hTERT	HER2	OK	29.9888	11.0509	-1.44026	3.81768	0.000134715	0.0220001	yes
XLOC_025929	XLOC_025929	ANXA6	chr5:150460460-150517565	hTERT	HER2	OK	0.618427	4.12002	2.73598	-3.79933	0.000145089	0.0230617	yes
XLOC_005652	XLOC_005652	PDE3B	chr11:14621912-14848926	hTERT	HER2	OK	0.0438083	0.463499	3.40329	-3.7993	0.000145108	0.0230617	yes
XLOC_025557	XLOC_025557	PLK2	chr5:57785570-57791670	hTERT	HER2	OK	38.3845	14.4508	-1.40937	3.79825	0.000145723	0.0230617	yes
XLOC_025737	XLOC_025737	C5orf13	chr5:111092407-111137815	hTERT	HER2	OK	3.96273	16.5207	2.05971	-3.78968	0.000150839	0.0236278	yes
XLOC_018472	XLOC_018472	CYP1B1	chr2:38148249-38156796	hTERT	HER2	OK	1.62151	6.0021	1.88812	-3.76439	0.000166958	0.0257197	yes
XLOC_023670	XLOC_023670	IL8	chr4:74825121-74828295	hTERT	HER2	OK	10.9673	39.8607	1.86176	-3.76351	0.000167544	0.0257197	yes
XLOC_015900	XLOC_015900	CEACAM6	chr19:46951340-46967953	hTERT	HER2	OK	2.5323	0.43516	-2.54083	3.75139	0.00017586	0.0259579	yes
XLOC_001670	XLOC_001670	G0S2	chr1:207915387-207916355	hTERT	HER2	OK	3.82536	0.537094	-2.83235	3.75478	0.000173493	0.0259579	yes
XLOC_021691	XLOC_021691	KIAA1644	chr22:42970879-43040064	hTERT	HER2	OK	0.250049	1.33664	2.41832	-3.75567	0.00017288	0.0259579	yes
XLOC_023923	XLOC_023923	LRAT	chr4:155884601-155893720	hTERT	HER2	OK	6.04726	1.612	-1.90743	3.75317	0.000174613	0.0259579	yes
XLOC_014487	XLOC_014487	KRT15	chr17:36923522-36932191	hTERT	HER2	OK	70.9242	23.2762	-1.60742	3.73865	0.000185008	0.0270481	yes
XLOC_000780	XLOC_000780	GBP6	chr1:89602023-89626307	hTERT	HER2	OK	1.85549	0.359854	-2.36632	3.73561	0.000187257	0.0271187	yes
XLOC_021040	XLOC_021040	GNAZ	chr22:21731593-21817208	hTERT	HER2	OK	0.20925	1.34448	2.68374	-3.73249	0.000189594	0.0272005	yes
XLOC_024323	XLOC_024323	ANTXR2	chr4:81045748-81213650	hTERT	HER2	OK	56.0483	19.8603	-1.49678	3.71217	0.000205493	0.0286774	yes
XLOC_018615	XLOC_018615	CNRIP1	chr2:68364806-68400523	hTERT	HER2	OK	0.0929295	1.30423	3.81092	-3.71278	0.000204993	0.0286774	yes
XLOC_019145	XLOC_019145	COL5A2	chr2:189604885-189752850	hTERT	HER2	OK	2.09772	6.47242	1.62548	-3.71348	0.00020443	0.0286774	yes
XLOC_003023	XLOC_003023	SV2A	chr1:148141499-148156058	hTERT	HER2	OK	0.273387	1.53357	2.48788	-3.70395	0.00021227	0.0293564	yes
XLOC_013617	XLOC_013617	CSF3	chr17:35425139-35427592	hTERT	HER2	OK	5.59467	21.1274	1.91699	-3.68928	0.000224886	0.0305506	yes
XLOC_003570	XLOC_003570	LAMB3	chr1:207854842-207892443	hTERT	HER2	OK	621.345	181.042	-1.77907	3.68957	0.000224634	0.0305506	yes
XLOC_006569	XLOC_006569	NLRP10	chr11:7937546-7941780	hTERT	HER2	OK	0.58161	0.0510736	-3.5094	3.65986	0.000252351	0.0336855	yes
XLOC_002820	XLOC_002820	SORT1	chr1:109653714-109742086	hTERT	HER2	OK	2.99102	0.761046	-1.97458	3.66036	0.000251858	0.0336855	yes
XLOC_013291	XLOC_013291	CHRNB1	chr17:7289129-7301656	hTERT	HER2	OK	8.55826	2.22132	-1.9459	3.65405	0.000258138	0.0341609	yes
XLOC_013628	XLOC_013628	IGFBP4	chr17:35853201-35867507	hTERT	HER2	OK	10.8403	30.1155	1.47411	-3.6455	0.000266877	0.0350156	yes
XLOC_012800	XLOC_012800	CPPED1	chr16:12661157-12805245	hTERT	HER2	OK	11.6685	2.5113	-2.21611	3.62468	0.000289324	0.037639	yes
XLOC_028863	XLOC_028863	SMO	chr7:128615948-128640617	hTERT	HER2	OK	1.92521	0.367712	-2.38837	3.62166	0.000292724	0.0377614	yes
XLOC_009416	XLOC_009416	LCP1	chr13:45598059-45683484	hTERT	HER2	OK	4.8326	1.25656	-1.94332	3.61712	0.000297894	0.0381081	yes
XLOC_006065	XLOC_006065	ANO1	chr11:69602293-69713281	hTERT	HER2	OK	29.5196	10.9521	-1.43047	3.58505	0.000337012	0.0421218	yes
XLOC_017437	XLOC_017437	ARHGAP25	chr2:68815470-68907469	hTERT	HER2	OK	6.32666	1.71256	-1.88529	3.58467	0.000337501	0.0421218	yes
XLOC_028579	XLOC_028579	CLDN4	chr7:72883128-72884950	hTERT	HER2	OK	9.22053	2.25849	-2.02949	3.58828	0.000332867	0.0421218	yes
XLOC_018372	XLOC_018372	TP53I3	chr2:24153808-24161232	hTERT	HER2	OK	36.1606	9.84025	-1.87765	3.57653	0.000348191	0.0431055	yes
XLOC_003557	XLOC_003557	C1orf116	chr1:205258488-205272724	hTERT	HER2	OK	32.7744	13.7453	-1.25363	3.57142	0.000355047	0.0432565	yes
XLOC_032460	XLOC_032460	KLF9	chr9:72189332-72219393	hTERT	HER2	OK	1.91835	6.3754	1.73265	-3.57265	0.000353388	0.0432565	yes
XLOC_031729	XLOC_031729	GALNT12	chr9:100609801-100652163	hTERT	HER2	OK	0.690746	0.0759768	-3.18452	3.5597	0.000371274	0.0448774	yes
XLOC_015854	XLOC_015854	NCCRP1	chr19:44379440-44384362	hTERT	HER2	OK	0.799108	0.0750158	-3.41312	3.55757	0.000374304	0.0448902	yes
XLOC_033407	XLOC_033407	XK	chrX:37430051-37476321	hTERT	HER2	OK	0.686201	0.101722	-2.754	3.53704	0.000404639	0.048152	yes
XLOC_006009	XLOC_006009	CST6	chr11:65536037-65537551	hTERT	HER2	OK	5.90946	0.977208	-2.59629	3.52963	0.000416148	0.0491407	yes
XLOC_028093	XLOC_028093	PERP	chr6:138453618-138470280	hTERT	HER2	OK	644.029	261.956	-1.2978	3.52625	0.00042149	0.0493916	yes
XLOC_023339	XLOC_023339	CLDN1	chr3:191506196-191522909	hTERT	HER2	OK	14.1027	4.59602	-1.61752	3.51481	0.000440074	0.0511786	no
XLOC_014491	XLOC_014491	KRT16	chr17:37019558-37022545	hTERT	HER2	OK	174.618	74.9481	-1.22023	3.51221	0.000444401	0.0512932	no
XLOC_031024	XLOC_031024	ENPP2	chr8:120638499-120720287	hTERT	HER2	OK	0.308969	1.67252	2.43649	-3.50144	0.000462759	0.0526208	no
XLOC_007444	XLOC_007444	PTPRO	chr12:15366753-15641602	hTERT	HER2	OK	0.0446113	0.451036	3.33776	-3.50222	0.0004614	0.0526208	no
XLOC_016238	XLOC_016238	ZFP28	chr19:61742128-61759981	hTERT	HER2	OK	0.977122	0.172091	-2.50537	3.48586	0.000490553	0.0553712	no
XLOC_024957	XLOC_024957	CSPG2	chr5:82803338-82912737	hTERT	HER2	OK	2.44335	7.67397	1.65111	-3.44395	0.000573284	0.0642371	no
XLOC_021184	XLOC_021184	H1F0	chr22:36531059-36533388	hTERT	HER2	OK	26.425	61.4672	1.21791	-3.42681	0.000610727	0.0674987	no
XLOC_009091	XLOC_009091	SCEL	chr13:77007859-77116642	hTERT	HER2	OK	4.64572	0.922395	-2.33245	3.4266	0.000611186	0.0674987	no
XLOC_027059	XLOC_027059	AKAP12	chr6:151603201-151719601	hTERT	HER2	OK	2.24861	0.635977	-1.82199	3.42286	0.000619663	0.067946	no
XLOC_026153	XLOC_026153	EDN1	chr6:12398598-12404286	hTERT	HER2	OK	3.27466	0.533422	-2.61799	3.42044	0.000625189	0.0680658	no
XLOC_016972	XLOC_016972	KLK6	chr19:56153699-56164741	hTERT	HER2	OK	1.08042	0.0754653	-3.83964	3.41842	0.000629861	0.0680915	no
XLOC_015753	XLOC_015753	LRP3	chr19:38377329-38390383	hTERT	HER2	OK	0.457173	0.0119275	-5.26037	3.39569	0.00068457	0.0731577	no
XLOC_012255	XLOC_012255	SCNN1G	chr16:23101540-23135701	hTERT	HER2	OK	1.20217	4.37331	1.86309	-3.3934	0.000690302	0.0731577	no
XLOC_013909	XLOC_013909	SLC16A5	chr17:70595649-70613841	hTERT	HER2	OK	0.234957	1.47842	2.65359	-3.39312	0.000691021	0.0731577	no
XLOC_002571	XLOC_002571	TACSTD2	chr1:58813682-58816033	hTERT	HER2	OK	121.636	53.6843	-1.18	3.39064	0.000697294	0.0733162	no
XLOC_025293	XLOC_025293	ODZ2	chr5:166644420-167623739	hTERT	HER2	OK	0.635615	0.132132	-2.26617	3.38432	0.000713542	0.0745142	no
XLOC_015237	XLOC_015237	CDH2	chr18:23784933-24011189	hTERT	HER2	OK	0.143534	1.20028	3.06391	-3.37826	0.000729449	0.0751528	no
XLOC_032613	XLOC_032613	CTSL2	chr9:98834759-98841413	hTERT	HER2	OK	30.5576	11.263	-1.43994	3.37869	0.000728317	0.0751528	no
XLOC_005092	XLOC_005092	C10orf54	chr10:72826696-73245708	hTERT	HER2	OK	8.61931	2.07041	-2.05765	3.37232	0.000745366	0.0762808	no
XLOC_016398	XLOC_016398	CD70	chr19:6536866-6542163	hTERT	HER2	OK	5.98502	22.2457	1.8941	-3.36881	0.000754946	0.0767495	no
XLOC_021620	XLOC_021620	PDGFB	chr22:37949664-37970936	hTERT	HER2	OK	3.10002	0.519149	-2.57805	3.34974	0.000808862	0.0816898	no
XLOC_030200	XLOC_030200	SOX17	chr8:55533047-55536009	hTERT	HER2	OK	0.0911308	0.745319	3.03185	-3.34444	0.000824482	0.082723	no
XLOC_023716	XLOC_023716	AGPAT9	chr4:84676247-84746052	hTERT	HER2	OK	12.335	4.12987	-1.57859	3.33671	0.000847765	0.0845067	no
XLOC_017648	XLOC_017648	IL1R2	chr2:101974737-102011312	hTERT	HER2	OK	3.42573	0.635935	-2.42946	3.31939	0.000902146	0.0887747	no
XLOC_029651	XLOC_029651	VGF	chr7:100592516-100595594	hTERT	HER2	OK	0.141963	0.893145	2.65338	-3.31985	0.000900648	0.0887747	no
XLOC_012172	XLOC_012172	ABAT	chr16:8675927-8785933	hTERT	HER2	OK	2.12776	0.526745	-2.01416	3.31694	0.000910079	0.0889848	no
XLOC_003086	XLOC_003086	SPRR2A,SPRR2F	chr1:151295222-151352613	hTERT	HER2	OK	12.2392	2.32473	-2.39637	3.3099	0.000933306	0.0906784	no
XLOC_003897	XLOC_003897	CALML3	chr10:5556923-5558225	hTERT	HER2	OK	1.80226	0.301366	-2.58022	3.30746	0.000941449	0.0908943	no
XLOC_001353	XLOC_001353	RGS4	chr1:161305558-161313216	hTERT	HER2	OK	0.313931	3.01491	3.2636	-3.30191	0.000960295	0.0917231	no
XLOC_033238	XLOC_033238	XG	chrX:2680114-2743955	hTERT	HER2	OK	0.8592	0.115933	-2.8897	3.30142	0.000961985	0.0917231	no
XLOC_000731	XLOC_000731	PTGFR	chr1:78542155-78778974	hTERT	HER2	OK	0.0317759	1.44795	5.50994	-3.29773	0.000974692	0.0923611	no
XLOC_007122	XLOC_007122	MMP10	chr11:102146454-102156569	hTERT	HER2	OK	8.02652	2.19661	-1.8695	3.29571	0.000981744	0.0924586	no
XLOC_013320	XLOC_013320	NTN1	chr17:8865583-9088042	hTERT	HER2	OK	0.731813	0.145613	-2.32934	3.29256	0.000992801	0.0929298	no
XLOC_011889	XLOC_011889	CSPG4	chr15:73753720-73792244	hTERT	HER2	OK	0.520978	1.87226	1.84549	-3.27827	0.00104446	0.0971731	no
XLOC_023698	XLOC_023698	ANXA3	chr4:79691765-79750627	hTERT	HER2	OK	198.467	87.9654	-1.17389	3.25913	0.00111753	0.103344	no
XLOC_018701	XLOC_018701	ST3GAL5	chr2:85919777-85969668	hTERT	HER2	OK	7.83329	2.08574	-1.90906	3.25265	0.00114334	0.105098	no
XLOC_025897	XLOC_025897	DPYSL3	chr5:146750565-146869614	hTERT	HER2	OK	11.5867	26.7854	1.20897	-3.25076	0.00115097	0.10517	no
XLOC_018957	XLOC_018957	AC010974.1	chr2:133145843-134042504	hTERT	HER2	OK	2.60671	0.187861	-3.79449	3.24797	0.00116232	0.105579	no
XLOC_007178	XLOC_007178	IL18	chr11:111519185-111540050	hTERT	HER2	OK	12.8072	35.1821	1.45789	-3.24217	0.00118623	0.106235	no
XLOC_028161	XLOC_028161	RSG17	chr6:153373549-153494077	hTERT	HER2	OK	1.38196	5.6576	2.03347	-3.24119	0.00119031	0.106235	no
XLOC_006607	XLOC_006607	SOX6	chr11:15948370-16454494	hTERT	HER2	OK	0.363885	0.0387913	-3.22968	3.24301	0.00118273	0.106235	no
XLOC_018705	XLOC_018705	REEP1	chr2:86294632-86418288	hTERT	HER2	OK	0.264631	0.00810068	-5.0298	3.23696	0.0012081	0.1072	no
XLOC_019265	XLOC_019265	ABCA12	chr2:215504521-215711396	hTERT	HER2	OK	2.98998	0.90441	-1.72509	3.23239	0.00122758	0.107842	no
XLOC_007699	XLOC_007699	PIP4K2C	chr12:56271339-56283465	hTERT	HER2	OK	36.7483	16.0862	-1.19185	3.23197	0.00122938	0.107842	no
XLOC_016617	XLOC_016617	ZNF506	chr19:19766360-19793541	hTERT	HER2	OK	2.12379	0.398977	-2.41227	3.21752	0.00129304	0.112781	no
XLOC_016383	XLOC_016383	FUT3	chr19:5793899-5802485	hTERT	HER2	OK	2.82069	0.615836	-2.19543	3.21062	0.0013245	0.114873	no
XLOC_021099	XLOC_021099	NEFH	chr22:28206218-28217275	hTERT	HER2	OK	0.474676	0	-1.79769e+308	-1.79769e+308	0.00133917	0.115492	no
XLOC_010319	XLOC_010319	CRIP2	chr14:105012175-105017543	hTERT	HER2	OK	17.0407	43.8586	1.36387	-3.19833	0.00138228	0.118544	no
XLOC_000526	XLOC_000526	HPDL	chr1:45565131-45566934	hTERT	HER2	OK	0.208876	1.207	2.53071	-3.19541	0.00139633	0.119084	no
XLOC_000759	XLOC_000759	CYR61	chr1:85819040-85821974	hTERT	HER2	OK	38.8492	16.4119	-1.24314	3.18941	0.00142564	0.120232	no
XLOC_019339	XLOC_019339	DNER	chr2:229930588-230287530	hTERT	HER2	OK	17.5359	39.2258	1.16149	-3.1909	0.0014183	0.120232	no
XLOC_001313	XLOC_001313	SLAMF7	chr1:158975700-158991224	hTERT	HER2	OK	1.11224	0.085866	-3.69524	3.18786	0.00143329	0.120232	no
XLOC_008928	XLOC_008928	CCNA1	chr13:35904494-35914972	hTERT	HER2	OK	5.69101	16.0621	1.4969	-3.18516	0.00144674	0.1207	no
XLOC_011985	XLOC_011985	MESP1	chr15:88094110-88095547	hTERT	HER2	OK	0.286974	1.82008	2.66501	-3.18305	0.00145731	0.120925	no
XLOC_001718	XLOC_001718	TGFB2	chr1:216586490-216681596	hTERT	HER2	OK	8.25857	2.30166	-1.84322	3.17835	0.00148116	0.122244	no
XLOC_019047	XLOC_019047	FAP	chr2:162735447-162808291	hTERT	HER2	OK	16.5926	6.33556	-1.38899	3.17027	0.00152295	0.124355	no
XLOC_022994	XLOC_022994	ZBED2	chr3:112743615-112853896	hTERT	HER2	OK	43.0561	18.9959	-1.18053	3.17111	0.00151857	0.124355	no
XLOC_019976	XLOC_019976	LRRN4	chr20:5969424-5982676	hTERT	HER2	OK	0.342881	0.0312155	-3.45737	3.16396	0.0015564	0.126414	no
XLOC_007237	XLOC_007237	THY1	chr11:118794096-118800048	hTERT	HER2	OK	1.13912	4.08582	1.8427	-3.16146	0.00156981	0.126832	no
XLOC_018506	XLOC_018506	SIX2	chr2:45085853-45090046	hTERT	HER2	OK	0.0577872	0.547456	3.24392	-3.15549	0.00160229	0.128779	no
XLOC_002221	XLOC_002221	AL928711.18	chr1:25471567-25529523	hTERT	HER2	OK	0	7.3485	1.79769e+308	1.79769e+308	0.00172117	0.135496	no
XLOC_001289	XLOC_001289	CADM3	chr1:157408039-157439556	hTERT	HER2	OK	0.00729189	1.89293	8.02011	-3.1358	0.00171384	0.135496	no
XLOC_009335	XLOC_009335	MAB21L1	chr13:34414455-35144873	hTERT	HER2	OK	3.1379	0.711954	-2.13994	3.13874	0.00169674	0.135496	no
XLOC_011277	XLOC_011277	TLN2	chr15:60726801-60923883	hTERT	HER2	OK	0.959126	0.274454	-1.80516	3.13658	0.00170932	0.135496	no
XLOC_019045	XLOC_019045	DPP4	chr2:162557004-162639298	hTERT	HER2	OK	0.155071	0.784909	2.33959	-3.12076	0.00180388	0.141282	no
XLOC_019384	XLOC_019384	COL6A3	chr2:237897400-237987589	hTERT	HER2	OK	0.0203573	0.280849	3.78618	-3.10799	0.00188366	0.14604	no
XLOC_001161	XLOC_001161	CRCT1	chr1:150753601-150755104	hTERT	HER2	OK	4.36111	0.811051	-2.42683	3.10829	0.00188172	0.14604	no
XLOC_002535	XLOC_002535	GLIS1	chr1:53744493-53972465	hTERT	HER2	OK	0	0.795481	1.79769e+308	1.79769e+308	0.00195215	0.15059	no
XLOC_025862	XLOC_025862	HBEGF	chr5:139692614-139706359	hTERT	HER2	OK	17.3933	6.85788	-1.3427	3.08245	0.00205308	0.157584	no
XLOC_034338	XLOC_034338	GPR64	chrX:18917347-19050676	hTERT	HER2	OK	0.171457	1.17166	2.77264	-3.07157	0.00212937	0.162627	no
XLOC_010553	XLOC_010553	RTN1	chr14:59132446-59407310	hTERT	HER2	OK	0.0207012	1.96221	6.56662	-3.06713	0.00216126	0.164245	no
XLOC_006831	XLOC_006831	FADS3	chr11:61397574-61415582	hTERT	HER2	OK	30.7952	12.7305	-1.27441	3.06519	0.00217532	0.164499	no
XLOC_025879	XLOC_025879	PCDH1	chr5:141212866-141238151	hTERT	HER2	OK	13.5326	5.51317	-1.29549	3.06283	0.00219258	0.164991	no
XLOC_012522	XLOC_012522	CDH1	chr16:67328695-67426943	hTERT	HER2	OK	142.454	65.1087	-1.12958	3.05613	0.00224215	0.167899	no
XLOC_001039	XLOC_001039	TXNIP	chr1:144149938-144153882	hTERT	HER2	OK	34.8409	72.9326	1.06578	-3.04885	0.00229721	0.171187	no
XLOC_003633	XLOC_003633	DUSP10	chr1:219941388-219982084	hTERT	HER2	OK	10.6618	3.2569	-1.71088	3.04002	0.00236562	0.175433	no
XLOC_013622	XLOC_013622	RAPGEFL1	chr17:35588132-35605426	hTERT	HER2	OK	4.05909	10.5157	1.37331	-3.03253	0.00242509	0.178979	no
XLOC_023522	XLOC_023522	PCDH7	chr4:30331134-30753569	hTERT	HER2	OK	6.60807	2.24197	-1.55946	3.02729	0.00246753	0.18124	no
XLOC_026065	XLOC_026065	GFPT2	chr5:179660295-179712931	hTERT	HER2	OK	0	0.491958	1.79769e+308	1.79769e+308	0.00249539	0.182413	no
XLOC_008373	XLOC_008373	KRT81	chr12:50965965-50971566	hTERT	HER2	OK	80.3378	38.0664	-1.07756	3.01815	0.00254326	0.184559	no
XLOC_004658	XLOC_004658	MGMT	chr10:131155509-131455356	hTERT	HER2	OK	2.28961	0	-1.79769e+308	-1.79769e+308	0.00254879	0.184559	no
XLOC_028112	XLOC_028112	FUCA2	chr6:143857934-143874556	hTERT	HER2	OK	1.99638	0.124455	-4.00369	3.01361	0.00258162	0.186058	no
XLOC_031149	XLOC_031149	DOCK8	chr9:263047-455255	hTERT	HER2	OK	1.12137	0.268516	-2.06219	3.00902	0.00262093	0.188009	no
XLOC_024521	XLOC_024521	INPP4B	chr4:143168635-143603331	hTERT	HER2	OK	33.2396	15.5352	-1.09736	3.00386	0.00266578	0.190337	no
XLOC_005364	XLOC_005364	AFAP1L2	chr10:115989007-116154505	hTERT	HER2	OK	23.3361	10.6943	-1.12572	2.99759	0.00272123	0.193396	no
XLOC_018245	XLOC_018245	CXCR7	chr2:237143118-237155731	hTERT	HER2	OK	2.42811	0.575003	-2.07819	2.98835	0.00280489	0.194832	no
XLOC_013615	XLOC_013615	GSDMA	chr17:35372751-35387545	hTERT	HER2	OK	2.86421	0.746303	-1.9403	2.98958	0.00279363	0.194832	no
XLOC_025049	XLOC_025049	PRR16	chr5:119827917-120050926	hTERT	HER2	OK	0.131387	1.39487	3.40825	-2.99055	0.00278479	0.194832	no
XLOC_032878	XLOC_032878	SLC2A6	chr9:135326037-135334080	hTERT	HER2	OK	8.82531	2.57927	-1.77468	2.99196	0.00277189	0.194832	no
XLOC_026980	XLOC_026980	TNFAIP3	chr6:138230273-138246135	hTERT	HER2	OK	17.4906	7.97751	-1.13257	2.9908	0.00278244	0.194832	no
XLOC_000544	XLOC_000544	FAAH	chr1:46632578-46652096	hTERT	HER2	OK	0.752654	0.126465	-2.57325	2.98122	0.00287103	0.197638	no
XLOC_019885	XLOC_019885	RTEL1	chr20:61759606-61800495	hTERT	HER2	OK	80.4343	208.895	1.3769	-2.98182	0.00286544	0.197638	no
XLOC_020055	XLOC_020055	FOXA2	chr20:22509822-22514102	hTERT	HER2	OK	2.80639	8.44672	1.58968	-2.97639	0.00291664	0.198791	no
XLOC_009127	XLOC_009127	GPC6	chr13:92677710-93853948	hTERT	HER2	OK	0.428903	1.8221	2.08687	-2.97534	0.00292663	0.198791	no
XLOC_021798	XLOC_021798	SLC6A6	chr3:14419109-14556840	hTERT	HER2	OK	6.65012	14.4907	1.12368	-2.97665	0.00291417	0.198791	no
XLOC_030976	XLOC_030976	NCALD	chr8:102767946-103206311	hTERT	HER2	OK	0.386797	0	-1.79769e+308	-1.79769e+308	0.00304791	0.204316	no
XLOC_019394	XLOC_019394	PER2	chr2:238817417-238861946	hTERT	HER2	OK	2.62433	0.882338	-1.57254	2.96531	0.00302373	0.204316	no
XLOC_010509	XLOC_010509	TRIM9	chr14:50511737-50632529	hTERT	HER2	OK	0.136732	0.955081	2.80428	-2.96368	0.00303981	0.204316	no
XLOC_010041	XLOC_010041	TTC9	chr14:70178256-70211830	hTERT	HER2	OK	2.07174	0.603586	-1.77921	2.95116	0.00316584	0.211299	no
XLOC_003504	XLOC_003504	CYB5R1	chr1:201197626-201203027	hTERT	HER2	OK	41.3367	18.486	-1.16099	2.94615	0.00321756	0.213757	no
XLOC_030355	XLOC_030355	SPAG1	chr8:101239438-101323306	hTERT	HER2	OK	10.8719	4.50461	-1.27113	2.94491	0.00323052	0.213757	no
XLOC_006408	XLOC_006408	JAM3	chr11:133444029-133526846	hTERT	HER2	OK	0.552061	2.04324	1.88796	-2.93845	0.00329861	0.217326	no
XLOC_024764	XLOC_024764	NPR3	chr5:32747421-32823009	hTERT	HER2	OK	0.0320626	0.306369	3.25631	-2.9353	0.00333228	0.218606	no
XLOC_028427	XLOC_028427	EPDR1	chr7:37926687-37958065	hTERT	HER2	OK	0.352843	0.037897	-3.21887	2.92948	0.00339532	0.221794	no
XLOC_013593	XLOC_013593	DUSP14	chr17:32924063-32947707	hTERT	HER2	OK	51.1711	22.2073	-1.2043	2.92088	0.00349049	0.226087	no
XLOC_017857	XLOC_017857	TNFAIP6	chr2:151922350-151944803	hTERT	HER2	OK	0.0229059	1.77172	6.27329	-2.92114	0.00348752	0.226087	no
XLOC_024360	XLOC_024360	ABCG2	chr4:89230440-89299035	hTERT	HER2	OK	3.98188	1.32666	-1.58565	2.91244	0.00358612	0.230691	no
XLOC_034867	XLOC_034867	DIP	chrX:106843106-106905827	hTERT	HER2	OK	12.7019	30.609	1.26891	-2.91066	0.00360666	0.230691	no
XLOC_006877	XLOC_006877	MACROD1	chr11:63522606-63690109	hTERT	HER2	OK	2.15571	7.66402	1.82994	-2.91175	0.00359413	0.230691	no
XLOC_010784	XLOC_010784	JAG2	chr14:104679120-104706206	hTERT	HER2	OK	22.9566	10.8104	-1.08649	2.9057	0.00366433	0.233407	no
XLOC_027410	XLOC_027410	IER3	chr6:30818954-30820306	hTERT	HER2	OK	173.488	84.9499	-1.03015	2.90169	0.00371159	0.23544	no
XLOC_012426	XLOC_012426	AC147362.2	chr16:54351993-54385568	hTERT	HER2	OK	0.130369	0.701814	2.42849	-2.88619	0.00389931	0.245321	no
XLOC_024818	XLOC_024818	FST	chr5:52812173-52817659	hTERT	HER2	OK	123.431	58.6522	-1.07345	2.88709	0.00388826	0.245321	no
XLOC_015419	XLOC_015419	ONECUT3	chr19:1704661-1726444	hTERT	HER2	OK	0	0.896003	1.79769e+308	1.79769e+308	0.00396459	0.24841	no
XLOC_015882	XLOC_015882	MIA	chr19:45973139-45975232	hTERT	HER2	OK	13.3521	3.67576	-1.86096	2.87875	0.00399251	0.249142	no
XLOC_012256	XLOC_012256	SCNN1B	chr16:23221091-23300121	hTERT	HER2	OK	0.0704963	0.468531	2.73253	-2.87014	0.00410293	0.254996	no
XLOC_000058	XLOC_000058	TP73	chr1:3558988-3639716	hTERT	HER2	OK	0.112733	0.790645	2.81012	-2.86663	0.00414865	0.256798	no
XLOC_003941	XLOC_003941	VIM	chr10:17311249-17319591	hTERT	HER2	OK	192.262	396.396	1.04387	-2.86282	0.00419894	0.258867	no
XLOC_013860	XLOC_013860	PRKCA	chr17:61729215-62237324	hTERT	HER2	OK	2.52168	5.81001	1.20416	-2.85924	0.00424659	0.260757	no
XLOC_005632	XLOC_005632	ADM	chr11:10283218-10285518	hTERT	HER2	OK	13.4032	4.7637	-1.49243	2.85609	0.00428894	0.262309	no
XLOC_008091	XLOC_008091	LPAR5	chr12:6598261-6615548	hTERT	HER2	OK	0.964495	3.34714	1.79509	-2.85248	0.00433802	0.264258	no
XLOC_016236	XLOC_016236	AC004696.1	chr19:61681363-61698613	hTERT	HER2	OK	1.29838	0.173404	-2.9045	2.83653	0.00456073	0.276101	no
XLOC_000227	XLOC_000227	PINK1	chr1:20832534-20850590	hTERT	HER2	OK	34.0508	16.0992	-1.0807	2.83599	0.00456841	0.276101	no
XLOC_009210	XLOC_009210	GAS6	chr13:113546918-113590407	hTERT	HER2	OK	103.236	51.1255	-1.01383	2.82793	0.00468502	0.282038	no
XLOC_024292	XLOC_024292	BTC	chr4:75888992-75938920	hTERT	HER2	OK	0.428702	0.0591439	-2.85767	2.82307	0.0047566	0.285229	no
XLOC_014806	XLOC_014806	AC015801.2	chr17:71651450-71747985	hTERT	HER2	OK	2.11428	7.31288	1.79027	-2.81945	0.0048106	0.286895	no
XLOC_019367	XLOC_019367	NGEF	chr2:233451664-233588839	hTERT	HER2	OK	0.905168	4.30236	2.24887	-2.81871	0.00482176	0.286895	no
XLOC_028262	XLOC_028262	LFNG	chr7:2518688-2535334	hTERT	HER2	OK	11.4243	3.43614	-1.73324	2.81391	0.00489426	0.290084	no
XLOC_027521	XLOC_027521	FKBP5	chr6:35649344-35804336	hTERT	HER2	OK	71.3432	144.543	1.01865	-2.81067	0.00494378	0.291892	no
XLOC_016206	XLOC_016206	EPS8L1	chr19:60275199-60291102	hTERT	HER2	OK	2.74501	0.62203	-2.14175	2.80918	0.00496679	0.292127	no
XLOC_031807	XLOC_031807	SLC31A2	chr9:114953058-114966242	hTERT	HER2	OK	33.7596	14.9331	-1.17679	2.80676	0.0050042	0.293204	no
XLOC_020765	XLOC_020765	RIPK4	chr21:42032613-42060335	hTERT	HER2	OK	17.166	7.94507	-1.11142	2.80458	0.00503815	0.294071	no
XLOC_006062	XLOC_006062	CCND1	chr11:69165053-69182379	hTERT	HER2	OK	100.178	50.7901	-0.979944	2.80068	0.00509956	0.295978	no
XLOC_022911	XLOC_022911	CNTN3	chr3:74394411-74653033	hTERT	HER2	OK	1.96455	0.605857	-1.69715	2.80005	0.00510939	0.295978	no
XLOC_005899	XLOC_005899	TMEM132A	chr11:60448488-60475833	hTERT	HER2	OK	19.4096	8.97175	-1.11331	2.79134	0.00524911	0.302929	no
XLOC_023734	XLOC_023734	SPP1	chr4:89115825-89123586	hTERT	HER2	OK	1.3195	0.13789	-3.2584	2.78747	0.00531208	0.305415	no
XLOC_017459	XLOC_017459	NAGK	chr2:71148954-71159279	hTERT	HER2	OK	15.1262	5.86223	-1.36753	2.7846	0.00535933	0.306982	no
XLOC_028334	XLOC_028334	HDAC9	chr7:18501893-19003518	hTERT	HER2	OK	1.57951	0.313863	-2.33128	2.7801	0.00543421	0.309678	no
XLOC_002402	XLOC_002402	RIMS3	chr1:40858938-40903915	hTERT	HER2	OK	1.69326	0.442896	-1.93477	2.77935	0.00544675	0.309678	no
XLOC_011724	XLOC_011724	TNFAIP8L3	chr15:49136092-49184765	hTERT	HER2	OK	2.03315	5.89079	1.53474	-2.77095	0.00558926	0.316608	no
XLOC_016994	XLOC_016994	FPR1	chr19:56940838-56946962	hTERT	HER2	OK	0.0214185	0.449562	4.39159	-2.76577	0.0056789	0.320503	no
XLOC_027474	XLOC_027474	HLA-DOB	chr6:32888529-32892803	hTERT	HER2	OK	2.17618	0.533017	-2.02954	2.7627	0.00573261	0.321173	no
XLOC_010726	XLOC_010726	SERPINA1	chr14:93914450-93926782	hTERT	HER2	OK	53.6801	25.388	-1.08024	2.76389	0.00571172	0.321173	no
XLOC_006396	XLOC_006396	BARX2	chr11:128751090-128827384	hTERT	HER2	OK	0.100353	0.577901	2.52574	-2.7589	0.00579972	0.322819	no
XLOC_011280	XLOC_011280	TPM1	chr15:61121890-61151164	hTERT	HER2	OK	91.7565	42.0812	-1.12464	2.75865	0.00580406	0.322819	no
XLOC_018659	XLOC_018659	RTKN	chr2:74506496-74522568	hTERT	HER2	OK	39.1069	18.1497	-1.10748	2.75644	0.00584347	0.323838	no
XLOC_003571	XLOC_003571	C1orf74	chr1:207996021-208024527	hTERT	HER2	OK	16.7893	6.41953	-1.387	2.75394	0.0058883	0.325149	no
XLOC_005202	XLOC_005202	C10orf59	chr10:90023600-90332927	hTERT	HER2	OK	1.00425	0.184123	-2.44738	2.75191	0.0059249	0.325997	no
XLOC_019057	XLOC_019057	GALNT3	chr2:166312558-166359049	hTERT	HER2	OK	54.2321	27.1926	-0.995933	2.74896	0.00597838	0.327765	no
XLOC_014133	XLOC_014133	HES7	chr17:7965023-7968127	hTERT	HER2	OK	7.4772	19.2869	1.36705	-2.73779	0.00618528	0.335513	no
XLOC_019644	XLOC_019644	PROCR	chr20:33222387-33228826	hTERT	HER2	OK	49.9035	98.5593	0.98185	-2.73814	0.00617879	0.335513	no
XLOC_019004	XLOC_019004	RND3	chr2:151032954-151052427	hTERT	HER2	OK	23.475	10.4348	-1.16973	2.73862	0.00616974	0.335513	no
XLOC_014477	XLOC_014477	KRT34	chr17:36787427-36792181	hTERT	HER2	OK	3.15635	0.882913	-1.83791	2.73256	0.00628445	0.339619	no
XLOC_029535	XLOC_029535	SEMA3C	chr7:80209790-80386603	hTERT	HER2	OK	50.3181	26.0871	-0.947744	2.73147	0.00630521	0.339619	no
XLOC_002774	XLOC_002774	PPAPR5	chr1:99128390-99243037	hTERT	HER2	OK	0.39898	0.0658734	-2.59855	2.72934	0.00634614	0.340628	no
XLOC_001041	XLOC_001041	LIX1L	chr1:144188515-144213026	hTERT	HER2	OK	6.31846	14.0693	1.15491	-2.72687	0.00639385	0.341993	no
XLOC_016974	XLOC_016974	KLK8,KLK9	chr19:56191075-56204649	hTERT	HER2	OK	5.70841	0.785155	-2.86204	2.72345	0.00646042	0.344354	no
XLOC_014054	XLOC_014054	TRPV3	chr17:3360545-3408039	hTERT	HER2	OK	0.322566	0.0668274	-2.27108	2.7171	0.00658576	0.34982	no
XLOC_014058	XLOC_014058	P2RX5	chr17:3522496-3546332	hTERT	HER2	OK	1.48356	5.06533	1.77159	-2.71252	0.00667737	0.353463	no
XLOC_025738	XLOC_025738	EPB41L4A	chr5:111507432-111782909	hTERT	HER2	OK	1.59057	0.481755	-1.72317	2.71061	0.00671598	0.354285	no
XLOC_003295	XLOC_003295	CREG1	chr1:165776876-165789684	hTERT	HER2	OK	101.785	51.5679	-0.980987	2.70029	0.00692782	0.355853	no
XLOC_022232	XLOC_022232	CSTA	chr3:123526700-123543501	hTERT	HER2	OK	199.575	102.713	-0.958312	2.70728	0.00678371	0.355853	no
XLOC_015239	XLOC_015239	DSC2	chr18:26900004-26936375	hTERT	HER2	OK	15.6844	7.30033	-1.1033	2.70013	0.00693115	0.355853	no
XLOC_030731	XLOC_030731	FGFR1	chr8:38387812-38445509	hTERT	HER2	OK	1.22121	4.01819	1.71824	-2.70266	0.00687866	0.355853	no
XLOC_012616	XLOC_012616	FOXL1	chr16:85169615-85172804	hTERT	HER2	OK	3.54839	8.66293	1.28769	-2.70422	0.00684652	0.355853	no
XLOC_008371	XLOC_008371	KRT80	chr12:50849046-50872051	hTERT	HER2	OK	3.77695	1.20442	-1.64889	2.70018	0.00693027	0.355853	no
XLOC_029570	XLOC_029570	SAMD9	chr7:92566767-92585272	hTERT	HER2	OK	11.9964	5.96891	-1.00706	2.70164	0.00689986	0.355853	no
XLOC_033640	XLOC_033640	STARD8	chrX:67784228-67862402	hTERT	HER2	OK	0.0540968	0.267186	2.30423	-2.70267	0.0068785	0.355853	no
XLOC_031465	XLOC_031465	AL354718.10	chr9:45331932-45453557	hTERT	HER2	OK	0.229004	1.18019	2.36557	-2.69265	0.00708864	0.361385	no
XLOC_021846	XLOC_021846	CMTM8	chr3:32255174-32386815	hTERT	HER2	OK	2.9892	9.62219	1.6866	-2.69314	0.0070783	0.361385	no
XLOC_018150	XLOC_018150	DNAJB2	chr2:219852283-219861207	hTERT	HER2	OK	17.3953	6.73328	-1.36932	2.69167	0.00710953	0.361385	no
XLOC_004170	XLOC_004170	DKK1	chr10:53744046-53747422	hTERT	HER2	OK	209.158	109.76	-0.930236	2.68942	0.0071576	0.362628	no
XLOC_023679	XLOC_023679	AREGB	chr4:75699862-75709510	hTERT	HER2	OK	420.658	220.01	-0.935076	2.68398	0.00727518	0.366199	no
XLOC_012138	XLOC_012138	IL32	chr16:3055313-3059669	hTERT	HER2	OK	8.0572	1.84102	-2.12978	2.68395	0.00727579	0.366199	no
XLOC_017462	XLOC_017462	DYSF	chr2:71534267-71767398	hTERT	HER2	OK	6.03733	2.58873	-1.22166	2.68229	0.00731201	0.366819	no
XLOC_017184	XLOC_017184	KCNS3	chr2:17922594-17977705	hTERT	HER2	OK	1.24972	0.315584	-1.98551	2.67981	0.00736637	0.367146	no
XLOC_017691	XLOC_017691	ZC3H6	chr2:112749641-112814111	hTERT	HER2	OK	0.281414	0.929823	1.72426	-2.68072	0.00734641	0.367146	no
XLOC_013715	XLOC_013715	MAPT	chr17:41327623-41461547	hTERT	HER2	OK	0.0693204	0.354377	2.35393	-2.67804	0.00740554	0.367373	no
XLOC_007607	XLOC_007607	TENC1	chr12:51727076-51744430	hTERT	HER2	OK	2.46279	6.22164	1.337	-2.67744	0.00741878	0.367373	no
XLOC_025959	XLOC_025959	ADAM19	chr5:156836889-156935346	hTERT	HER2	OK	20.3779	10.5125	-0.954894	2.67488	0.00747565	0.368999	no
XLOC_018358	XLOC_018358	SDC1	chr2:20264040-20288675	hTERT	HER2	OK	516.62	226.53	-1.1894	2.67324	0.00751231	0.36962	no
XLOC_013730	XLOC_013730	ITGB3	chr17:42686206-42745076	hTERT	HER2	OK	0.239636	0.871816	1.86318	-2.66833	0.00762302	0.373214	no
XLOC_014983	XLOC_014983	LAMA3	chr18:19523559-19789025	hTERT	HER2	OK	601.436	160.958	-1.90173	2.6672	0.00764859	0.373214	no
XLOC_014664	XLOC_014664	MTMR4	chr17:53921896-53950211	hTERT	HER2	OK	7.39219	14.7679	0.998389	-2.66677	0.0076583	0.373214	no
XLOC_017700	XLOC_017700	IL1F9	chr2:113452076-113459698	hTERT	HER2	OK	1.02223	0.19673	-2.37743	2.66555	0.00768627	0.373392	no
XLOC_008380	XLOC_008380	KRT6C	chr12:51148573-51153836	hTERT	HER2	OK	300.16	153.01	-0.972107	2.65646	0.00789652	0.382396	no
XLOC_032844	XLOC_032844	PTGES	chr9:131540432-131555165	hTERT	HER2	OK	66.4779	34.2345	-0.957424	2.6501	0.00804676	0.388446	no
XLOC_024283	XLOC_024283	RASSF6	chr4:74657023-74705151	hTERT	HER2	OK	7.95683	3.36636	-1.241	2.64472	0.00817593	0.393444	no
XLOC_008346	XLOC_008346	LIMA1	chr12:48855839-48963557	hTERT	HER2	OK	113.666	58.62	-0.955339	2.64026	0.00828433	0.397415	no
XLOC_020575	XLOC_020575	COL6A1	chr21:46226090-46249391	hTERT	HER2	OK	0.496783	1.56078	1.65158	-2.63059	0.00852357	0.406352	no
XLOC_000733	XLOC_000733	IFI44L	chr1:78858675-78881072	hTERT	HER2	OK	0.121219	0.710108	2.55042	-2.63067	0.00852174	0.406352	no
XLOC_028873	XLOC_028873	CPA4	chr7:129720229-129751249	hTERT	HER2	OK	9.06368	3.74549	-1.27494	2.62792	0.00859089	0.408293	no
XLOC_018091	XLOC_018091	ADAM23	chr2:207016612-207191124	hTERT	HER2	OK	1.07017	0.259882	-2.04192	2.62385	0.00869432	0.411605	no
XLOC_025163	XLOC_025163	PCDHA11,PCDHA12,PCDHA13,PCDHA2,PCDHA4,PCDHA6,PCDHA9	chr5:140154627-140372113	hTERT	HER2	OK	3.408	0.906926	-1.90987	2.62307	0.00871419	0.411605	no
XLOC_022207	XLOC_022207	UPK1B	chr3:120375114-120406690	hTERT	HER2	OK	62.0448	32.3401	-0.939984	2.62142	0.0087565	0.412335	no
XLOC_004132	XLOC_004132	AL591684.7-2,ANXA8	chr10:47875230-47899205	hTERT	HER2	OK	93.5806	47.0457	-0.992145	2.62004	0.00879206	0.412743	no
XLOC_026086	XLOC_026086	FOXQ1	chr6:1257674-1259981	hTERT	HER2	OK	8.93242	3.40486	-1.39146	2.61798	0.00884523	0.413715	no
XLOC_004196	XLOC_004196	ZNF365	chr10:63803921-64101777	hTERT	HER2	OK	3.34354	1.03667	-1.68942	2.61715	0.00886667	0.413715	no
XLOC_021125	XLOC_021125	LIMK2	chr22:29938249-30006066	hTERT	HER2	OK	42.0122	19.9981	-1.07095	2.60649	0.0091475	0.424239	no
XLOC_008301	XLOC_008301	RAPGEF3	chr12:46417295-46439128	hTERT	HER2	OK	4.72453	1.36857	-1.7875	2.60699	0.0091342	0.424239	no
XLOC_025969	XLOC_025969	CCNJL	chr5:159611237-159699106	hTERT	HER2	OK	3.29329	1.05658	-1.64013	2.59972	0.0093301	0.431405	no
XLOC_006274	XLOC_006274	NNMT	chr11:113671744-113688448	hTERT	HER2	OK	14.73	31.1585	1.08087	-2.59708	0.00940199	0.433423	no
XLOC_024989	XLOC_024989	RHOBTB3	chr5:95092605-95157827	hTERT	HER2	OK	0.668115	1.9523	1.54701	-2.59046	0.00958489	0.437909	no
XLOC_031718	XLOC_031718	TDRD7	chr9:99214122-99298222	hTERT	HER2	OK	4.64517	1.83434	-1.34047	2.59221	0.00953609	0.437909	no
XLOC_004037	XLOC_004037	ZEB1	chr10:31648147-31856740	hTERT	HER2	OK	0.0908164	1.11761	3.62132	-2.59106	0.00956814	0.437909	no
XLOC_005644	XLOC_005644	RASSF10	chr11:12987699-12989196	hTERT	HER2	OK	2.17008	0.571952	-1.92378	2.58458	0.00974976	0.444121	no
XLOC_004125	XLOC_004125	AL603965.10-2,ANXA8L2	chr10:47216925-47240877	hTERT	HER2	OK	111.463	56.1843	-0.988323	2.57668	0.00997546	0.450392	no
XLOC_027172	XLOC_027172	C6orf145	chr6:3667883-3696972	hTERT	HER2	OK	14.1615	5.72824	-1.30581	2.57859	0.0099205	0.450392	no
XLOC_009145	XLOC_009145	FARP1	chr13:97593434-97900017	hTERT	HER2	OK	3.52946	1.04577	-1.75488	2.57767	0.00994684	0.450392	no
XLOC_029292	XLOC_029292	PDE1C	chr7:31757317-32305466	hTERT	HER2	OK	0.409946	0.0353654	-3.53502	2.57247	0.0100976	0.454569	no
XLOC_002575	XLOC_002575	CYP2J2	chr1:60131570-60165050	hTERT	HER2	OK	0.54858	0.116139	-2.23985	2.56707	0.0102561	0.460355	no
XLOC_004514	XLOC_004514	INA	chr10:105026909-105040091	hTERT	HER2	OK	0.28854	0.0541634	-2.41338	2.56428	0.0103389	0.461375	no
XLOC_014032	XLOC_014032	RTN4RL1	chr17:1786539-1787865	hTERT	HER2	OK	6.2479	15.3964	1.30115	-2.56526	0.0103098	0.461375	no
XLOC_016673	XLOC_016673	SBSN	chr19:40706108-40711093	hTERT	HER2	OK	1.10549	3.80805	1.78437	-2.55915	0.0104928	0.466885	no
XLOC_004234	XLOC_004234	SRGN	chr10:70517833-70534571	hTERT	HER2	OK	4.36318	11.7651	1.43106	-2.55262	0.0106915	0.47435	no
XLOC_004952	XLOC_004952	ANXA8L1	chr10:46511544-46679689	hTERT	HER2	OK	99.9835	52.3743	-0.932832	2.54794	0.0108361	0.47938	no
XLOC_000089	XLOC_000089	H6PD	chr1:9217449-9253983	hTERT	HER2	OK	2.35337	4.91549	1.06261	-2.54272	0.0109994	0.485206	no
XLOC_026716	XLOC_026716	MRAP2	chr6:84800138-84857320	hTERT	HER2	OK	0.404658	0.077259	-2.38893	2.53563	0.0112245	0.493718	no
XLOC_006561	XLOC_006561	CYB5R2	chr11:7642901-7651397	hTERT	HER2	OK	4.77517	1.12874	-2.08084	2.5346	0.0112574	0.493751	no
XLOC_006826	XLOC_006826	AP003108.3-4	chr11:61039368-61104874	hTERT	HER2	OK	3.25828	7.10477	1.12468	-2.52974	0.0114148	0.493808	no
XLOC_013770	XLOC_013770	EPN3	chr17:45965046-45976109	hTERT	HER2	OK	37.787	20.4095	-0.888647	2.53227	0.0113326	0.493808	no
XLOC_025497	XLOC_025497	FYB	chr5:39141114-39255424	hTERT	HER2	OK	2.85241	0.993702	-1.5213	2.53137	0.0113617	0.493808	no
XLOC_009117	XLOC_009117	SLITRK5	chr13:87122870-87129869	hTERT	HER2	OK	0.240935	0.840242	1.80216	-2.52959	0.0114196	0.493808	no
XLOC_015763	XLOC_015763	WTIP	chr19:39664719-39683925	hTERT	HER2	OK	4.34651	1.45334	-1.58049	2.53307	0.0113068	0.493808	no
XLOC_023236	XLOC_023236	BCHE	chr3:166973386-167037947	hTERT	HER2	OK	0.0716756	0.376728	2.39397	-2.52651	0.0115201	0.495075	no
XLOC_016976	XLOC_016976	KLK11	chr19:56217300-56223102	hTERT	HER2	OK	0.507255	0.0624541	-3.02184	2.52477	0.0115775	0.495075	no
XLOC_028572	XLOC_028572	NCF1B	chr7:72272616-72287914	hTERT	HER2	OK	0.0906564	0.520308	2.52088	-2.52476	0.0115779	0.495075	no
XLOC_000628	XLOC_000628	PCSK9	chr1:55277807-55303111	hTERT	HER2	OK	29.7281	54.5915	0.876846	-2.52481	0.0115762	0.495075	no
XLOC_027842	XLOC_027842	NCUBE1	chr6:90093065-90119338	hTERT	HER2	OK	14.3341	7.05839	-1.02204	2.52187	0.0116733	0.497767	no
XLOC_006403	XLOC_006403	ADAMTS15	chr11:129824078-129848926	hTERT	HER2	OK	0.876914	0.240016	-1.8693	2.52048	0.0117194	0.498349	no
XLOC_023678	XLOC_023678	AREG	chr4:75529714-75539590	hTERT	HER2	OK	616.388	323.311	-0.930914	2.51777	0.01181	0.500817	no
XLOC_025764	XLOC_025764	LOX	chr5:121429917-121441853	hTERT	HER2	OK	2.08817	6.53861	1.64674	-2.51578	0.0118771	0.500892	no
XLOC_021064	XLOC_021064	SUSD2	chr22:22907443-22915074	hTERT	HER2	OK	0.0972941	0.410289	2.07622	-2.51605	0.0118677	0.500892	no
XLOC_013054	XLOC_013054	LCAT	chr16:66531287-66535516	hTERT	HER2	OK	4.86483	1.55311	-1.64723	2.51116	0.0120334	0.506097	no
XLOC_034253	XLOC_034253	MXRA5	chrX:3236605-3274682	hTERT	HER2	OK	0.262159	0.0737954	-1.82884	2.50826	0.0121329	0.508884	no
XLOC_012602	XLOC_012602	ATP2C2	chr16:82959633-83055293	hTERT	HER2	OK	5.35475	2.23072	-1.26331	2.49691	0.0125281	0.5156	no
XLOC_007600	XLOC_007600	KRT7	chr12:50913220-50928976	hTERT	HER2	OK	806.063	399.775	-1.0117	2.5002	0.0124122	0.5156	no
XLOC_015069	XLOC_015069	NEDD4L	chr18:53862777-54216369	hTERT	HER2	OK	24.3927	11.1111	-1.13445	2.49841	0.0124753	0.5156	no
XLOC_001417	XLOC_001417	PRRX1	chr1:168899936-168975165	hTERT	HER2	OK	0.00773274	0.323484	5.38657	-2.49806	0.0124876	0.5156	no
XLOC_027983	XLOC_027983	ROS1	chr6:117716222-117853711	hTERT	HER2	OK	1.83921	7.24194	1.97729	-2.49883	0.0124605	0.5156	no
XLOC_027652	XLOC_027652	TRAM2	chr6:52470162-52549821	hTERT	HER2	OK	9.66563	4.89961	-0.980196	2.49771	0.0124998	0.5156	no
XLOC_012648	XLOC_012648	TUBB3	chr16:88513167-88530006	hTERT	HER2	OK	90.4954	48.7426	-0.892662	2.5001	0.0124157	0.5156	no
XLOC_002830	XLOC_002830	SLC16A4	chr1:110707027-110735159	hTERT	HER2	OK	3.35831	0.920578	-1.86712	2.49403	0.0126303	0.518417	no
XLOC_024288	XLOC_024288	PPBP	chr4:75071621-75072764	hTERT	HER2	OK	2.38368	0.605638	-1.97666	2.49127	0.0127286	0.521058	no
XLOC_001185	XLOC_001185	SPRR1B	chr1:151270302-151271999	hTERT	HER2	OK	129.308	66.7414	-0.954163	2.48306	0.0130258	0.531807	no
XLOC_025781	XLOC_025781	2003-03-01	chr5:126233453-126394149	hTERT	HER2	OK	1.01553	3.21313	1.66174	-2.4767	0.0132602	0.53851	no
XLOC_011447	XLOC_011447	TMEM83	chr15:85921179-85923000	hTERT	HER2	OK	0.906038	0.153738	-2.5591	2.47726	0.0132395	0.53851	no
XLOC_015635	XLOC_015635	AC004510.1	chr19:15800756-15807226	hTERT	HER2	OK	39.273	19.5344	-1.00752	2.467	0.013625	0.543058	no
XLOC_006939	XLOC_006939	CLCF1	chr11:66888218-66897782	hTERT	HER2	OK	7.31474	2.85756	-1.35602	2.46601	0.0136626	0.543058	no
XLOC_006582	XLOC_006582	DENND5A	chr11:9116956-9243447	hTERT	HER2	OK	5.60464	11.0255	0.97615	-2.47047	0.0134937	0.543058	no
XLOC_006798	XLOC_006798	LPXN	chr11:58050924-58099910	hTERT	HER2	OK	16.1263	7.14974	-1.17345	2.46941	0.0135336	0.543058	no
XLOC_031070	XLOC_031070	NDRG1	chr8:134318595-134378680	hTERT	HER2	OK	190.064	371.863	0.968282	-2.46685	0.0136306	0.543058	no
XLOC_010576	XLOC_010576	RAB15	chr14:64482287-64508551	hTERT	HER2	OK	2.53459	0.901251	-1.49175	2.47009	0.0135079	0.543058	no
XLOC_008643	XLOC_008643	SLC41A2	chr12:103722494-103846563	hTERT	HER2	OK	1.79033	0.536641	-1.7382	2.46612	0.0136586	0.543058	no
XLOC_018631	XLOC_018631	TGFA	chr2:70527923-70634613	hTERT	HER2	OK	67.2214	29.3697	-1.19459	2.46981	0.0135184	0.543058	no
XLOC_028466	XLOC_028466	UPP1	chr7:48094765-48114855	hTERT	HER2	OK	234.142	117.283	-0.997383	2.46528	0.0136905	0.543058	no
XLOC_027168	XLOC_027168	TUBB2A	chr6:3098917-3102808	hTERT	HER2	OK	23.5179	11.3298	-1.05364	2.46315	0.0137724	0.544898	no
XLOC_020787	XLOC_020787	AP001053.1	chr21:44050113-44056876	hTERT	HER2	OK	0.309032	0.0778009	-1.9899	2.46171	0.0138277	0.545678	no
XLOC_030409	XLOC_030409	MAL2	chr8:120289892-120327090	hTERT	HER2	OK	110.136	199.114	0.854306	-2.4558	0.0140573	0.553317	no
XLOC_022754	XLOC_022754	UCN2	chr3:48574156-48576205	hTERT	HER2	OK	6.01937	2.16545	-1.47495	2.45443	0.0141107	0.553999	no
XLOC_020644	XLOC_020644	ADAMTS1	chr21:27130478-27139599	hTERT	HER2	OK	10.9103	2.62975	-2.05269	2.45086	0.0142517	0.555272	no
XLOC_020306	XLOC_020306	CYP24A1	chr20:52203394-52223931	hTERT	HER2	OK	5.4943	1.98184	-1.4711	2.45148	0.0142271	0.555272	no
XLOC_006324	XLOC_006324	OAF	chr11:119586956-119605859	hTERT	HER2	OK	15.0999	29.9311	0.987106	-2.45256	0.0141844	0.555272	no
XLOC_033950	XLOC_033950	RP3-378P9.2	chrX:116417442-116418072	hTERT	HER2	OK	0.683028	0.0318729	-4.42154	2.447	0.0144052	0.559834	no
XLOC_015852	XLOC_015852	AC011443.6	chr19:44266784-44293318	hTERT	HER2	OK	0.649387	0.159199	-2.02824	2.44601	0.0144445	0.559944	no
XLOC_016885	XLOC_016885	MEIS3	chr19:52598203-52614597	hTERT	HER2	OK	0.145035	0.596324	2.0397	-2.44402	0.0145248	0.561638	no
XLOC_003039	XLOC_003039	CTSS	chr1:148969174-149004929	hTERT	HER2	OK	0.262101	0.0578154	-2.18059	2.44202	0.0146055	0.561929	no
XLOC_008412	XLOC_008412	NFE2	chr12:52972166-52975811	hTERT	HER2	OK	0.541623	0.119775	-2.17696	2.44255	0.0145839	0.561929	no
XLOC_023320	XLOC_023320	LIPH	chr3:186708281-186753063	hTERT	HER2	OK	0.403875	0.0921784	-2.13141	2.44052	0.0146662	0.562854	no
XLOC_021374	XLOC_021374	CLDN5	chr22:17890546-17895068	hTERT	HER2	OK	0	0.341715	1.79769e+308	1.79769e+308	0.0147123	0.563215	no
XLOC_032832	XLOC_032832	CCBL1	chr9:130635212-130684175	hTERT	HER2	OK	3.74651	9.24134	1.30255	-2.43141	0.0150401	0.571468	no
XLOC_018863	XLOC_018863	IL1B	chr2:113303807-113310827	hTERT	HER2	OK	75.0771	40.8561	-0.87782	2.43319	0.0149666	0.571468	no
XLOC_003925	XLOC_003925	OPTN	chr10:12978632-13220297	hTERT	HER2	OK	11.9719	5.64256	-1.08523	2.43053	0.0150768	0.571468	no
XLOC_019652	XLOC_019652	SPAG4	chr20:33667222-33672379	hTERT	HER2	OK	0.137528	0.625675	2.18569	-2.43116	0.0150506	0.571468	no
XLOC_015890	XLOC_015890	CYP2S1	chr19:46390954-46405283	hTERT	HER2	OK	0.705675	0.188168	-1.90698	2.42802	0.0151815	0.573756	no
XLOC_023740	XLOC_023740	HERC5	chr4:89597290-89646334	hTERT	HER2	OK	0.693662	0.198107	-1.80795	2.42729	0.0152119	0.573756	no
XLOC_015779	XLOC_015779	LSR	chr19:40431398-40450705	hTERT	HER2	OK	48.4239	24.6693	-0.973001	2.42237	0.0154195	0.580159	no
XLOC_001007	XLOC_001007	FAM72B	chr1:120640525-120657204	hTERT	HER2	OK	15.1873	31.3892	1.0474	-2.41437	0.0157623	0.591485	no
XLOC_015043	XLOC_015043	LIPG	chr18:45342424-45373276	hTERT	HER2	OK	22.1672	11.9134	-0.895839	2.41356	0.0157976	0.591485	no
XLOC_004362	XLOC_004362	C10orf116	chr10:88718167-88720646	hTERT	HER2	OK	174.704	83.9646	-1.05706	2.41203	0.0158638	0.592518	no
XLOC_004239	XLOC_004239	HK1	chr10:70699761-70831641	hTERT	HER2	OK	66.6861	121.041	0.860041	-2.40932	0.0159822	0.595491	no
XLOC_005766	XLOC_005766	GYLTL1B	chr11:45899771-45907223	hTERT	HER2	OK	4.10907	9.66423	1.23384	-2.40448	0.0161955	0.600651	no
XLOC_030342	XLOC_030342	MATN2	chr8:98950486-99117116	hTERT	HER2	OK	0.263013	0.0483773	-2.44273	2.4044	0.0161989	0.600651	no
XLOC_024311	XLOC_024311	ANKRD56	chr4:78035644-78038026	hTERT	HER2	OK	0.325162	0.0678072	-2.26165	2.39786	0.0164911	0.606025	no
XLOC_015972	XLOC_015972	IGFL1	chr19:51424848-51425793	hTERT	HER2	OK	7.06741	1.96886	-1.84382	2.39795	0.0164871	0.606025	no
XLOC_008648	XLOC_008648	NUAK1	chr12:104981254-105057941	hTERT	HER2	OK	0.997126	0.34532	-1.52984	2.39762	0.0165018	0.606025	no
XLOC_028668	XLOC_028668	PEG10	chr7:94123572-94136940	hTERT	HER2	OK	25.6866	45.6369	0.829188	-2.39816	0.0164775	0.606025	no
XLOC_021605	XLOC_021605	BAIAP2L2	chr22:36810842-36836622	hTERT	HER2	OK	4.84099	1.66026	-1.54389	2.39605	0.0165729	0.607159	no
XLOC_002032	XLOC_002032	KLHL21	chr1:6573370-6585648	hTERT	HER2	OK	34.0128	18.4914	-0.879224	2.39345	0.0166908	0.607159	no
XLOC_019269	XLOC_019269	MREG	chr2:216515558-216586591	hTERT	HER2	OK	17.9108	7.5594	-1.24449	2.39454	0.0166414	0.607159	no
XLOC_020917	XLOC_020917	TMEM191C	chr22:20153436-20155558	hTERT	HER2	OK	0.501959	0.0982156	-2.35354	2.39359	0.0166842	0.607159	no
XLOC_032735	XLOC_032735	TNFSF15	chr9:116591420-116608233	hTERT	HER2	OK	0.731172	0.148392	-2.3008	2.38818	0.016932	0.614475	no
XLOC_029207	XLOC_029207	AGR2	chr7:16797962-16811136	hTERT	HER2	OK	5.63405	1.49737	-1.91174	2.38565	0.017049	0.617263	no
XLOC_009549	XLOC_009549	SLITRK6	chr13:85264922-85271484	hTERT	HER2	OK	7.59153	2.95811	-1.35971	2.37787	0.0174128	0.628952	no
XLOC_006094	XLOC_006094	P2RY6	chr11:72653217-72687292	hTERT	HER2	OK	0.565445	0.0854074	-2.72695	2.37574	0.0175139	0.631118	no
XLOC_030598	XLOC_030598	PPP1R3B	chr8:9031185-9045630	hTERT	HER2	OK	2.75672	1.14654	-1.26566	2.3713	0.0177257	0.637255	no
XLOC_035502	XLOC_035502	AC010970.2	chrY:10646112-10646711	hTERT	HER2	OK	35.2502	73.2225	1.05466	-2.36823	0.0178735	0.638027	no
XLOC_029364	XLOC_029364	CAMK2B	chr7:44223279-44331749	hTERT	HER2	OK	0.185319	1.04759	2.49899	-2.36681	0.017942	0.638027	no
XLOC_023438	XLOC_023438	DOK7	chr4:3434830-3472350	hTERT	HER2	OK	2.81053	0.886359	-1.66488	2.36654	0.017955	0.638027	no
XLOC_023569	XLOC_023569	NPAL1	chr4:47713547-47736947	hTERT	HER2	OK	10.0924	5.12048	-0.978926	2.36778	0.0178954	0.638027	no
XLOC_020323	XLOC_020323	PMEPA1	chr20:55656853-55719947	hTERT	HER2	OK	70.3701	26.9544	-1.38444	2.36731	0.017918	0.638027	no
XLOC_006459	XLOC_006459	CDKN1C	chr11:2861018-2863555	hTERT	HER2	OK	0.18203	0.985729	2.43702	-2.36424	0.0180672	0.640531	no
XLOC_015161	XLOC_015161	LAMA1	chr18:6931887-7107813	hTERT	HER2	OK	1.78301	0.514102	-1.79419	2.36195	0.0181792	0.643015	no
XLOC_022229	XLOC_022229	CD86	chr3:123256910-123322672	hTERT	HER2	OK	1.17995	0.362521	-1.70259	2.36086	0.0182328	0.643431	no
XLOC_013048	XLOC_013048	C16orf48	chr16:66254352-66258129	hTERT	HER2	OK	4.92704	11.2661	1.19319	-2.35701	0.0184227	0.64798	no
XLOC_001676	XLOC_001676	SERTAD4	chr1:208471426-208483059	hTERT	HER2	OK	3.56333	1.16095	-1.61793	2.35569	0.0184884	0.64798	no
XLOC_018240	XLOC_018240	SH3BP4	chr2:235525366-235629095	hTERT	HER2	OK	18.488	10.0854	-0.874318	2.35576	0.0184849	0.64798	no
XLOC_008240	XLOC_008240	TMTC1	chr12:29545023-29828959	hTERT	HER2	OK	10.305	22.6481	1.13605	-2.35474	0.0185355	0.648153	no
XLOC_027682	XLOC_027682	AL589796.7	chr6:55912543-55913381	hTERT	HER2	OK	0.0301817	0.410366	3.76516	-2.34985	0.0187809	0.652276	no
XLOC_024816	XLOC_024816	ITGA2	chr5:52320912-52426365	hTERT	HER2	OK	47.1607	26.8249	-0.814011	2.35064	0.0187411	0.652276	no
XLOC_027251	XLOC_027251	TPMT	chr6:18236525-18263353	hTERT	HER2	OK	10.8822	5.30868	-1.03554	2.35083	0.0187315	0.652276	no
XLOC_007123	XLOC_007123	MMP1	chr11:102165860-102174104	hTERT	HER2	OK	113.239	199.703	0.818481	-2.34628	0.0189617	0.657068	no
XLOC_020366	XLOC_020366	AL353715.21,STMN3	chr20:61741504-61755226	hTERT	HER2	OK	1.62052	4.46313	1.4616	-2.34484	0.0190352	0.658129	no
XLOC_024765	XLOC_024765	C5orf23	chr5:32824701-32827576	hTERT	HER2	OK	0.118704	0.470645	1.98727	-2.34215	0.0191728	0.65901	no
XLOC_003768	XLOC_003768	GNG4	chr1:233777609-233880677	hTERT	HER2	OK	0.342052	1.39211	2.02498	-2.34183	0.0191895	0.65901	no
XLOC_019157	XLOC_019157	SDR	chr2:192407294-192420226	hTERT	HER2	OK	8.69633	16.6781	0.939473	-2.3421	0.0191755	0.65901	no
XLOC_008296	XLOC_008296	AMIGO2	chr12:45755756-45916706	hTERT	HER2	OK	35.6162	19.6879	-0.855226	2.33769	0.0194032	0.663382	no
XLOC_024270	XLOC_024270	SULT1B1	chr4:70627276-70661019	hTERT	HER2	OK	0.854837	2.74243	1.68173	-2.33833	0.0193701	0.663382	no
XLOC_007538	XLOC_007538	SLC48A1	chr12:46453257-46461719	hTERT	HER2	OK	8.75388	3.67986	-1.25027	2.33648	0.0194664	0.664063	no
XLOC_010548	XLOC_010548	AL049873.3-2	chr14:58364149-58364826	hTERT	HER2	OK	1.4993	0.360039	-2.05806	2.33338	0.019628	0.668034	no
XLOC_020537	XLOC_020537	SLC37A1	chr21:42792810-42874619	hTERT	HER2	OK	4.67587	1.83961	-1.34584	2.33259	0.0196698	0.668034	no
XLOC_007436	XLOC_007436	EMP1	chr12:13187139-13260974	hTERT	HER2	OK	83.3312	47.5142	-0.810497	2.33052	0.0197786	0.670245	no
XLOC_004984	XLOC_004984	OGDHL	chr10:50612716-50640375	hTERT	HER2	OK	0.0859896	0.326697	1.92572	-2.3264	0.0199973	0.676164	no
XLOC_008872	XLOC_008872	ATP8A2	chr13:24844208-25497989	hTERT	HER2	OK	0.497965	0.121178	-2.03892	2.32403	0.0201237	0.678943	no
XLOC_013078	XLOC_013078	NQO1	chr16:68300807-68318034	hTERT	HER2	OK	71.9039	40.221	-0.83812	2.32289	0.020185	0.679519	no
XLOC_027769	XLOC_027769	HTR1B	chr6:78228640-78229900	hTERT	HER2	OK	0.664632	0.136999	-2.27839	2.31783	0.0204584	0.685715	no
XLOC_026566	XLOC_026566	TMEM63B	chr6:44203353-44231234	hTERT	HER2	OK	20.8155	11.0492	-0.913717	2.31847	0.0204239	0.685715	no
XLOC_034402	XLOC_034402	RPGR	chrX:38013367-38071732	hTERT	HER2	OK	2.67291	6.78657	1.34427	-2.31131	0.020816	0.696179	no
XLOC_006707	XLOC_006707	LRP4	chr11:46834994-46896749	hTERT	HER2	OK	1.35392	2.93013	1.11382	-2.30426	0.0212083	0.707758	no
XLOC_027912	XLOC_027912	OSTM1	chr6:108469305-108502634	hTERT	HER2	OK	10.4745	5.27599	-0.989362	2.2998	0.0214593	0.714581	no
XLOC_007853	XLOC_007853	ANO4	chr12:99712715-100046539	hTERT	HER2	OK	1.90447	0.618293	-1.62303	2.29659	0.021642	0.717832	no
XLOC_017264	XLOC_017264	CLIP4	chr2:29174074-29266008	hTERT	HER2	OK	23.2261	11.4435	-1.02122	2.29644	0.0216505	0.717832	no
XLOC_030508	XLOC_030508	SCXB	chr8:145393504-145395033	hTERT	HER2	OK	0.453019	0	-1.79769e+308	-1.79769e+308	0.0218226	0.720429	no
XLOC_034074	XLOC_034074	VGLL1	chrX:135441976-135466629	hTERT	HER2	OK	1.51721	0.444988	-1.76958	2.29416	0.0217813	0.720429	no
XLOC_019277	XLOC_019277	IL8RA	chr2:218735814-218739961	hTERT	HER2	OK	0.595968	0.166233	-1.84203	2.28807	0.0221337	0.729128	no
XLOC_023436	XLOC_023436	RGS12	chr4:3285671-3411436	hTERT	HER2	OK	11.3639	5.37761	-1.07941	2.28475	0.0223277	0.733944	no
XLOC_022504	XLOC_022504	EIF4A2	chr3:187984054-187990377	hTERT	HER2	OK	78.8592	137.181	0.798727	-2.28235	0.0224688	0.737005	no
XLOC_027873	XLOC_027873	C6orf168	chr6:99834072-99904014	hTERT	HER2	OK	2.63279	0.989347	-1.41204	2.2781	0.0227206	0.743677	no
XLOC_015849	XLOC_015849	LGALS7B	chr19:43971693-43974232	hTERT	HER2	OK	0.2987	1.54418	2.37007	-2.27713	0.0227784	0.743983	no
XLOC_004361	XLOC_004361	SNCG	chr10:88708350-88712995	hTERT	HER2	OK	9.96818	3.71279	-1.42483	2.27291	0.0230314	0.750649	no
XLOC_007907	XLOC_007907	C12orf34	chr12:108656954-108692682	hTERT	HER2	OK	0.907655	0.28025	-1.69543	2.2676	0.0233537	0.759539	no
XLOC_031357	XLOC_031357	HRCT1	chr9:35896188-35897138	hTERT	HER2	OK	1.64481	4.8712	1.56635	-2.2621	0.0236912	0.768887	no
XLOC_027580	XLOC_027580	AL512274.9	chr6:42183123-42218335	hTERT	HER2	OK	18.1758	7.52974	-1.27135	2.26057	0.0237856	0.7695	no
XLOC_006924	XLOC_006924	AP001107.5-1	chr11:65869421-65871737	hTERT	HER2	OK	5.50487	11.8373	1.10456	-2.26018	0.0238103	0.7695	no
XLOC_018001	XLOC_018001	MFSD6	chr2:190981325-191075286	hTERT	HER2	OK	10.6435	5.34427	-0.993913	2.25889	0.02389	0.770451	no
XLOC_012465	XLOC_012465	CCDC113	chr16:56841363-56886444	hTERT	HER2	OK	1.0243	2.42127	1.24112	-2.25701	0.0240077	0.77213	no
XLOC_015099	XLOC_015099	SERPINB7	chr18:59571256-59623584	hTERT	HER2	OK	29.2914	14.9535	-0.969999	2.25645	0.0240426	0.77213	no
XLOC_017090	XLOC_017090	ZNF667	chr19:61643019-61680555	hTERT	HER2	OK	0.610814	0.188267	-1.69795	2.25404	0.0241935	0.775355	no
XLOC_015458	XLOC_015458	FSD1	chr19:4255667-4274833	hTERT	HER2	OK	0.79708	2.29931	1.52841	-2.25001	0.0244481	0.781881	no
XLOC_034800	XLOC_034800	RP1-146H21.3	chrX:99984968-100015990	hTERT	HER2	OK	0.29617	1.27907	2.1106	-2.24824	0.0245607	0.783849	no
XLOC_029150	XLOC_029150	CARD11	chr7:2912294-3050105	hTERT	HER2	OK	6.97358	3.53549	-0.97999	2.24688	0.0246476	0.78499	no
XLOC_014939	XLOC_014939	IMPA2	chr18:11971454-12020876	hTERT	HER2	OK	5.94106	13.0586	1.13621	-2.24522	0.0247539	0.786745	no
XLOC_030622	XLOC_030622	FAM86B1	chr8:12077024-12089033	hTERT	HER2	OK	5.86439	11.959	1.02805	-2.24429	0.0248141	0.787026	no
XLOC_019409	XLOC_019409	C2orf54	chr2:241474138-241484087	hTERT	HER2	OK	0.316048	0.0308167	-3.35836	2.24223	0.0249465	0.788466	no
XLOC_007881	XLOC_007881	CHST11	chr12:103374905-103676013	hTERT	HER2	OK	26.4274	13.808	-0.936535	2.24199	0.0249622	0.788466	no
XLOC_026375	XLOC_026375	DDR1	chr6:30956783-30975912	hTERT	HER2	OK	79.4395	37.2606	-1.09221	2.23765	0.0252437	0.795722	no
XLOC_001040	XLOC_001040	ANKRD34A	chr1:144181864-144187004	hTERT	HER2	OK	0.314702	0.942521	1.58254	-2.23498	0.0254185	0.796325	no
XLOC_033708	XLOC_033708	SLC16A2	chrX:73557809-73670468	hTERT	HER2	OK	22.019	12.2944	-0.840752	2.2357	0.0253713	0.796325	no
XLOC_017534	XLOC_017534	VAMP8	chr2:85658226-85662665	hTERT	HER2	OK	97.5175	52.7673	-0.886015	2.23502	0.025416	0.796325	no
XLOC_027623	XLOC_027623	GPR110	chr6:47075075-47118041	hTERT	HER2	OK	12.4153	4.38145	-1.50264	2.23283	0.0255604	0.797515	no
XLOC_013933	XLOC_013933	SPHK1	chr17:71892325-71895536	hTERT	HER2	OK	77.7422	41.3022	-0.912477	2.23304	0.0255461	0.797515	no
XLOC_033333	XLOC_033333	CXorf58	chrX:23836043-23867545	hTERT	HER2	OK	0.27823	0.0394411	-2.81851	2.23194	0.0256189	0.79772	no
XLOC_018951	XLOC_018951	5_8S_rRNA	chr2:132727196-132727348	hTERT	HER2	OK	2.76338	0	-1.79769e+308	-1.79769e+308	0.0257374	0.798171	no
XLOC_026487	XLOC_026487	CDKN1A	chr6:36754464-36763086	hTERT	HER2	OK	212.856	117.29	-0.859801	2.23093	0.0256858	0.798171	no
XLOC_007770	XLOC_007770	GLIPR1	chr12:74160779-74191685	hTERT	HER2	OK	27.5573	11.8356	-1.2193	2.22344	0.026186	0.804898	no
XLOC_021595	XLOC_021595	MFNG	chr22:36195053-36212385	hTERT	HER2	OK	2.06475	0.716152	-1.52763	2.22314	0.0262063	0.804898	no
XLOC_022316	XLOC_022316	MRAS	chr3:139549314-139607067	hTERT	HER2	OK	0.761898	0.257914	-1.56271	2.22526	0.0260637	0.804898	no
XLOC_026602	XLOC_026602	PAQR8	chr6:52334894-52380532	hTERT	HER2	OK	1.49656	3.55562	1.24845	-2.22221	0.0262689	0.804898	no
XLOC_032492	XLOC_032492	PRUNE2	chr9:78416111-78518458	hTERT	HER2	OK	0.417063	0.105852	-1.97822	2.2245	0.0261147	0.804898	no
XLOC_004996	XLOC_004996	RP11-324H6.7	chr10:51477967-51493142	hTERT	HER2	OK	0.781162	0.199576	-1.96868	2.22251	0.026249	0.804898	no
XLOC_012092	XLOC_012092	MAPK8IP3	chr16:1696194-1760319	hTERT	HER2	OK	6.75786	3.47693	-0.958753	2.2202	0.0264054	0.80747	no
XLOC_022847	XLOC_022847	ARHGEF3	chr3:56736488-57044217	hTERT	HER2	OK	18.9933	10.3498	-0.875888	2.21773	0.0265735	0.809508	no
XLOC_031320	XLOC_031320	PRSS3	chr9:33740514-33789228	hTERT	HER2	OK	18.91	40.2312	1.08917	-2.21767	0.0265776	0.809508	no
XLOC_035070	XLOC_035070	MCF2	chrX:138491595-138601950	hTERT	HER2	OK	1.98715	0.758223	-1.39001	2.21607	0.0266867	0.811222	no
XLOC_023226	XLOC_023226	B3GALNT1	chr3:162284364-162305854	hTERT	HER2	OK	0.917106	0.210658	-2.12219	2.21231	0.0269455	0.814446	no
XLOC_001260	XLOC_001260	BCAN	chr1:154878356-154895939	hTERT	HER2	OK	0.0552451	0.267157	2.27377	-2.21325	0.0268801	0.814446	no
XLOC_015038	XLOC_015038	RNF165	chr18:42168184-42294781	hTERT	HER2	OK	0.513825	1.33962	1.38247	-2.21221	0.0269519	0.814446	no
XLOC_021235	XLOC_021235	TEF	chr22:40093282-40125274	hTERT	HER2	OK	3.56256	1.55145	-1.1993	2.20887	0.0271836	0.819835	no
XLOC_031567	XLOC_031567	ANXA1	chr9:74956600-74975129	hTERT	HER2	OK	670.563	371.357	-0.852564	2.20696	0.0273168	0.820756	no
XLOC_031647	XLOC_031647	C9orf47,S1PR3	chr9:90795597-90809744	hTERT	HER2	OK	2.14826	4.75766	1.14708	-2.2069	0.0273211	0.820756	no
XLOC_007360	XLOC_007360	LEPREL2	chr12:6807832-6819279	hTERT	HER2	OK	1.79818	4.25772	1.24355	-2.20481	0.0274672	0.820824	no
XLOC_032698	XLOC_032698	LPAR1	chr9:112675364-112840186	hTERT	HER2	OK	17.1912	8.49731	-1.01659	2.20458	0.0274838	0.820824	no
XLOC_012596	XLOC_012596	OSGIN1	chr16:82540172-82557438	hTERT	HER2	OK	5.59891	2.35433	-1.24983	2.20524	0.0274372	0.820824	no
XLOC_018672	XLOC_018672	TMEM166	chr2:75572951-75650356	hTERT	HER2	OK	12.7655	5.2588	-1.27944	2.20329	0.0275741	0.821922	no
XLOC_020881	XLOC_020881	DGCR8	chr22:18447813-18479395	hTERT	HER2	OK	10.3253	5.50194	-0.908164	2.1943	0.0282141	0.83613	no
XLOC_013887	XLOC_013887	SOX9	chr17:67628755-67634147	hTERT	HER2	OK	21.2896	12.0308	-0.823421	2.19562	0.0281194	0.83613	no
XLOC_022843	XLOC_022843	WNT5A	chr3:55474783-55496371	hTERT	HER2	OK	6.93678	3.53781	-0.971409	2.19434	0.0282107	0.83613	no
XLOC_011153	XLOC_011153	SPINT1	chr15:38923537-38937144	hTERT	HER2	OK	59.6612	34.7919	-0.77804	2.19275	0.0283251	0.8378	no
XLOC_032031	XLOC_032031	C9orf167	chr9:139292098-139296913	hTERT	HER2	OK	5.21538	10.0577	0.947452	-2.18794	0.0286742	0.846495	no
XLOC_032964	XLOC_032964	MT-ND5	chrM:12337-14149	hTERT	HER2	OK	440.884	256.169	-0.783303	2.18536	0.0288625	0.85042	no
XLOC_013312	XLOC_013312	ALOX15B	chr17:7883082-7893153	hTERT	HER2	OK	6.88785	13.3966	0.959746	-2.18441	0.0289318	0.850827	no
XLOC_033834	XLOC_033834	BHLHB9	chrX:101862309-101895124	hTERT	HER2	OK	1.23378	0.396625	-1.63724	2.18123	0.0291665	0.855236	no
XLOC_010384	XLOC_010384	JUB	chr14:22510248-22521691	hTERT	HER2	OK	61.6648	34.7167	-0.828815	2.18087	0.0291931	0.855236	no
XLOC_018158	XLOC_018158	SLC4A3	chr2:220200359-220214946	hTERT	HER2	OK	4.11594	1.74847	-1.23513	2.17914	0.0293211	0.857349	no
XLOC_001711	XLOC_001711	KCNK2	chr1:213245507-213477059	hTERT	HER2	OK	0.133251	0.467232	1.80999	-2.17708	0.0294747	0.858568	no
XLOC_008523	XLOC_008523	PTPRB	chr12:69196896-69317477	hTERT	HER2	OK	0.968666	0.31931	-1.60104	2.17764	0.0294325	0.858568	no
XLOC_014178	XLOC_014178	AC005863.1	chr17:14611624-14624245	hTERT	HER2	OK	0.259754	0.0627258	-2.05001	2.15504	0.0311586	0.861112	no
XLOC_016635	XLOC_016635	AC092329.3-1	chr19:23234602-23237276	hTERT	HER2	OK	0.678591	0.189632	-1.83934	2.17067	0.0299564	0.861112	no
XLOC_004568	XLOC_004568	ADRB1	chr10:115793795-115796657	hTERT	HER2	OK	0.100234	0.37818	1.9157	-2.16624	0.0302926	0.861112	no
XLOC_007338	XLOC_007338	C12orf5	chr12:4300619-4339449	hTERT	HER2	OK	8.19306	4.46207	-0.87669	2.15872	0.0308717	0.861112	no
XLOC_029639	XLOC_029639	C7orf47	chr7:99870847-99872030	hTERT	HER2	OK	15.0904	29.9171	0.987339	-2.16207	0.0306127	0.861112	no
XLOC_025920	XLOC_025920	CD74	chr5:149761398-149772525	hTERT	HER2	OK	1.49079	0.0425239	-5.13166	2.16018	0.0307585	0.861112	no
XLOC_012988	XLOC_012988	CES1	chr16:54394266-54424576	hTERT	HER2	OK	0.105535	0.404583	1.93872	-2.16596	0.0303142	0.861112	no
XLOC_018889	XLOC_018889	CLASP1	chr2:121811824-122123509	hTERT	HER2	OK	15.9546	9.25951	-0.784966	2.16152	0.0306548	0.861112	no
XLOC_006448	XLOC_006448	CTSD	chr11:1730560-1741798	hTERT	HER2	OK	240.623	140.53	-0.775893	2.16029	0.0307503	0.861112	no
XLOC_028676	XLOC_028676	DYNC1I1	chr7:95239801-95565671	hTERT	HER2	OK	0.303303	0.0799372	-1.92382	2.15699	0.0310068	0.861112	no
XLOC_002412	XLOC_002412	EDN2	chr1:41717035-41722884	hTERT	HER2	OK	0.0853195	0.412129	2.27215	-2.15626	0.0310633	0.861112	no
XLOC_013696	XLOC_013696	FZD2	chr17:39990450-39992433	hTERT	HER2	OK	2.71401	6.44755	1.24832	-2.15466	0.0311887	0.861112	no
XLOC_028664	XLOC_028664	GNG11	chr7:93388951-93393760	hTERT	HER2	OK	3.15795	7.84776	1.31329	-2.17022	0.0299901	0.861112	no
XLOC_019219	XLOC_019219	GPR1	chr2:206748072-206791016	hTERT	HER2	OK	0.745835	0.220429	-1.75854	2.17235	0.0298292	0.861112	no
XLOC_019242	XLOC_019242	IDH1	chr2:208809198-208828051	hTERT	HER2	OK	68.1187	40.1879	-0.76129	2.16825	0.0301396	0.861112	no
XLOC_006419	XLOC_006419	IFITM3	chr11:309677-310848	hTERT	HER2	OK	270.055	455.739	0.754953	-2.1673	0.0302119	0.861112	no
XLOC_027248	XLOC_027248	KIF13A	chr6:17870763-18095833	hTERT	HER2	OK	20.7858	9.07372	-1.19583	2.17423	0.029688	0.861112	no
XLOC_028692	XLOC_028692	MYH16	chr7:98708859-98733543	hTERT	HER2	OK	2.18443	0.868468	-1.33071	2.15852	0.0308876	0.861112	no
XLOC_022823	XLOC_022823	NT5DC2	chr3:52504395-52544114	hTERT	HER2	OK	20.9652	37.2861	0.830641	-2.17481	0.0296444	0.861112	no
XLOC_031197	XLOC_031197	PDCD1LG2	chr9:5500578-5565421	hTERT	HER2	OK	5.42791	2.20209	-1.30153	2.16685	0.0302461	0.861112	no
XLOC_015736	XLOC_015736	PLEKHF1	chr19:34847802-34858204	hTERT	HER2	OK	4.80828	2.03589	-1.23986	2.1562	0.0310678	0.861112	no
XLOC_014877	XLOC_014877	PYCR1	chr17:77483559-77488463	hTERT	HER2	OK	9.81518	19.3491	0.979181	-2.16304	0.0305383	0.861112	no
XLOC_016474	XLOC_016474	RGL3	chr19:11356187-11391006	hTERT	HER2	OK	0.503557	0.0926805	-2.44182	2.15474	0.0311818	0.861112	no
XLOC_026163	XLOC_026163	RNF182	chr6:14033181-14088212	hTERT	HER2	OK	0.274081	0.0665832	-2.04137	2.1552	0.0311458	0.861112	no
XLOC_014662	XLOC_014662	RNF43	chr17:53784859-53849893	hTERT	HER2	OK	3.54069	1.61296	-1.13432	2.16414	0.0304535	0.861112	no
XLOC_019280	XLOC_019280	TMBIM1	chr2:218843358-218919756	hTERT	HER2	OK	201.949	116.873	-0.789048	2.16207	0.0306127	0.861112	no
XLOC_008855	XLOC_008855	TNFRSF19	chr13:23042722-23148232	hTERT	HER2	OK	1.4486	0.539835	-1.42407	2.16156	0.030652	0.861112	no
XLOC_016618	XLOC_016618	ZNF682	chr19:19976226-20011277	hTERT	HER2	OK	0.459578	0.0859937	-2.41801	2.15513	0.0311517	0.861112	no
XLOC_016697	XLOC_016697	ZNF790	chr19:42000175-42021124	hTERT	HER2	OK	1.59048	0.574763	-1.46842	2.1734	0.0297502	0.861112	no
XLOC_022250	XLOC_022250	AC092903.11-1	chr3:127118162-127138572	hTERT	HER2	OK	3.00315	6.82919	1.18524	-2.15353	0.0312771	0.862001	no
XLOC_032544	XLOC_032544	GAS1	chr9:88749097-88751924	hTERT	HER2	OK	0.579641	1.63941	1.49995	-2.15014	0.0315445	0.863173	no
XLOC_026690	XLOC_026690	MYO6	chr6:76515628-76685974	hTERT	HER2	OK	13.1305	7.32941	-0.841154	2.15066	0.031503	0.863173	no
XLOC_005310	XLOC_005310	NPM3	chr10:103531072-103533148	hTERT	HER2	OK	70.666	121.756	0.784904	-2.15104	0.0314727	0.863173	no
XLOC_012723	XLOC_012723	PRSS22	chr16:2842728-2848172	hTERT	HER2	OK	1.00544	0.29476	-1.77021	2.15108	0.0314702	0.863173	no
XLOC_030883	XLOC_030883	SLC10A5	chr8:82768445-82769762	hTERT	HER2	OK	0.328563	0.0496821	-2.72537	2.1494	0.0316028	0.863229	no
XLOC_015829	XLOC_015829	ZNF793	chr19:42714125-42726073	hTERT	HER2	OK	0.774861	0.238007	-1.70293	2.14734	0.0317665	0.866159	no
XLOC_008909	XLOC_008909	ALOX5AP	chr13:30207668-30236556	hTERT	HER2	OK	0.401328	0.0373643	-3.42505	2.1446	0.0319852	0.870576	no
XLOC_015040	XLOC_015040	AC037473.7	chr18:43410480-43411221	hTERT	HER2	OK	0.908123	0.216373	-2.06937	2.13998	0.0323565	0.875326	no
XLOC_014938	XLOC_014938	GNAL	chr18:11679562-11872683	hTERT	HER2	OK	3.79945	1.63753	-1.21427	2.13889	0.0324448	0.875326	no
XLOC_017702	XLOC_017702	IL1F5	chr2:113532685-113538787	hTERT	HER2	OK	0.6137	0.164838	-1.89648	2.13927	0.0324138	0.875326	no
XLOC_033332	XLOC_033332	SAT1	chrX:23711210-23714244	hTERT	HER2	OK	162.406	89.0209	-0.867388	2.13906	0.0324309	0.875326	no
XLOC_008810	XLOC_008810	ZNF605	chr12:132008114-132042965	hTERT	HER2	OK	0.824485	0.306645	-1.42692	2.14166	0.0322212	0.875326	no
XLOC_001638	XLOC_001638	FAM72A	chr1:204303957-204321697	hTERT	HER2	OK	13.3307	26.4997	0.991222	-2.13683	0.032612	0.878293	no
XLOC_027664	XLOC_027664	GSTA4	chr6:52950709-52968099	hTERT	HER2	OK	4.06702	10.5263	1.37196	-2.13516	0.0327475	0.878384	no
XLOC_014494	XLOC_014494	HAP1	chr17:37130590-37144422	hTERT	HER2	OK	0.399806	0.108973	-1.87533	2.13332	0.0328986	0.878384	no
XLOC_012700	XLOC_012700	NOXO1	chr16:1968919-1971551	hTERT	HER2	OK	0.697161	0.195428	-1.83486	2.1342	0.0328262	0.878384	no
XLOC_028384	XLOC_028384	PRR15	chr7:29569951-29573436	hTERT	HER2	OK	2.71242	0.982728	-1.46472	2.13416	0.03283	0.878384	no
XLOC_016235	XLOC_016235	ZNF583	chr19:61607529-61628212	hTERT	HER2	OK	1.18198	0.409422	-1.52954	2.13328	0.0329015	0.878384	no
XLOC_012882	XLOC_012882	AC130449.1	chr16:28456162-28457996	hTERT	HER2	OK	4.34731	11.9207	1.45528	-2.1242	0.0336532	0.894826	no
XLOC_020297	XLOC_020297	ATP9A	chr20:49646459-49818315	hTERT	HER2	OK	1.95127	0.855536	-1.18952	2.12478	0.0336052	0.894826	no
XLOC_030291	XLOC_030291	CHMP4C	chr8:82807242-82834305	hTERT	HER2	OK	11.7761	5.83339	-1.01345	2.12374	0.0336922	0.894826	no
XLOC_024012	XLOC_024012	CYP4V2	chr4:187349667-187371605	hTERT	HER2	OK	2.34218	0.863265	-1.43998	2.12077	0.0339416	0.896794	no
XLOC_032954	XLOC_032954	MT-CO2	chrM:7586-8270	hTERT	HER2	OK	2713.34	1515.81	-0.839981	2.1208	0.0339385	0.896794	no
XLOC_030129	XLOC_030129	ZNF703	chr8:37672466-37675554	hTERT	HER2	OK	5.56574	2.35687	-1.2397	2.12196	0.0338407	0.896794	no
XLOC_019479	XLOC_019479	CHGB	chr20:5840167-5854003	hTERT	HER2	OK	0.169579	0.523894	1.62731	-2.11784	0.0341884	0.901764	no
XLOC_026467	XLOC_026467	PPARD	chr6:35418312-35503933	hTERT	HER2	OK	17.485	9.656	-0.856623	2.11509	0.0344222	0.906371	no
XLOC_010699	XLOC_010699	GPR68	chr14:90768629-90789977	hTERT	HER2	OK	0.156644	0.504088	1.68619	-2.11423	0.0344959	0.906759	no
XLOC_007337	XLOC_007337	CCND2	chr12:4253198-4284777	hTERT	HER2	OK	47.9433	28.9219	-0.729166	2.11203	0.0346842	0.907048	no
XLOC_031339	XLOC_031339	DNAJB5	chr9:34979741-34988428	hTERT	HER2	OK	3.51227	7.37221	1.06969	-2.11276	0.0346211	0.907048	no
XLOC_014057	XLOC_014057	TAX1BP3	chr17:3486510-3518722	hTERT	HER2	OK	104.49	60.4324	-0.789972	2.11261	0.034634	0.907048	no
XLOC_019463	XLOC_019463	CDC25B	chr20:3724400-3734757	hTERT	HER2	OK	47.444	81.2555	0.77624	-2.10762	0.0350641	0.915423	no
XLOC_011414	XLOC_011414	FAM154B	chr15:80342194-80364317	hTERT	HER2	OK	0.769209	0.253684	-1.60034	2.10631	0.0351776	0.916626	no
XLOC_026101	XLOC_026101	RIPK1	chr6:3013739-3060420	hTERT	HER2	OK	7.81591	3.89127	-1.00617	2.10502	0.0352893	0.916626	no
XLOC_016995	XLOC_016995	ZNF577	chr19:57066366-57083009	hTERT	HER2	OK	0.610826	0.200506	-1.60712	2.1055	0.0352481	0.916626	no
XLOC_034155	XLOC_034155	HMGB3	chrX:149902420-149909897	hTERT	HER2	OK	45.5912	27.33	-0.738272	2.10199	0.0355545	0.921956	no
XLOC_001594	XLOC_001594	ELF3	chr1:200243695-200251760	hTERT	HER2	OK	0.99805	0.254208	-1.9731	2.09754	0.0359456	0.927396	no
XLOC_008375	XLOC_008375	KRT85	chr12:51040056-51047576	hTERT	HER2	OK	0.637913	0.206672	-1.62602	2.09816	0.0358909	0.927396	no
XLOC_017897	XLOC_017897	SCN2A2	chr2:165804157-165957064	hTERT	HER2	OK	0.481647	0.133369	-1.85255	2.0977	0.035932	0.927396	no
XLOC_020762	XLOC_020762	DSCAM	chr21:40304795-41140935	hTERT	HER2	OK	2.98227	1.36255	-1.1301	2.09585	0.0360953	0.929695	no
XLOC_010416	XLOC_010416	TGM1	chr14:23788159-23802256	hTERT	HER2	OK	1.21044	2.88801	1.25455	-2.09439	0.0362249	0.931472	no
XLOC_034617	XLOC_034617	MTMR8	chrX:63404686-63532036	hTERT	HER2	OK	0.447182	0.116957	-1.93488	2.09273	0.0363736	0.93373	no
XLOC_023162	XLOC_023162	PCOLCE2	chr3:144019406-144090731	hTERT	HER2	OK	1.56956	3.88427	1.30729	-2.09104	0.0365244	0.936038	no
XLOC_029740	XLOC_029740	CTTNBP2	chr7:117137943-117300797	hTERT	HER2	OK	0.477089	1.15968	1.2814	-2.08796	0.0368018	0.939063	no
XLOC_032965	XLOC_032965	MT-CYB	chrM:14747-15882	hTERT	HER2	OK	661.084	396.79	-0.736458	2.08804	0.0367943	0.939063	no
XLOC_022415	XLOC_022415	SERPINI1	chr3:168936216-169026048	hTERT	HER2	OK	0.74819	0.232101	-1.68865	2.08751	0.0368419	0.939063	no
XLOC_019276	XLOC_019276	TNS1	chr2:218372756-218517041	hTERT	HER2	OK	0.141821	0.379915	1.4216	-2.08701	0.0368872	0.939063	no
XLOC_015097	XLOC_015097	SERPINB13	chr18:59405579-59417410	hTERT	HER2	OK	5.20465	2.28655	-1.18663	2.08613	0.0369664	0.939523	no
XLOC_006955	XLOC_006955	AP003716.4-1	chr11:67316222-67329361	hTERT	HER2	OK	1.5512	3.90583	1.33224	-2.08228	0.0373166	0.945339	no
XLOC_018232	XLOC_018232	UGT1A8	chr2:234191092-234346688	hTERT	HER2	OK	1.61164	0.34118	-2.23992	2.08226	0.0373184	0.945339	no
XLOC_026434	XLOC_026434	HSD17B8	chr6:33280396-33282585	hTERT	HER2	OK	3.56776	8.45782	1.24527	-2.08113	0.0374216	0.94639	no
XLOC_016796	XLOC_016796	CEACAM1	chr19:47701339-47724479	hTERT	HER2	OK	3.4095	1.02005	-1.74092	2.07973	0.0375502	0.947258	no
XLOC_027169	XLOC_027169	RP1-40E16.8	chr6:3122276-3124997	hTERT	HER2	OK	2.05158	0.670887	-1.61259	2.07874	0.037641	0.947258	no
XLOC_028236	XLOC_028236	THBS2	chr6:169357800-169396062	hTERT	HER2	OK	10.4058	5.88846	-0.821428	2.07912	0.0376066	0.947258	no
XLOC_025603	XLOC_025603	AC145138.2-1	chr5:70471471-70529370	hTERT	HER2	OK	0.184635	1.19197	2.6906	-2.07805	0.0377046	0.947305	no
XLOC_016091	XLOC_016091	AC010332.7-1	chr19:57579302-57579923	hTERT	HER2	OK	0.303105	0	-1.79769e+308	-1.79769e+308	0.0383221	0.948248	no
XLOC_029103	XLOC_029103	ACTR3B	chr7:152087783-152183396	hTERT	HER2	OK	3.04385	6.89045	1.1787	-2.07043	0.0384116	0.948248	no
XLOC_027891	XLOC_027891	BVES	chr6:105651389-105691236	hTERT	HER2	OK	3.90629	1.90051	-1.03941	2.07313	0.0381602	0.948248	no
XLOC_000696	XLOC_000696	CTH	chr1:70649542-70677840	hTERT	HER2	OK	1.34261	3.55692	1.40559	-2.07125	0.0383353	0.948248	no
XLOC_004131	XLOC_004131	FAM25B	chr10:47867675-47872118	hTERT	HER2	OK	1.14701	0.157331	-2.86601	2.07135	0.0383263	0.948248	no
XLOC_008023	XLOC_008023	FZD10	chr12:129212984-129216237	hTERT	HER2	OK	0.264097	0.0728038	-1.85898	2.07033	0.0384216	0.948248	no
XLOC_004459	XLOC_004459	GOLGA7B	chr10:99599985-99780575	hTERT	HER2	OK	2.08757	0.82683	-1.33616	2.07388	0.03809	0.948248	no
XLOC_030171	XLOC_030171	HGSNAT	chr8:43114748-43177126	hTERT	HER2	OK	13.1403	7.45858	-0.817029	2.07246	0.0382227	0.948248	no
XLOC_031478	XLOC_031478	RP11-111F5.2	chr9:46417615-46418216	hTERT	HER2	OK	0.0145325	0.667433	5.52127	-2.07684	0.0378161	0.948248	no
XLOC_032905	XLOC_032905	SNORA43	chr9:138740376-138740512	hTERT	HER2	OK	3.27335	0	-1.79769e+308	-1.79769e+308	0.0383221	0.948248	no
XLOC_011154	XLOC_011154	VPS18	chr15:38973919-38983464	hTERT	HER2	OK	10.8532	5.98333	-0.859103	2.07558	0.0379326	0.948248	no
XLOC_004462	XLOC_004462	CNNM1	chr10:101078845-101144075	hTERT	HER2	OK	0.115511	0.339318	1.55461	-2.06703	0.0387316	0.952834	no
XLOC_019381	XLOC_019381	IQCA	chr2:236897532-237080924	hTERT	HER2	OK	2.08616	0.798003	-1.38638	2.0672	0.0387155	0.952834	no
XLOC_007047	XLOC_007047	ODZ4	chr11:78041976-78458637	hTERT	HER2	OK	2.02735	3.60668	0.831076	-2.06406	0.0390124	0.958207	no
XLOC_008393	XLOC_008393	KRT79	chr12:51501498-51514346	hTERT	HER2	OK	0.519273	0.163677	-1.66564	2.06199	0.0392089	0.959962	no
XLOC_004042	XLOC_004042	RP11-241I20.4	chr10:32438794-32440723	hTERT	HER2	OK	1.28187	0.351598	-1.86625	2.06205	0.0392025	0.959962	no
XLOC_000012	XLOC_000012	RP5-857K21.6	chr1:556316-557930	hTERT	HER2	OK	223.935	135.694	-0.722724	2.06081	0.0393207	0.961166	no
XLOC_027041	XLOC_027041	ULBP2	chr6:150304828-150312059	hTERT	HER2	OK	14.2284	6.95641	-1.03235	2.0583	0.039561	0.965503	no
XLOC_025499	XLOC_025499	DAB2	chr5:39407536-39461092	hTERT	HER2	OK	8.27355	4.3582	-0.924774	2.05606	0.0397765	0.969221	no
XLOC_009310	XLOC_009310	SLC46A3	chr13:28172219-28191111	hTERT	HER2	OK	4.52535	2.04082	-1.14888	2.05475	0.0399036	0.969241	no
XLOC_027375	XLOC_027375	ZFP57	chr6:29748238-29766468	hTERT	HER2	OK	0.405216	0.0193826	-4.38586	2.05534	0.0398462	0.969241	no
XLOC_006412	XLOC_006412	GLB1L2	chr11:133707015-133787552	hTERT	HER2	OK	4.88438	9.97433	1.03004	-2.04902	0.0404599	0.978161	no
XLOC_034898	XLOC_034898	IL13RA2	chrX:114144793-114159792	hTERT	HER2	OK	2.49456	5.98539	1.26266	-2.04955	0.0404085	0.978161	no
XLOC_005654	XLOC_005654	INSC	chr11:15090545-15225328	hTERT	HER2	OK	0.627589	1.64454	1.38979	-2.049	0.040462	0.978161	no
XLOC_002701	XLOC_002701	GBP3	chr1:89244947-89261137	hTERT	HER2	OK	11.679	6.25566	-0.900678	2.04748	0.0406114	0.979981	no
XLOC_016550	XLOC_016550	SLC1A6	chr19:14922006-14951505	hTERT	HER2	OK	0.275994	0.789115	1.5156	-2.04693	0.040665	0.979981	no
XLOC_019507	XLOC_019507	ISM1	chr20:13150417-13229297	hTERT	HER2	OK	1.39867	0.525818	-1.41142	2.04447	0.040907	0.981678	no
XLOC_012744	XLOC_012744	TRAP1	chr16:3632939-3707521	hTERT	HER2	OK	56.6578	92.6608	0.709684	-2.04427	0.0409272	0.981678	no
XLOC_021442	XLOC_021442	ZDHHC8P	chr22:22062791-22074799	hTERT	HER2	OK	0.582346	0.159316	-1.86999	2.04463	0.0408911	0.981678	no
XLOC_005737	XLOC_005737	LDLRAD3	chr11:35922203-36210262	hTERT	HER2	OK	8.48131	14.9455	0.817352	-2.04149	0.0412022	0.986732	no
XLOC_033501	XLOC_033501	CCDC120	chrX:48803459-48814453	hTERT	HER2	OK	3.87931	1.82925	-1.08454	2.04079	0.0412718	0.986859	no
XLOC_008416	XLOC_008416	ITGA5	chr12:53075315-53099317	hTERT	HER2	OK	61.4821	101.234	0.719462	-2.03876	0.0414743	0.989034	no
XLOC_020199	XLOC_020199	MAFB	chr20:38747901-38751294	hTERT	HER2	OK	0.685203	2.04384	1.57667	-2.03858	0.0414916	0.989034	no
XLOC_009698	XLOC_009698	RNASE7	chr14:20580224-20582230	hTERT	HER2	OK	4.93832	2.0709	-1.25376	2.03689	0.0416611	0.991534	no
XLOC_002175	XLOC_002175	SH2D5	chr1:20918811-20931720	hTERT	HER2	OK	13.3278	7.57081	-0.815924	2.03528	0.0418232	0.993851	no
XLOC_011934	XLOC_011934	AC126339.6-2	chr15:80741876-80780079	hTERT	HER2	OK	0.575705	0	-1.79769e+308	-1.79769e+308	0.0423781	0.996243	no
XLOC_001272	XLOC_001272	CD1D	chr1:156416360-156422838	hTERT	HER2	OK	1.57913	3.38768	1.10117	-2.03096	0.0422587	0.996243	no
XLOC_008171	XLOC_008171	MANSC1	chr12:12373484-12394436	hTERT	HER2	OK	5.77345	2.28945	-1.33443	2.03194	0.0421599	0.996243	no
XLOC_019768	XLOC_019768	NCOA3	chr20:45564052-45719023	hTERT	HER2	OK	10.0225	16.7715	0.742768	-2.03269	0.0420842	0.996243	no
XLOC_028821	XLOC_028821	PTPRZ1	chr7:121300394-121489324	hTERT	HER2	OK	7.43955	12.4419	0.74192	-2.0299	0.0423662	0.996243	no
XLOC_034052	XLOC_034052	Z83826.13-1	chrX:133952633-133953440	hTERT	HER2	OK	0.819885	0.20285	-2.01501	2.03018	0.0423382	0.996243	no
XLOC_009159	XLOC_009159	ZIC2	chr13:99432051-99437019	hTERT	HER2	OK	1.14726	3.31512	1.53087	-2.03007	0.0423499	0.996243	no
XLOC_010144	XLOC_010144	OTUB2	chr14:93562476-93585029	hTERT	HER2	OK	2.54887	1.13552	-1.1665	2.02805	0.0425551	0.998873	no
XLOC_016402	XLOC_016402	SH2D3A	chr19:6703308-6718599	hTERT	HER2	OK	17.8213	9.97202	-0.837642	2.02714	0.0426481	0.999529	no
XLOC_024594	XLOC_024594	2001-03-01	chr4:164667737-164994733	hTERT	HER2	OK	0.283366	0.228462	-0.31071	0.373188	0.709009	0.999981	no
XLOC_012915	XLOC_012915	2001-09-01	chr16:30004582-30504511	hTERT	HER2	OK	0.237999	0.374875	0.655457	-0.0632856	0.949539	0.999981	no
XLOC_015513	XLOC_015513	2002-03-01	chr19:7929457-8459885	hTERT	HER2	OK	7.32754	4.08842	-0.841786	0.0720246	0.942582	0.999981	no
XLOC_018281	XLOC_018281	2002-09-01	chr2:241815351-241942115	hTERT	HER2	OK	126.277	95.476	-0.403383	0.2337	0.815218	0.999981	no
XLOC_019271	XLOC_019271	2004-03-01	chr2:216830833-216944995	hTERT	HER2	OK	4.98274	2.65085	-0.910486	1.89303	0.0583539	0.999981	no
XLOC_014665	XLOC_014665	2004-09-01	chr17:53952614-53964410	hTERT	HER2	OK	0.196071	0.467711	1.25424	-1.39274	0.163699	0.999981	no
XLOC_004404	XLOC_004404	2005-03-01	chr10:94040899-94103701	hTERT	HER2	OK	16.6805	15.4035	-0.114906	0.296501	0.766848	0.999981	no
XLOC_024715	XLOC_024715	2006-03-01	chr5:10406827-10488491	hTERT	HER2	OK	26.6317	29.2771	0.136628	-0.384544	0.700575	0.999981	no
XLOC_034923	XLOC_034923	2006-09-01	chrX:118633714-118711367	hTERT	HER2	OK	4.00703	2.11434	-0.922325	1.36317	0.172829	0.999981	no
XLOC_017885	XLOC_017885	2007-03-01	chr2:160277245-160333329	hTERT	HER2	OK	28.504	20.2445	-0.493633	1.31683	0.187894	0.999981	no
XLOC_028415	XLOC_028415	2007-09-01	chr7:35807344-35911440	hTERT	HER2	OK	75.5259	72.6449	-0.056109	0.155736	0.876241	0.999981	no
XLOC_004936	XLOC_004936	2008-03-01	chr10:45272822-45410360	hTERT	HER2	OK	3.73592	2.54055	-0.556322	0.868157	0.385309	0.999981	no
XLOC_025798	XLOC_025798	2008-09-01	chr5:132111035-132140966	hTERT	HER2	OK	22.0883	22.7404	0.0419724	-0.10316	0.917836	0.999981	no
XLOC_007704	XLOC_007704	2009-03-01	chr12:56435166-56439956	hTERT	HER2	OK	4.37542	4.89894	0.163046	-0.313028	0.754259	0.999981	no
XLOC_013950	XLOC_013950	2009-09-01	chr17:72827196-73008273	hTERT	HER2	OK	133.413	116.37	-0.197179	0.455244	0.648934	0.999981	no
XLOC_018842	XLOC_018842	2010-09-01	chr2:109657668-109729072	hTERT	HER2	OK	37.7435	32.5747	-0.212477	0.572502	0.566982	0.999981	no
XLOC_023692	XLOC_023692	2011-09-01	chr4:78089918-78178791	hTERT	HER2	OK	44.0266	36.2923	-0.278709	0.79708	0.425405	0.999981	no
XLOC_032681	XLOC_032681	5_8S_rRNA	chr9:110736281-110815600	hTERT	HER2	OK	0	0.472647	1.79769e+308	1.79769e+308	0.4719	0.999981	no
XLOC_012367	XLOC_012367	5_8S_rRNA	chr16:33872926-33873078	hTERT	HER2	OK	49.1412	62.142	0.338636	-0.513225	0.607794	0.999981	no
XLOC_017163	XLOC_017163	5S_rRNA	chr2:11574973-11575080	hTERT	HER2	OK	2.56466	0	-1.79769e+308	-1.79769e+308	0.0973667	0.999981	no
XLOC_023304	XLOC_023304	5S_rRNA	chr3:184378524-184628549	hTERT	HER2	OK	1.15931	0	-1.79769e+308	-1.79769e+308	0.467894	0.999981	no
XLOC_025095	XLOC_025095	5S_rRNA	chr5:132212167-132212287	hTERT	HER2	OK	0.908482	0	-1.79769e+308	-1.79769e+308	0.164496	0.999981	no
XLOC_025258	XLOC_025258	5S_rRNA	chr5:155205024-155205142	hTERT	HER2	OK	0.962837	0	-1.79769e+308	-1.79769e+308	0.164496	0.999981	no
XLOC_025672	XLOC_025672	5S_rRNA	chr5:87605830-87605949	hTERT	HER2	OK	1.10996	0	-1.79769e+308	-1.79769e+308	0.164496	0.999981	no
XLOC_029445	XLOC_029445	5S_rRNA	chr7:65652991-65653116	hTERT	HER2	OK	0.892202	0	-1.79769e+308	-1.79769e+308	0.164496	0.999981	no
XLOC_002998	XLOC_002998	5S_rRNA	chr1:147179896-147180006	hTERT	HER2	OK	0	1.08562	1.79769e+308	1.79769e+308	0.160518	0.999981	no
XLOC_007106	XLOC_007106	5S_rRNA	chr11:95205693-95296920	hTERT	HER2	OK	0	2.36054	1.79769e+308	1.79769e+308	0.461127	0.999981	no
XLOC_008179	XLOC_008179	5S_rRNA	chr12:13485084-13485202	hTERT	HER2	OK	0	0.857456	1.79769e+308	1.79769e+308	0.160518	0.999981	no
XLOC_012964	XLOC_012964	5S_rRNA	chr16:45746814-46052519	hTERT	HER2	OK	0	1.01273	1.79769e+308	1.79769e+308	0.443532	0.999981	no
XLOC_023902	XLOC_023902	5S_rRNA	chr4:149698548-149698666	hTERT	HER2	OK	0	0.895711	1.79769e+308	1.79769e+308	0.160518	0.999981	no
XLOC_031521	XLOC_031521	5S_rRNA	chr9:67898742-67898862	hTERT	HER2	OK	0.89533	1.68961	0.9162	-0.497802	0.618624	0.999981	no
XLOC_000724	XLOC_000724	5S_rRNA	chr1:78017896-78116667	hTERT	HER2	OK	2.54761	1.60481	-0.66674	0.0614529	0.950999	0.999981	no
XLOC_030806	XLOC_030806	7SK	chr8:62578373-62789672	hTERT	HER2	OK	0	0.462692	1.79769e+308	1.79769e+308	0.461026	0.999981	no
XLOC_024226	XLOC_024226	7SK	chr4:55993416-56107754	hTERT	HER2	OK	0.116953	0.362881	1.63357	-0.122137	0.902791	0.999981	no
XLOC_007930	XLOC_007930	7SK	chr12:111082493-111228421	hTERT	HER2	OK	0.134314	0.28173	1.0687	-0.0896407	0.928573	0.999981	no
XLOC_026607	XLOC_026607	7SK	chr6:52968376-52968707	hTERT	HER2	OK	1.7887	2.87303	0.683663	-0.823714	0.410102	0.999981	no
XLOC_025730	XLOC_025730	7SK	chr5:109053054-109231328	hTERT	HER2	OK	0.267306	0.148946	-0.843703	0.0568968	0.954627	0.999981	no
XLOC_002327	XLOC_002327	7SK	chr1:33561810-33613781	hTERT	HER2	OK	0.723973	0.369922	-0.968715	0.0718338	0.942734	0.999981	no
XLOC_017114	XLOC_017114	A1BG	chr19:63548355-63556669	hTERT	HER2	OK	0.474585	0.598176	0.333903	-0.45934	0.64599	0.999981	no
XLOC_018917	XLOC_018917	A26C1B	chr2:130547577-130603265	hTERT	HER2	OK	0.243385	0.261088	0.101295	-0.133085	0.894126	0.999981	no
XLOC_009611	XLOC_009611	A2LD1	chr13:99539337-100039047	hTERT	HER2	OK	1.98653	2.54542	0.357652	-0.345368	0.729818	0.999981	no
XLOC_021677	XLOC_021677	A4GALT	chr22:41418070-41446820	hTERT	HER2	OK	12.3309	9.58434	-0.363522	0.76817	0.442386	0.999981	no
XLOC_008400	XLOC_008400	AAAS	chr12:51987507-52001648	hTERT	HER2	OK	24.927	32.2322	0.370793	-0.940736	0.34684	0.999981	no
XLOC_008015	XLOC_008015	AACS	chr12:124115877-124193824	hTERT	HER2	OK	18.6691	14.966	-0.318967	0.820063	0.41218	0.999981	no
XLOC_023271	XLOC_023271	AADACL1	chr3:173831129-173911702	hTERT	HER2	OK	31.5654	23.4612	-0.42807	1.20582	0.227886	0.999981	no
XLOC_024616	XLOC_024616	AADAT	chr4:171217947-171247947	hTERT	HER2	OK	3.34106	2.11836	-0.657359	1.02285	0.306379	0.999981	no
XLOC_018623	XLOC_018623	AAK1,AC092431.7-2,AC114772.5-3	chr2:69539917-69724713	hTERT	HER2	OK	8.58089	6.03495	-0.507784	0.891477	0.372674	0.999981	no
XLOC_019279	XLOC_019279	AAMP	chr2:218837098-218843137	hTERT	HER2	OK	61.3538	56.9629	-0.107128	0.30546	0.760016	0.999981	no
XLOC_013934	XLOC_013934	AANAT	chr17:71961027-71977793	hTERT	HER2	OK	0.107096	0.267689	1.32166	-0.965123	0.334483	0.999981	no
XLOC_013086	XLOC_013086	AARS	chr16:68843797-68880913	hTERT	HER2	OK	43.264	54.1368	0.323442	-0.938497	0.347989	0.999981	no
XLOC_027613	XLOC_027613	AARS2	chr6:44346457-44454672	hTERT	HER2	OK	8.30046	6.40742	-0.373449	0.93715	0.348681	0.999981	no
XLOC_014525	XLOC_014525	AARSD1	chr17:38356072-38386033	hTERT	HER2	OK	18.3011	21.2958	0.218637	-0.529301	0.596596	0.999981	no
XLOC_024231	XLOC_024231	AASDH	chr4:56899218-56948395	hTERT	HER2	OK	3.47118	3.75507	0.113415	-0.219813	0.826017	0.999981	no
XLOC_006229	XLOC_006229	AASDHPPT	chr11:105453501-105474629	hTERT	HER2	OK	33.6866	37.6086	0.158887	-0.442825	0.657892	0.999981	no
XLOC_029748	XLOC_029748	AASS	chr7:121503422-121571504	hTERT	HER2	OK	2.14237	3.88904	0.860205	-1.43492	0.15131	0.999981	no
XLOC_013590	XLOC_013590	AATF	chr17:32380287-32488283	hTERT	HER2	OK	49.379	53.0438	0.103286	-0.297263	0.766266	0.999981	no
XLOC_014854	XLOC_014854	AATK	chr17:76623545-76754467	hTERT	HER2	OK	0.191983	0.261821	0.447603	-0.138914	0.889518	0.999981	no
XLOC_010840	XLOC_010840	AB019441.29	chr14:105515658-105516280	hTERT	HER2	OK	27.6965	37.4761	0.436269	-0.955176	0.339489	0.999981	no
XLOC_032659	XLOC_032659	ABCA1	chr9:106583103-106730257	hTERT	HER2	OK	7.60051	3.72213	-1.02997	1.27832	0.201137	0.999981	no
XLOC_024033	XLOC_024033	ABCA11P,ZNF721	chr4:409223-523317	hTERT	HER2	OK	6.69226	5.04509	-0.407613	0.515381	0.606287	0.999981	no
XLOC_032916	XLOC_032916	ABCA2	chr9:139021506-139051055	hTERT	HER2	OK	2.76821	2.90879	0.0714689	-0.125928	0.899789	0.999981	no
XLOC_014752	XLOC_014752	ABCA5	chr17:64754386-64834885	hTERT	HER2	OK	2.41844	1.40868	-0.779728	1.30176	0.192998	0.999981	no
XLOC_015401	XLOC_015401	ABCA7	chr19:991115-1016424	hTERT	HER2	OK	2.09204	1.20808	-0.792192	1.51932	0.128682	0.999981	no
XLOC_003724	XLOC_003724	ABCB10	chr1:227718952-227761065	hTERT	HER2	OK	10.0811	12.4739	0.307255	-0.743399	0.45724	0.999981	no
XLOC_019295	XLOC_019295	ABCB6	chr2:219782737-219791917	hTERT	HER2	OK	3.32001	3.00462	-0.144006	0.254902	0.798799	0.999981	no
XLOC_034713	XLOC_034713	ABCB7	chrX:74189833-74292857	hTERT	HER2	OK	9.79181	12.6865	0.373644	-0.830562	0.406221	0.999981	no
XLOC_029084	XLOC_029084	ABCB8	chr7:150356481-150373582	hTERT	HER2	OK	12.782	12.2742	-0.0584771	0.132359	0.8947	0.999981	no
XLOC_008765	XLOC_008765	ABCB9	chr12:121979493-122030541	hTERT	HER2	OK	2.91681	2.1642	-0.430561	0.510136	0.609956	0.999981	no
XLOC_012213	XLOC_012213	ABCC1	chr16:15950934-16144432	hTERT	HER2	OK	18.0337	21.9987	0.286725	-0.773489	0.439233	0.999981	no
XLOC_026555	XLOC_026555	ABCC10	chr6:43503269-43531764	hTERT	HER2	OK	6.02228	3.71162	-0.698259	0.250997	0.801816	0.999981	no
XLOC_004466	XLOC_004466	ABCC2	chr10:101532492-101601571	hTERT	HER2	OK	0.549243	0.739545	0.429195	-0.656852	0.511276	0.999981	no
XLOC_013773	XLOC_013773	ABCC3	chr17:46067226-46124061	hTERT	HER2	OK	7.71862	11.2699	0.546055	-1.42305	0.154723	0.999981	no
XLOC_009573	XLOC_009573	ABCC4	chr13:94470083-94751688	hTERT	HER2	OK	4.19062	4.58445	0.129587	-0.291721	0.7705	0.999981	no
XLOC_023310	XLOC_023310	ABCC5	chr3:185120419-185218421	hTERT	HER2	OK	6.77733	5.5982	-0.275754	0.41164	0.680603	0.999981	no
XLOC_034188	XLOC_034188	ABCD1	chrX:152643516-152663410	hTERT	HER2	OK	1.66503	1.18072	-0.495879	0.494931	0.620649	0.999981	no
XLOC_000824	XLOC_000824	ABCD3	chr1:94656598-94756670	hTERT	HER2	OK	28.8431	28.609	-0.0117574	0.0247604	0.980246	0.999981	no
XLOC_010637	XLOC_010637	ABCD4	chr14:73821732-73839512	hTERT	HER2	OK	4.12965	3.87548	-0.0916435	0.168808	0.865948	0.999981	no
XLOC_023892	XLOC_023892	ABCE1	chr4:146135764-146270126	hTERT	HER2	OK	78.2535	74.6202	-0.0685889	0.194048	0.846139	0.999981	no
XLOC_026367	XLOC_026367	ABCF1	chr6:30647148-30667286	hTERT	HER2	OK	38.4958	29.1059	-0.403394	1.04894	0.294204	0.999981	no
XLOC_029904	XLOC_029904	ABCF2	chr7:150535855-150555250	hTERT	HER2	OK	43.4	44.1055	0.0232622	-0.0631487	0.949648	0.999981	no
XLOC_022481	XLOC_022481	ABCF3	chr3:185386677-185394487	hTERT	HER2	OK	18.1497	16.9779	-0.0962896	0.253652	0.799764	0.999981	no
XLOC_020534	XLOC_020534	ABCG1	chr21:42492867-42590423	hTERT	HER2	OK	12.3303	10.0551	-0.294271	0.688606	0.491071	0.999981	no
XLOC_022182	XLOC_022182	ABHD10	chr3:113180588-113194896	hTERT	HER2	OK	14.1326	18.8571	0.416081	-1.0216	0.306969	0.999981	no
XLOC_029485	XLOC_029485	ABHD11	chr7:72788362-72791120	hTERT	HER2	OK	10.9641	8.45813	-0.374372	0.352397	0.72454	0.999981	no
XLOC_020083	XLOC_020083	ABHD12	chr20:25176705-25319477	hTERT	HER2	OK	13.9388	17.1546	0.299484	-0.0849	0.932341	0.999981	no
XLOC_009180	XLOC_009180	ABHD13	chr13:107668763-107684603	hTERT	HER2	OK	5.4918	4.39821	-0.320363	0.694981	0.487067	0.999981	no
XLOC_022008	XLOC_022008	ABHD14A	chr3:51984123-51990250	hTERT	HER2	OK	3.91345	5.20319	0.410956	-0.655348	0.512244	0.999981	no
XLOC_022810	XLOC_022810	ABHD14B	chr3:51977573-51983117	hTERT	HER2	OK	5.79673	11.4766	0.98538	-1.74367	0.0812168	0.999981	no
XLOC_011456	XLOC_011456	ABHD2	chr15:87432428-87546567	hTERT	HER2	OK	10.8209	10.7841	-0.00492123	0.0130314	0.989603	0.999981	no
XLOC_015204	XLOC_015204	ABHD3	chr18:17484855-17538724	hTERT	HER2	OK	16.4377	8.89681	-0.885645	1.91093	0.0560134	0.999981	no
XLOC_009823	XLOC_009823	ABHD4	chr14:22136986-22151097	hTERT	HER2	OK	6.4228	5.99193	-0.100182	0.209889	0.833755	0.999981	no
XLOC_021920	XLOC_021920	ABHD5	chr3:43707378-43735295	hTERT	HER2	OK	18.7999	15.6397	-0.26552	0.60906	0.542485	0.999981	no
XLOC_022047	XLOC_022047	ABHD6	chr3:58198348-58255499	hTERT	HER2	OK	1.62424	1.22463	-0.407422	0.615996	0.537897	0.999981	no
XLOC_000795	XLOC_000795	ABHD7	chr1:92268145-92301672	hTERT	HER2	OK	3.24567	1.46272	-1.14986	1.65396	0.0981365	0.999981	no
XLOC_016577	XLOC_016577	ABHD8	chr19:17263940-17275282	hTERT	HER2	OK	3.315	1.77994	-0.897181	1.45561	0.145501	0.999981	no
XLOC_018074	XLOC_018074	ABI2	chr2:203901247-204005134	hTERT	HER2	OK	6.94047	10.1173	0.543721	-1.31429	0.18875	0.999981	no
XLOC_031943	XLOC_031943	ABL1	chr9:132578986-132752883	hTERT	HER2	OK	20.8792	20.8957	0.00114215	-0.00174625	0.998607	0.999981	no
XLOC_003390	XLOC_003390	ABL2	chr1:177335084-177465155	hTERT	HER2	OK	8.4376	7.2332	-0.222199	0.527275	0.598003	0.999981	no
XLOC_005366	XLOC_005366	ABLIM1	chr10:116180861-116434404	hTERT	HER2	OK	42.4276	37.0364	-0.196061	0.533355	0.593788	0.999981	no
XLOC_025217	XLOC_025217	ABLIM3	chr5:148501246-148620192	hTERT	HER2	OK	33.8244	43.8513	0.374556	-0.870044	0.384276	0.999981	no
XLOC_014015	XLOC_014015	ABR	chr17:853509-1029881	hTERT	HER2	OK	18.677	12.2733	-0.605733	1.35021	0.17695	0.999981	no
XLOC_026262	XLOC_026262	ABT1	chr6:26705158-26708257	hTERT	HER2	OK	18.1062	14.9106	-0.280144	0.676347	0.49882	0.999981	no
XLOC_022261	XLOC_022261	ABTB1	chr3:128830728-128882452	hTERT	HER2	OK	3.18124	3.04669	-0.0623488	0.0847385	0.932469	0.999981	no
XLOC_006676	XLOC_006676	ABTB2	chr11:34129110-34335378	hTERT	HER2	OK	0.841662	0.461476	-0.866984	1.27472	0.202408	0.999981	no
XLOC_021505	XLOC_021505	AC000041.8	chr22:28145143-28149182	hTERT	HER2	OK	29.6245	20.6971	-0.517358	0.732001	0.464168	0.999981	no
XLOC_020876	XLOC_020876	AC000089.3	chr22:18124225-18222462	hTERT	HER2	OK	16.6497	18.3909	0.143495	-0.191085	0.848459	0.999981	no
XLOC_028833	XLOC_028833	AC000110.1	chr7:126722909-126723493	hTERT	HER2	OK	1.3668	2.18866	0.679244	-0.885895	0.375674	0.999981	no
XLOC_009089	XLOC_009089	AC001226.1	chr13:76457003-76462725	hTERT	HER2	OK	1.78083	1.99128	0.161148	-0.292966	0.769548	0.999981	no
XLOC_021316	XLOC_021316	AC002055.2	chr22:49542379-49584800	hTERT	HER2	OK	21.0275	19.2066	-0.130682	0.229593	0.818408	0.999981	no
XLOC_021736	XLOC_021736	AC002056.1	chr22:49539961-49540727	hTERT	HER2	OK	16.9858	17.6465	0.0550487	-0.109557	0.912761	0.999981	no
XLOC_021531	XLOC_021531	AC002073.1-1	chr22:29886178-29932998	hTERT	HER2	OK	0	0.643549	1.79769e+308	1.79769e+308	0.478723	0.999981	no
XLOC_016606	XLOC_016606	AC002126.1,MEF2B	chr19:19117376-19163938	hTERT	HER2	OK	6.39567	5.40687	-0.242301	0.351497	0.725216	0.999981	no
XLOC_034135	XLOC_034135	AC002368.1	chrX:147353901-147354640	hTERT	HER2	OK	0.795953	0.512353	-0.635545	0.753918	0.450898	0.999981	no
XLOC_034040	XLOC_034040	AC002407.1	chrX:133128377-133128628	hTERT	HER2	OK	3.7913	2.88082	-0.396215	0.484216	0.628232	0.999981	no
XLOC_021402	XLOC_021402	AC002470.17-2	chr22:19601713-19642102	hTERT	HER2	OK	0.301432	0.320829	0.089969	-0.0201788	0.983901	0.999981	no
XLOC_029231	XLOC_029231	AC002480.1-1	chr7:22516493-22640794	hTERT	HER2	OK	1019.23	958.426	-0.0887356	0.213178	0.831188	0.999981	no
XLOC_029232	XLOC_029232	AC002480.1-2	chr7:22516493-22640794	hTERT	HER2	OK	8367.56	7155.78	-0.225698	0.154888	0.876909	0.999981	no
XLOC_028339	XLOC_028339	AC002486.2	chr7:20595137-20596233	hTERT	HER2	OK	0.392539	0.0490546	-3.00037	1.86738	0.061849	0.999981	no
XLOC_033283	XLOC_033283	AC002524.1	chrX:14172245-14173465	hTERT	HER2	OK	7.73584	4.75219	-0.702965	1.22295	0.221347	0.999981	no
XLOC_013728	XLOC_013728	AC002558.1	chr17:42550866-42550956	hTERT	HER2	OK	3.25514	0	-1.79769e+308	-1.79769e+308	0.164496	0.999981	no
XLOC_033905	XLOC_033905	AC003013.1	chrX:108983198-108983372	hTERT	HER2	OK	0	0.277745	1.79769e+308	1.79769e+308	0.160518	0.999981	no
XLOC_014392	XLOC_014392	AC003042.1	chr17:31974916-32020387	hTERT	HER2	OK	1.04576	1.31652	0.33217	-0.102478	0.918377	0.999981	no
XLOC_013693	XLOC_013693	AC003043.1-1,U3	chr17:39736889-39737097	hTERT	HER2	OK	0.952	0.306611	-1.63455	0.625461	0.531668	0.999981	no
XLOC_014552	XLOC_014552	AC003043.1-2	chr17:39797907-39798105	hTERT	HER2	OK	0.32168	0	-1.79769e+308	-1.79769e+308	0.164496	0.999981	no
XLOC_024420	XLOC_024420	AC003099.1-2	chr4:108062417-108176903	hTERT	HER2	OK	0.808579	2.43146	1.58836	-1.09982	0.271411	0.999981	no
XLOC_017101	XLOC_017101	AC004017.1-1	chr19:62885188-62892979	hTERT	HER2	OK	0.618027	0.355684	-0.797074	0.162616	0.870821	0.999981	no
XLOC_024416	XLOC_024416	AC004053.1	chr4:107186688-107489831	hTERT	HER2	OK	3.01997	2.98448	-0.0170515	0.0143488	0.988552	0.999981	no
XLOC_023779	XLOC_023779	AC004066.1-2	chr4:106625359-106625447	hTERT	HER2	OK	19.5406	14.8422	-0.396774	0.387412	0.698451	0.999981	no
XLOC_033707	XLOC_033707	AC004073.1-1	chrX:73546077-73546660	hTERT	HER2	OK	8.73393	8.24847	-0.0825051	0.138005	0.890236	0.999981	no
XLOC_033689	XLOC_033689	AC004074.3	chrX:72359684-72360122	hTERT	HER2	OK	14.5542	16.2749	0.16122	-0.283374	0.77689	0.999981	no
XLOC_028375	XLOC_028375	AC004079.1-2	chr7:27054299-27054795	hTERT	HER2	OK	1.26881	1.34182	0.0807129	-0.0989208	0.921201	0.999981	no
XLOC_034866	XLOC_034866	AC004081.1	chrX:106481535-106482728	hTERT	HER2	OK	0.904777	1.09342	0.273215	-0.365163	0.71499	0.999981	no
XLOC_029676	XLOC_029676	AC004084.1-1,RASA4	chr7:101907432-102107091	hTERT	HER2	OK	0.196766	0.369784	0.910197	-0.480949	0.630553	0.999981	no
XLOC_014579	XLOC_014579	AC004098.1	chr17:42023390-42190000	hTERT	HER2	OK	171.571	159.514	-0.105123	0.241002	0.809553	0.999981	no
XLOC_029711	XLOC_029711	AC004142.2-2	chr7:110090345-110989583	hTERT	HER2	OK	7.13415	0	-1.79769e+308	-1.79769e+308	0.408955	0.999981	no
XLOC_028590	XLOC_028590	AC004166.12-1	chr7:73936200-73969099	hTERT	HER2	OK	2.40088	2.75381	0.197863	-0.111039	0.911585	0.999981	no
XLOC_008697	XLOC_008697	AC004217.1-1	chr12:111082493-111228421	hTERT	HER2	OK	0.80659	1.10377	0.452527	-0.167135	0.867264	0.999981	no
XLOC_013567	XLOC_013567	AC004223.1-2	chr17:30360243-30440407	hTERT	HER2	OK	0.158361	0.784383	2.30834	-0.197017	0.843815	0.999981	no
XLOC_012234	XLOC_012234	AC004381.6	chr16:20682812-20819172	hTERT	HER2	OK	2.48739	2.53771	0.0288927	-0.0322888	0.974242	0.999981	no
XLOC_034046	XLOC_034046	AC004383.3	chrX:133484397-133484686	hTERT	HER2	OK	5.5212e-06	0.586459	16.6967	-0.0699012	0.944272	0.999981	no
XLOC_034706	XLOC_034706	AC004386.4	chrX:73512684-73513445	hTERT	HER2	OK	0.293435	0.212696	-0.464248	0.438609	0.660945	0.999981	no
XLOC_015427	XLOC_015427	AC004410.1	chr19:2272521-2306099	hTERT	HER2	OK	6.15531	5.82742	-0.0789752	0.0776014	0.938145	0.999981	no
XLOC_014240	XLOC_014240	AC004448.3-1	chr17:19289874-19290757	hTERT	HER2	OK	474.526	543.201	0.195	-0.554241	0.579414	0.999981	no
XLOC_013428	XLOC_013428	AC004448.3-2	chr17:19296130-19296696	hTERT	HER2	OK	35.6027	29.5817	-0.267278	0.567882	0.570115	0.999981	no
XLOC_016297	XLOC_016297	AC004449.1	chr19:595370-598309	hTERT	HER2	OK	0.425255	0.164557	-1.36974	1.71725	0.0859343	0.999981	no
XLOC_028450	XLOC_028450	AC004453.1	chr7:44389715-44496771	hTERT	HER2	OK	126.303	144.988	0.199046	-0.374251	0.708217	0.999981	no
XLOC_011099	XLOC_011099	AC004460.1-2	chr15:28795809-28848794	hTERT	HER2	OK	2.0985	2.17644	0.052608	-0.0796638	0.936505	0.999981	no
XLOC_021366	XLOC_021366	AC004471.2,DGCR14	chr22:17497792-17512190	hTERT	HER2	OK	3.9178	2.11634	-0.888471	1.87822	0.0603504	0.999981	no
XLOC_034767	XLOC_034767	AC004478.2	chrX:90920959-91764885	hTERT	HER2	OK	1.6457	2.43127	0.563012	-0.221347	0.824822	0.999981	no
XLOC_029508	XLOC_029508	AC004491.2,HIP1	chr7:75001344-75206216	hTERT	HER2	OK	2.91517	4.67041	0.679968	-1.05254	0.292552	0.999981	no
XLOC_023756	XLOC_023756	AC004544.1	chr4:98042974-98043295	hTERT	HER2	OK	0.133259	0.524255	1.97604	-1.15627	0.247571	0.999981	no
XLOC_014437	XLOC_014437	AC004585.1-2	chr17:36036460-36036828	hTERT	HER2	OK	0.733343	0.374423	-0.96982	0.86564	0.386687	0.999981	no
XLOC_029203	XLOC_029203	AC004741.2	chr7:16097682-16427472	hTERT	HER2	OK	0.260636	0.0680984	-1.93635	1.28538	0.198658	0.999981	no
XLOC_012052	XLOC_012052	AC004754.1,ITFG3	chr16:224545-265930	hTERT	HER2	OK	16.577	17.0096	0.0371704	-0.0895712	0.928628	0.999981	no
XLOC_013254	XLOC_013254	AC004771.1-1	chr17:4812016-4831696	hTERT	HER2	OK	0.706278	0.777516	0.138636	-0.0335608	0.973227	0.999981	no
XLOC_014082	XLOC_014082	AC004771.1-2	chr17:4832148-4841629	hTERT	HER2	OK	0.304311	0.341984	0.16838	-0.168427	0.866248	0.999981	no
XLOC_014621	XLOC_014621	AC004797.1	chr17:44856629-44857283	hTERT	HER2	OK	72.2259	59.4934	-0.279786	0.697166	0.485699	0.999981	no
XLOC_029868	XLOC_029868	AC004833.1-1,AC004833.1-2	chr7:143779975-144164079	hTERT	HER2	OK	213.949	205.081	-0.0610747	0.0485574	0.961272	0.999981	no
XLOC_028631	XLOC_028631	AC004866.1-1,SSU_rRNA_5	chr7:80800046-80801083	hTERT	HER2	OK	67.9274	99.9179	0.55675	-1.04158	0.297606	0.999981	no
XLOC_029655	XLOC_029655	AC004876.2-1	chr7:100633611-100634454	hTERT	HER2	OK	0.417283	0.421936	0.0159964	-0.0176584	0.985911	0.999981	no
XLOC_028741	XLOC_028741	AC004876.2-5,ZNHIT1	chr7:100635978-100654189	hTERT	HER2	OK	35.1802	32.3985	-0.118836	0.182659	0.855066	0.999981	no
XLOC_028597	XLOC_028597	AC004878.3-2	chr7:74774468-74794884	hTERT	HER2	OK	0.355493	0.306846	-0.212304	0.178049	0.858684	0.999981	no
XLOC_028769	XLOC_028769	AC004884.1-1	chr7:104544059-104816583	hTERT	HER2	OK	0.318119	0.106677	-1.57632	0.108307	0.913752	0.999981	no
XLOC_029038	XLOC_029038	AC004889.1-2	chr7:143514454-143514559	hTERT	HER2	OK	4.58672	4.03266	-0.185732	0.13767	0.890501	0.999981	no
XLOC_029862	XLOC_029862	AC004889.1-3	chr7:143514609-143523669	hTERT	HER2	OK	7.32053	6.8789	-0.0897715	0.188406	0.850558	0.999981	no
XLOC_029865	XLOC_029865	AC004889.1-4	chr7:143578262-143683165	hTERT	HER2	OK	8.55435	8.20275	-0.0605509	0.157415	0.874918	0.999981	no
XLOC_028690	XLOC_028690	AC004893.1,TRRAP	chr7:98314048-98579664	hTERT	HER2	OK	7.09756	8.50975	0.261793	-0.454354	0.649574	0.999981	no
XLOC_029539	XLOC_029539	AC004894.1	chr7:82057033-82058073	hTERT	HER2	OK	0.37824	0.331231	-0.191464	0.211552	0.832457	0.999981	no
XLOC_029698	XLOC_029698	AC004917.2	chr7:106087580-106088566	hTERT	HER2	OK	8.66309	4.73013	-0.873	1.4316	0.152258	0.999981	no
XLOC_029839	XLOC_029839	AC004918.1-1,KIAA1147	chr7:141002996-141048422	hTERT	HER2	OK	2.7867	3.00801	0.110255	-0.24029	0.810105	0.999981	no
XLOC_029063	XLOC_029063	AC004941.4	chr7:148662047-148662881	hTERT	HER2	OK	0.838482	1.10163	0.393787	-0.510564	0.609657	0.999981	no
XLOC_029880	XLOC_029880	AC004941.5	chr7:148649888-148650116	hTERT	HER2	OK	0.933967	0.000102331	-13.1559	0.193371	0.846668	0.999981	no
XLOC_029358	XLOC_029358	AC004951.5	chr7:43994247-44025296	hTERT	HER2	OK	14.7257	15.3894	0.0636016	-0.0833194	0.933598	0.999981	no
XLOC_028635	XLOC_028635	AC004957.1	chr7:84450807-84451761	hTERT	HER2	OK	1.12547	1.05675	-0.0908948	0.119291	0.905045	0.999981	no
XLOC_029595	XLOC_029595	AC004967.3-1	chr7:97433837-97439561	hTERT	HER2	OK	10.3636	7.38833	-0.488208	0.793754	0.427339	0.999981	no
XLOC_028615	XLOC_028615	AC004980.5-1	chr7:76016613-76018755	hTERT	HER2	OK	2.98766	3.40134	0.187086	-0.256653	0.797447	0.999981	no
XLOC_029356	XLOC_029356	AC004985.2-1	chr7:43882029-43932521	hTERT	HER2	OK	13.5743	9.42289	-0.526635	1.32228	0.186076	0.999981	no
XLOC_029357	XLOC_029357	AC004985.2-2	chr7:43967710-43979449	hTERT	HER2	OK	0.227506	0.774617	1.76758	-1.93783	0.0526437	0.999981	no
XLOC_029346	XLOC_029346	AC004987.2-2	chr7:39859910-39861180	hTERT	HER2	OK	16.0674	15.0816	-0.0913495	0.191557	0.84809	0.999981	no
XLOC_028433	XLOC_028433	AC004987.2-3	chr7:39839337-39841069	hTERT	HER2	OK	1.89564	1.40979	-0.427211	0.631401	0.527778	0.999981	no
XLOC_029271	XLOC_029271	AC004996.1	chr7:27275496-27275855	hTERT	HER2	OK	0.278793	2.84263e-05	-13.2597	0.159564	0.873225	0.999981	no
XLOC_034904	XLOC_034904	AC005000.2	chrX:114858915-114859974	hTERT	HER2	OK	112.079	138.461	0.304967	-0.860782	0.389358	0.999981	no
XLOC_021525	XLOC_021525	AC005006.2,PES1	chr22:29302612-29333070	hTERT	HER2	OK	70.2931	62.3059	-0.174014	0.487903	0.625619	0.999981	no
XLOC_029187	XLOC_029187	AC005007.3	chr7:10980023-11175767	hTERT	HER2	OK	0.155342	0.326868	1.07326	-0.143419	0.885959	0.999981	no
XLOC_029205	XLOC_029205	AC005014.5	chr7:16589931-16592907	hTERT	HER2	OK	0.283009	0.226373	-0.32215	0.412796	0.679756	0.999981	no
XLOC_028321	XLOC_028321	AC005019.1	chr7:13878005-13878666	hTERT	HER2	OK	0.477648	0.630505	0.400559	-0.386362	0.699228	0.999981	no
XLOC_029614	XLOC_029614	AC005020.5-1	chr7:98981866-98987693	hTERT	HER2	OK	3.36739	2.70478	-0.316118	0.470804	0.637781	0.999981	no
XLOC_028702	XLOC_028702	AC005020.5-2	chr7:99070838-99073480	hTERT	HER2	OK	0.380046	0.57394	0.594726	-0.769483	0.441607	0.999981	no
XLOC_018035	XLOC_018035	AC005037.2-1	chr2:201462339-201476898	hTERT	HER2	OK	2.21221	0	-1.79769e+308	-1.79769e+308	0.440793	0.999981	no
XLOC_028335	XLOC_028335	AC005062.1	chr7:20008912-20009181	hTERT	HER2	OK	0.579745	0.917359	0.662067	-0.527684	0.597719	0.999981	no
XLOC_028642	XLOC_028642	AC005075.2,ADAM22	chr7:87401637-87664383	hTERT	HER2	OK	0.213231	0.378142	0.826508	-0.780701	0.434978	0.999981	no
XLOC_028748	XLOC_028748	AC005088.3-2	chr7:101715165-101748817	hTERT	HER2	OK	0.414515	0.762332	0.878995	-1.16241	0.245067	0.999981	no
XLOC_029668	XLOC_029668	AC005088.3-3	chr7:101774126-101780642	hTERT	HER2	OK	0.335141	0.378999	0.177426	-0.207891	0.835314	0.999981	no
XLOC_029289	XLOC_029289	AC005154.1	chr7:30566128-30570758	hTERT	HER2	OK	0.425863	0.479437	0.17095	-0.23155	0.816887	0.999981	no
XLOC_013698	XLOC_013698	AC005180.3,DBF4B	chr17:40141501-40185157	hTERT	HER2	OK	7.64732	8.85813	0.212048	-0.341252	0.732914	0.999981	no
XLOC_028794	XLOC_028794	AC005192.1	chr7:111947757-111948777	hTERT	HER2	OK	1.04839	2.05605	0.971701	-1.17005	0.241982	0.999981	no
XLOC_016601	XLOC_016601	AC005197.1-2	chr19:18871322-18891199	hTERT	HER2	OK	0.656998	0.456434	-0.525483	0.0933526	0.925623	0.999981	no
XLOC_014175	XLOC_014175	AC005224.5	chr17:13913443-14052712	hTERT	HER2	OK	0.899414	0	-1.79769e+308	-1.79769e+308	0.359023	0.999981	no
XLOC_010627	XLOC_010627	AC005225.2	chr14:73125281-73125354	hTERT	HER2	OK	10.7441	0	-1.79769e+308	-1.79769e+308	0.0973667	0.999981	no
XLOC_029051	XLOC_029051	AC005229.2-2	chr7:147965206-147965617	hTERT	HER2	OK	0.541121	0.402111	-0.428357	0.432059	0.665699	0.999981	no
XLOC_015858	XLOC_015858	AC005239.1-1	chr19:44524947-44567375	hTERT	HER2	OK	0	0.315723	1.79769e+308	1.79769e+308	0.445089	0.999981	no
XLOC_028342	XLOC_028342	AC005251.1-4	chr7:20833443-20833910	hTERT	HER2	OK	27.1725	34.267	0.334675	-0.666513	0.505084	0.999981	no
XLOC_014187	XLOC_014187	AC005324.1-1	chr17:15543779-15588820	hTERT	HER2	OK	60.5094	65.5848	0.116202	-0.247386	0.80461	0.999981	no
XLOC_014742	XLOC_014742	AC005332.1-1	chr17:63633344-63635979	hTERT	HER2	OK	7.08239	5.16256	-0.45615	0.736694	0.461308	0.999981	no
XLOC_014323	XLOC_014323	AC005412.8	chr17:24554566-24555618	hTERT	HER2	OK	46.3485	36.9842	-0.325616	0.825143	0.40929	0.999981	no
XLOC_029468	XLOC_029468	AC005488.2-4,TRIM74	chr7:72067951-72081568	hTERT	HER2	OK	0.764188	0.639613	-0.256728	0.344963	0.730122	0.999981	no
XLOC_029470	XLOC_029470	AC005488.2-5,AC005488.2-6	chr7:72106482-72114377	hTERT	HER2	OK	6.19962	5.81665	-0.091991	0.144524	0.885087	0.999981	no
XLOC_010638	XLOC_010638	AC005519.3	chr14:73914178-73915059	hTERT	HER2	OK	1.07936	1.21059	0.165523	-0.214362	0.830265	0.999981	no
XLOC_029517	XLOC_029517	AC005522.2-2	chr7:75928953-75973241	hTERT	HER2	OK	0.367732	0.28757	-0.354743	0.0828848	0.933943	0.999981	no
XLOC_029118	XLOC_029118	AC005534.6	chr7:156117522-156162585	hTERT	HER2	OK	0.488186	0.682116	0.482586	-0.210773	0.833064	0.999981	no
XLOC_029202	XLOC_029202	AC005550.6	chr7:15707584-15707902	hTERT	HER2	OK	41.5379	51.3053	0.304681	-0.584588	0.558825	0.999981	no
XLOC_028042	XLOC_028042	AC005587.1-1	chr6:132000134-132110232	hTERT	HER2	OK	2.8646	2.79665	-0.034631	0.0505897	0.959652	0.999981	no
XLOC_028043	XLOC_028043	AC005587.1-2	chr6:132000134-132110232	hTERT	HER2	OK	0.352695	0.344157	-0.0353519	0.0109329	0.991277	0.999981	no
XLOC_015464	XLOC_015464	AC005594.1	chr19:4626237-4674875	hTERT	HER2	OK	0.545407	0.20096	-1.44043	0.129319	0.897105	0.999981	no
XLOC_016780	XLOC_016780	AC005626.1	chr19:46733768-46785037	hTERT	HER2	OK	0.18239	0.347434	0.92971	-1.0344	0.300948	0.999981	no
XLOC_029097	XLOC_029097	AC005631.4	chr7:151764912-151771034	hTERT	HER2	OK	0	1.04414	1.79769e+308	1.79769e+308	0.297639	0.999981	no
XLOC_013222	XLOC_013222	AC005696.1-2,SRP_euk_arch	chr17:2444010-2535638	hTERT	HER2	OK	0.663602	0.27953	-1.24732	0.0820186	0.934632	0.999981	no
XLOC_014287	XLOC_014287	AC005697.1,AC130289.2	chr17:23229467-23244536	hTERT	HER2	OK	0.444091	0.451438	0.0236741	-0.0272779	0.978238	0.999981	no
XLOC_014305	XLOC_014305	AC005726.1-5	chr17:23904531-23922664	hTERT	HER2	OK	0.318957	0	-1.79769e+308	-1.79769e+308	0.452851	0.999981	no
XLOC_014309	XLOC_014309	AC005726.6	chr17:23959108-23965338	hTERT	HER2	OK	0.643946	1.05646	0.714229	-0.937812	0.348341	0.999981	no
XLOC_014312	XLOC_014312	AC005726.8	chr17:24054660-24062999	hTERT	HER2	OK	0.069213	0.373017	2.43013	-1.62867	0.103382	0.999981	no
XLOC_025880	XLOC_025880	AC005740.1	chr5:141255916-141256426	hTERT	HER2	OK	8.97777	11.5849	0.367816	-0.585933	0.557921	0.999981	no
XLOC_024120	XLOC_024120	AC005768.17	chr4:17421622-17632477	hTERT	HER2	OK	0.481839	0.629186	0.384936	-0.0897077	0.92852	0.999981	no
XLOC_015897	XLOC_015897	AC005795.1	chr19:46703907-46704653	hTERT	HER2	OK	31.5538	27.6653	-0.189736	0.450798	0.652135	0.999981	no
XLOC_014195	XLOC_014195	AC005822.1	chr17:16460886-16461920	hTERT	HER2	OK	8.50665	4.6641	-0.866993	1.52807	0.126495	0.999981	no
XLOC_013716	XLOC_013716	AC005829.1-3	chr17:41626715-41627083	hTERT	HER2	OK	0.326677	0.337583	0.0473807	-0.0228543	0.981766	0.999981	no
XLOC_014815	XLOC_014815	AC005837.1-1	chr17:72159308-72159610	hTERT	HER2	OK	3.46327	3.86382	0.157892	-0.20348	0.83876	0.999981	no
XLOC_013343	XLOC_013343	AC005838.2	chr17:15432426-15463743	hTERT	HER2	OK	1.18296	1.60201	0.437486	-0.168418	0.866255	0.999981	no
XLOC_008083	XLOC_008083	AC005840.2-1	chr12:6389063-6389440	hTERT	HER2	OK	5.97995	7.0957	0.246812	-0.361022	0.718083	0.999981	no
XLOC_013830	XLOC_013830	AC005884.1	chr17:56109997-56824973	hTERT	HER2	OK	2.91554	2.60336	-0.16339	0.122667	0.902371	0.999981	no
XLOC_025782	XLOC_025782	AC005915.1	chr5:126415367-126437071	hTERT	HER2	OK	2.51964	2.38651	-0.078314	0.101999	0.918758	0.999981	no
XLOC_013775	XLOC_013775	AC005921.3-1	chr17:46151962-46185069	hTERT	HER2	OK	31.6837	25.5008	-0.3132	0.389551	0.696869	0.999981	no
XLOC_029889	XLOC_029889	AC006008.2	chr7:149575234-149631002	hTERT	HER2	OK	0.340621	0.298182	-0.191971	0.216324	0.828735	0.999981	no
XLOC_029502	XLOC_029502	AC006014.3-2	chr7:74804291-74834926	hTERT	HER2	OK	1.66147	1.96045	0.238725	-0.141472	0.887497	0.999981	no
XLOC_029504	XLOC_029504	AC006014.3-3	chr7:74859595-74862622	hTERT	HER2	OK	0.322482	0.0445498	-2.85573	0.930378	0.352175	0.999981	no
XLOC_035224	XLOC_035224	AC006032.2	chrY:3065050-3065141	hTERT	HER2	OK	1171.53	983.504	-0.252388	0.503981	0.614275	0.999981	no
XLOC_014338	XLOC_014338	AC006050.3	chr17:25918526-25922689	hTERT	HER2	OK	11.2312	7.19306	-0.642837	1.33543	0.181735	0.999981	no
XLOC_008071	XLOC_008071	AC006122.24	chr12:4300619-4339449	hTERT	HER2	OK	3.9491	3.43641	-0.20062	0.0966271	0.923023	0.999981	no
XLOC_010058	XLOC_010058	AC006146.2	chr14:73251586-73323649	hTERT	HER2	OK	5.70669	1.02958	-2.4706	0.0876067	0.930189	0.999981	no
XLOC_035442	XLOC_035442	AC006157.5	chrY:2923107-2923314	hTERT	HER2	OK	0.328572	0.325799	-0.0122306	0.00589947	0.995293	0.999981	no
XLOC_007336	XLOC_007336	AC006207.5	chr12:3786510-3852863	hTERT	HER2	OK	2.11941	1.90673	-0.152563	0.15373	0.877823	0.999981	no
XLOC_023489	XLOC_023489	AC006226.4	chr4:12944135-12949024	hTERT	HER2	OK	15.9343	16.6044	0.059436	-0.139026	0.88943	0.999981	no
XLOC_015920	XLOC_015920	AC006276.1	chr19:48776593-48778085	hTERT	HER2	OK	0.237774	0.505899	1.08926	-1.08391	0.278406	0.999981	no
XLOC_029122	XLOC_029122	AC006357.5-2	chr7:156496360-156501880	hTERT	HER2	OK	0.495431	0.198711	-1.31801	1.3489	0.177369	0.999981	no
XLOC_019337	XLOC_019337	AC006368.2	chr2:229596935-229844301	hTERT	HER2	OK	3148.91	2853.25	-0.142247	0.400187	0.689019	0.999981	no
XLOC_014040	XLOC_014040	AC006435.7,METT10D	chr17:2255605-2361950	hTERT	HER2	OK	10.4151	10.0052	-0.0579332	0.152319	0.878935	0.999981	no
XLOC_029184	XLOC_029184	AC006465.2-1	chr7:7915457-7916372	hTERT	HER2	OK	0.295196	0.230369	-0.357729	0.354695	0.722818	0.999981	no
XLOC_028300	XLOC_028300	AC006465.3	chr7:7778516-7885379	hTERT	HER2	OK	7.99807	8.9237	0.15799	-0.3198	0.74912	0.999981	no
XLOC_029449	XLOC_029449	AC006480.3-1	chr7:66389962-66404852	hTERT	HER2	OK	1.67819	1.29308	-0.376093	0.486994	0.626263	0.999981	no
XLOC_029163	XLOC_029163	AC006483.3,RNF216	chr7:5626203-5787818	hTERT	HER2	OK	9.43155	9.72948	0.0448678	-0.0989102	0.92121	0.999981	no
XLOC_028280	XLOC_028280	AC006483.5	chr7:5566899-5567212	hTERT	HER2	OK	2.11121	1.96648	-0.102456	0.123366	0.901818	0.999981	no
XLOC_018521	XLOC_018521	AC006509.7	chr2:47811951-47812735	hTERT	HER2	OK	5.68486	7.73747	0.444738	-0.642044	0.520845	0.999981	no
XLOC_018523	XLOC_018523	AC006509.8	chr2:47863724-47986436	hTERT	HER2	OK	0.434195	0.148222	-1.55058	0.0649465	0.948217	0.999981	no
XLOC_008119	XLOC_008119	AC006511.5-1	chr12:8061058-8061719	hTERT	HER2	OK	1.22794	1.09627	-0.16364	0.205961	0.836821	0.999981	no
XLOC_007386	XLOC_007386	AC006511.5-2	chr12:8058916-8059061	hTERT	HER2	OK	1.69936	1.1502	-0.563102	0.402201	0.687536	0.999981	no
XLOC_007388	XLOC_007388	AC006511.5-3	chr12:8126104-8141616	hTERT	HER2	OK	14.835	15.2837	0.0429947	-0.105884	0.915674	0.999981	no
XLOC_013873	XLOC_013873	AC006534.10	chr17:63211327-63211868	hTERT	HER2	OK	0.29553	0.118955	-1.31289	0.964643	0.334724	0.999981	no
XLOC_016619	XLOC_016619	AC006539.1	chr19:20049802-20089948	hTERT	HER2	OK	0.761146	0.683512	-0.155207	0.111044	0.911581	0.999981	no
XLOC_020847	XLOC_020847	AC006548.19	chr22:15758334-15758436	hTERT	HER2	OK	0.490342	0.728034	0.570218	-0.174659	0.861348	0.999981	no
XLOC_016827	XLOC_016827	AC006953.1-1	chr19:48842110-48866342	hTERT	HER2	OK	0.307867	0	-1.79769e+308	-1.79769e+308	0.432999	0.999981	no
XLOC_029404	XLOC_029404	AC006970.6	chr7:56149868-56151584	hTERT	HER2	OK	0.300039	0.862198	1.52287	-1.55297	0.120431	0.999981	no
XLOC_028483	XLOC_028483	AC006971.2	chr7:54968635-54973371	hTERT	HER2	OK	0.683233	1.00144	0.551622	-0.6561	0.51176	0.999981	no
XLOC_035520	XLOC_035520	AC006989.1	chrY:15562820-15563103	hTERT	HER2	OK	0.282952	0.00632753	-5.48277	0.0908771	0.92759	0.999981	no
XLOC_028571	XLOC_028571	AC006995.5-1	chr7:72147953-72164511	hTERT	HER2	OK	0.800932	1.351	0.754272	-0.797676	0.425058	0.999981	no
XLOC_024105	XLOC_024105	AC007016.5	chr4:15089944-15212267	hTERT	HER2	OK	1.56268	0.064317	-4.60268	0.166817	0.867514	0.999981	no
XLOC_018359	XLOC_018359	AC007041.2	chr2:20303133-20304288	hTERT	HER2	OK	1.73883	1.70982	-0.0242722	0.0340667	0.972824	0.999981	no
XLOC_010620	XLOC_010620	AC007160.3	chr14:72462837-72496109	hTERT	HER2	OK	0.345805	0.526404	0.60621	-0.0981231	0.921835	0.999981	no
XLOC_017387	XLOC_017387	AC007250.2	chr2:58332078-58333164	hTERT	HER2	OK	54.9825	61.2493	0.155719	-0.419052	0.675178	0.999981	no
XLOC_019194	XLOC_019194	AC007256.5	chr2:201950175-202024499	hTERT	HER2	OK	1.97457	1.087	-0.861181	0.317477	0.750882	0.999981	no
XLOC_018041	XLOC_018041	AC007283.3-4	chr2:201742306-201744647	hTERT	HER2	OK	0.830962	0.397667	-1.06322	1.4063	0.159634	0.999981	no
XLOC_017425	XLOC_017425	AC007318.4-1	chr2:65285640-65286900	hTERT	HER2	OK	119.448	126.451	0.0822024	-0.238095	0.811807	0.999981	no
XLOC_019141	XLOC_019141	AC007319.2,CALCRL	chr2:187916098-188021432	hTERT	HER2	OK	0.405101	0.482012	0.250786	-0.197033	0.843802	0.999981	no
XLOC_012415	XLOC_012415	AC007346.6	chr16:51526224-51527050	hTERT	HER2	OK	1.73871	1.59186	-0.127299	0.171131	0.864121	0.999981	no
XLOC_028420	XLOC_028420	AC007349.1	chr7:36825088-36825823	hTERT	HER2	OK	0.897031	1.19187	0.409995	-0.524321	0.600056	0.999981	no
XLOC_018082	XLOC_018082	AC007362.4	chr2:206255468-206371099	hTERT	HER2	OK	5.21705	4.16127	-0.326209	0.102212	0.918589	0.999981	no
XLOC_017428	XLOC_017428	AC007389.7-1	chr2:65747106-65748377	hTERT	HER2	OK	0.247349	0.305684	0.305492	-0.356822	0.721225	0.999981	no
XLOC_018466	XLOC_018466	AC007390.4	chr2:37165097-37405184	hTERT	HER2	OK	0.301432	0	-1.79769e+308	-1.79769e+308	0.458632	0.999981	no
XLOC_017299	XLOC_017299	AC007390.5	chr2:37165097-37405184	hTERT	HER2	OK	18.0619	16.6581	-0.116719	0.0327681	0.973859	0.999981	no
XLOC_017918	XLOC_017918	AC007405.6-2	chr2:171316466-171317808	hTERT	HER2	OK	61.4425	74.3971	0.276009	-0.785819	0.431973	0.999981	no
XLOC_017919	XLOC_017919	AC007405.7	chr2:171335437-171363727	hTERT	HER2	OK	0.617553	0.397924	-0.634072	0.794196	0.427081	0.999981	no
XLOC_013867	XLOC_013867	AC007448.14-1	chr17:62497016-62671781	hTERT	HER2	OK	9.65572	8.46323	-0.190176	0.093894	0.925193	0.999981	no
XLOC_007421	XLOC_007421	AC007537.3-1	chr12:12115144-12311078	hTERT	HER2	OK	7.33302	7.53608	0.0394073	-0.0239598	0.980885	0.999981	no
XLOC_008678	XLOC_008678	AC007546.6-1	chr12:108963365-108995806	hTERT	HER2	OK	0.788288	1.9254	1.28836	-1.77013	0.0767053	0.999981	no
XLOC_023298	XLOC_023298	AC007547.26-2	chr3:183066826-183067636	hTERT	HER2	OK	0.434442	0.472845	0.122204	-0.120802	0.903848	0.999981	no
XLOC_018538	XLOC_018538	AC007560.1	chr2:50000991-51113178	hTERT	HER2	OK	9.72497	9.05112	-0.103597	0.129991	0.896574	0.999981	no
XLOC_012395	XLOC_012395	AC007599.6-1	chr16:46052738-46291657	hTERT	HER2	OK	14.3484	13.0458	-0.1373	0.119532	0.904854	0.999981	no
XLOC_022452	XLOC_022452	AC007620.30	chr3:180664827-180665801	hTERT	HER2	OK	1.75973	1.91923	0.125173	-0.171611	0.863743	0.999981	no
XLOC_029682	XLOC_029682	AC007683.5,DPY19L2P2	chr7:102594818-102708149	hTERT	HER2	OK	0.382958	0.351527	-0.12355	0.1127	0.910269	0.999981	no
XLOC_033244	XLOC_033244	AC007685.2-1	chrX:3645153-3645641	hTERT	HER2	OK	0.725561	0.724055	-0.00299831	0.00336178	0.997318	0.999981	no
XLOC_010088	XLOC_010088	AC007686.5	chr14:76504778-76505242	hTERT	HER2	OK	1.22843	0.479176	-1.35819	1.26109	0.207275	0.999981	no
XLOC_022457	XLOC_022457	AC007687.17-1	chr3:180853634-180984675	hTERT	HER2	OK	1.51905	0.775915	-0.969198	0.130238	0.896378	0.999981	no
XLOC_020895	XLOC_020895	AC007731.16-1	chr22:19125805-19180122	hTERT	HER2	OK	0.743518	0.899164	0.274216	-0.176244	0.860102	0.999981	no
XLOC_035528	XLOC_035528	AC007742.5	chrY:18378274-18379399	hTERT	HER2	OK	1.64499	1.23741	-0.410761	0.562347	0.573879	0.999981	no
XLOC_016746	XLOC_016746	AC007842.1	chr19:45140400-45141507	hTERT	HER2	OK	12.3176	12.4632	0.0169613	-0.0320934	0.974398	0.999981	no
XLOC_022419	XLOC_022419	AC007849.24-1	chr3:170909776-170910252	hTERT	HER2	OK	3.53284	3.61393	0.0327404	-0.0436643	0.965172	0.999981	no
XLOC_029785	XLOC_029785	AC007938.1	chr7:129933403-129935887	hTERT	HER2	OK	23.0114	20.4265	-0.171904	0.368996	0.71213	0.999981	no
XLOC_010642	XLOC_010642	AC007956.5-1,KIAA0317	chr14:74197707-74249560	hTERT	HER2	OK	13.4469	10.8048	-0.315595	0.544624	0.586012	0.999981	no
XLOC_008074	XLOC_008074	AC008012.8	chr12:4467194-4517935	hTERT	HER2	OK	9.48406	5.93216	-0.676948	1.44012	0.149832	0.999981	no
XLOC_019080	XLOC_019080	AC008065.1	chr2:171888542-171998865	hTERT	HER2	OK	0.174567	0.656396	1.91079	-0.23141	0.816996	0.999981	no
XLOC_018371	XLOC_018371	AC008073.5	chr2:24143962-24152818	hTERT	HER2	OK	77.8647	76.6946	-0.0218435	0.0582729	0.953531	0.999981	no
XLOC_017206	XLOC_017206	AC008073.8,C2orf84	chr2:24199853-24268070	hTERT	HER2	OK	0.278884	0.458683	0.717832	-0.800652	0.423333	0.999981	no
XLOC_017417	XLOC_017417	AC008074.1	chr2:64535158-64542019	hTERT	HER2	OK	7.45326	4.56442	-0.707441	1.46539	0.142815	0.999981	no
XLOC_017419	XLOC_017419	AC008074.3	chr2:64604968-64673635	hTERT	HER2	OK	0	3.22252	1.79769e+308	1.79769e+308	0.439227	0.999981	no
XLOC_014251	XLOC_014251	AC008088.8-1	chr17:20219683-20220744	hTERT	HER2	OK	3.8648	3.74815	-0.0442155	0.074435	0.940664	0.999981	no
XLOC_008290	XLOC_008290	AC008127.11-1	chr12:43743704-43744085	hTERT	HER2	OK	2.96858	1.75474	-0.758512	0.952631	0.340777	0.999981	no
XLOC_007829	XLOC_007829	AC008128.19-1	chr12:94575714-94708667	hTERT	HER2	OK	0.330596	0.505139	0.611613	-0.130403	0.896248	0.999981	no
XLOC_020862	XLOC_020862	AC008132.12	chr22:17201206-17201951	hTERT	HER2	OK	2.1866	1.67252	-0.386668	0.524007	0.600274	0.999981	no
XLOC_029816	XLOC_029816	AC008155.10-2	chr7:137738378-137739808	hTERT	HER2	OK	1.96526	2.64465	0.428357	-0.60951	0.542186	0.999981	no
XLOC_019263	XLOC_019263	AC008279.3	chr2:213857360-214983284	hTERT	HER2	OK	0.63503	1.01804	0.680894	-0.323896	0.746017	0.999981	no
XLOC_017369	XLOC_017369	AC008280.2	chr2:54131974-54132401	hTERT	HER2	OK	0.997097	1.08125	0.116897	-0.134179	0.893261	0.999981	no
XLOC_025320	XLOC_025320	AC008429.6-1	chr5:172335110-172335988	hTERT	HER2	OK	21.8312	26.2471	0.265763	-0.577888	0.56334	0.999981	no
XLOC_025989	XLOC_025989	AC008449.6	chr5:168996870-169442959	hTERT	HER2	OK	2.61669	2.5808	-0.0199218	0.0356499	0.971562	0.999981	no
XLOC_025923	XLOC_025923	AC008472.8	chr5:149880622-149917966	hTERT	HER2	OK	0	3.03385	1.79769e+308	1.79769e+308	0.467001	0.999981	no
XLOC_015558	XLOC_015558	AC008481.9-2	chr19:11477744-11500952	hTERT	HER2	OK	0.320896	0.780899	1.28303	-0.264422	0.791455	0.999981	no
XLOC_015559	XLOC_015559	AC008481.9-3	chr19:11477744-11500952	hTERT	HER2	OK	2.52325	2.61924	0.0538674	-0.0197336	0.984256	0.999981	no
XLOC_016646	XLOC_016646	AC008507.11-1	chr19:35106390-35198451	hTERT	HER2	OK	6.89385	8.46457	0.296127	-0.178386	0.85842	0.999981	no
XLOC_025062	XLOC_025062	AC008541.6	chr5:123018500-123018910	hTERT	HER2	OK	91.1517	82.7976	-0.13868	0.327316	0.743429	0.999981	no
XLOC_016482	XLOC_016482	AC008543.9	chr19:11611590-11658382	hTERT	HER2	OK	30.2381	35.9341	0.248987	-0.600421	0.548226	0.999981	no
XLOC_025249	XLOC_025249	AC008625.5-1	chr5:153550487-153780003	hTERT	HER2	OK	0.693873	0.0909751	-2.93113	0.212277	0.831891	0.999981	no
XLOC_025041	XLOC_025041	AC008629.7-1	chr5:118203134-118352139	hTERT	HER2	OK	125.467	134.261	0.097733	-0.261847	0.793439	0.999981	no
XLOC_016878	XLOC_016878	AC008635.6-4	chr19:51869413-51912224	hTERT	HER2	OK	0	12.8092	1.79769e+308	1.79769e+308	0.43782	0.999981	no
XLOC_025818	XLOC_025818	AC008670.6-2	chr5:134268708-134326223	hTERT	HER2	OK	4.02501	3.20781	-0.327403	0.0313816	0.974965	0.999981	no
XLOC_025266	XLOC_025266	AC008676.6-2	chr5:156819604-156834307	hTERT	HER2	OK	5.05718	5.48056	0.11599	-0.246172	0.805549	0.999981	no
XLOC_025962	XLOC_025962	AC008677.5-1	chr5:157290803-157291128	hTERT	HER2	OK	0.606608	0.744685	0.295866	-0.264985	0.791021	0.999981	no
XLOC_016932	XLOC_016932	AC008687.5-4	chr19:54313701-54314091	hTERT	HER2	OK	0.497635	0.317121	-0.650056	0.520083	0.603006	0.999981	no
XLOC_025789	XLOC_025789	AC008695.9	chr5:131005306-131160655	hTERT	HER2	OK	0.780802	0.123712	-2.65797	0.276353	0.782277	0.999981	no
XLOC_015754	XLOC_015754	AC008738.7	chr19:38485901-38486371	hTERT	HER2	OK	0.0762295	0.333342	2.12858	-1.24392	0.213528	0.999981	no
XLOC_012845	XLOC_012845	AC008740.7-1	chr16:21321105-21365985	hTERT	HER2	OK	5.37083	4.38563	-0.292359	0.585001	0.558547	0.999981	no
XLOC_012846	XLOC_012846	AC008740.7-2	chr16:21368419-21377366	hTERT	HER2	OK	1.64122	1.26335	-0.377513	0.534689	0.592865	0.999981	no
XLOC_016179	XLOC_016179	AC008746.5	chr19:59649819-59650037	hTERT	HER2	OK	0.519719	0.257188	-1.01491	0.554379	0.579319	0.999981	no
XLOC_016271	XLOC_016271	AC008751.7-2	chr19:63273645-63273732	hTERT	HER2	OK	3.41263	0	-1.79769e+308	-1.79769e+308	0.164496	0.999981	no
XLOC_017028	XLOC_017028	AC008753.2	chr19:58967571-58968346	hTERT	HER2	OK	0.442951	0.468776	0.0817536	-0.0891599	0.928955	0.999981	no
XLOC_016161	XLOC_016161	AC008753.3	chr19:58970664-58970948	hTERT	HER2	OK	5.76451	7.69671	0.417045	-0.553583	0.579864	0.999981	no
XLOC_016097	XLOC_016097	AC008813.6-1	chr19:57992473-58016697	hTERT	HER2	OK	0.43282	0.366993	-0.238012	0.0810537	0.935399	0.999981	no
XLOC_017009	XLOC_017009	AC008813.6-2,ZNF28	chr19:57992473-58016697	hTERT	HER2	OK	3.83172	2.56555	-0.57872	1.15159	0.249489	0.999981	no
XLOC_024995	XLOC_024995	AC008865.3-1	chr5:96397680-96398088	hTERT	HER2	OK	14.8152	13.3723	-0.147838	0.220591	0.825411	0.999981	no
XLOC_025697	XLOC_025697	AC008865.3-2	chr5:96417857-96418721	hTERT	HER2	OK	0.762064	1.0078	0.403229	-0.517198	0.605018	0.999981	no
XLOC_016913	XLOC_016913	AC008888.7-1	chr19:53908064-53914100	hTERT	HER2	OK	0.344458	0.387236	0.168886	-0.17822	0.85855	0.999981	no
XLOC_025485	XLOC_025485	AC008942.6-1,C5orf33	chr5:36228450-36278015	hTERT	HER2	OK	11.7044	15.4228	0.398011	-0.472166	0.636808	0.999981	no
XLOC_016267	XLOC_016267	AC008969.6	chr19:63180260-63210382	hTERT	HER2	OK	0.272891	0.232395	-0.231749	0.147991	0.88235	0.999981	no
XLOC_016287	XLOC_016287	AC008993.3-2	chr19:13114-21944	hTERT	HER2	OK	5.73787	4.73889	-0.275967	0.62171	0.534133	0.999981	no
XLOC_012247	XLOC_012247	AC009019.10	chr16:21927030-22006355	hTERT	HER2	OK	6.29236	7.63229	0.278515	-0.509228	0.610592	0.999981	no
XLOC_013112	XLOC_013112	AC009053.7-2	chr16:72941769-72959560	hTERT	HER2	OK	0.89013	0.893475	0.00541137	-0.00690337	0.994492	0.999981	no
XLOC_013083	XLOC_013083	AC009060.7-2	chr16:68811709-68826847	hTERT	HER2	OK	0.816941	0.949601	0.21709	-0.308586	0.757637	0.999981	no
XLOC_013045	XLOC_013045	AC009061.10-2,ATP6V0D1	chr16:66029417-66072590	hTERT	HER2	OK	52.1371	31.3323	-0.734657	1.97039	0.0487939	0.999981	no
XLOC_012112	XLOC_012112	AC009065.8-1	chr16:2243124-2258115	hTERT	HER2	OK	23.7613	26.5594	0.160613	-0.169478	0.865421	0.999981	no
XLOC_012895	XLOC_012895	AC009086.6-2	chr16:29531922-29532462	hTERT	HER2	OK	2.94399	2.37984	-0.30691	0.402228	0.687517	0.999981	no
XLOC_012893	XLOC_012893	AC009086.6-3	chr16:29463840-29467584	hTERT	HER2	OK	28.5606	27.9616	-0.0305784	0.063886	0.949061	0.999981	no
XLOC_012894	XLOC_012894	AC009086.6-4	chr16:29472580-29513788	hTERT	HER2	OK	0.757848	0.701208	-0.112066	0.147467	0.882763	0.999981	no
XLOC_012997	XLOC_012997	AC009090.12	chr16:55743887-55777477	hTERT	HER2	OK	23.8807	28.9659	0.278515	-0.418561	0.675537	0.999981	no
XLOC_012296	XLOC_012296	AC009093.10-2,AC009093.10-3	chr16:28993815-29035537	hTERT	HER2	OK	1.92552	1.62779	-0.242331	0.383559	0.701305	0.999981	no
XLOC_012187	XLOC_012187	AC009121.8-1	chr16:11244007-11244910	hTERT	HER2	OK	15.2325	17.8746	0.230754	-0.479742	0.631411	0.999981	no
XLOC_013022	XLOC_013022	AC009156.10	chr16:59506890-59647107	hTERT	HER2	OK	123.288	117.773	-0.0660221	0.154429	0.877272	0.999981	no
XLOC_013129	XLOC_013129	AC009163.6	chr16:74131392-74147671	hTERT	HER2	OK	3.66988	6.54206	0.834012	-1.35675	0.17486	0.999981	no
XLOC_012749	XLOC_012749	AC009171.3	chr16:4330253-4341301	hTERT	HER2	OK	33.7556	43.8971	0.379	-0.800818	0.423237	0.999981	no
XLOC_017314	XLOC_017314	AC009223.1	chr2:41237241-41238196	hTERT	HER2	OK	0.300693	0.174248	-0.78715	0.69008	0.490144	0.999981	no
XLOC_018536	XLOC_018536	AC009234.1	chr2:50000991-51113178	hTERT	HER2	OK	0.225131	0.459131	1.02815	-0.432499	0.665379	0.999981	no
XLOC_029776	XLOC_029776	AC009244.25-1	chr7:128652099-128857287	hTERT	HER2	OK	22.8368	26.3102	0.204265	-0.213208	0.831165	0.999981	no
XLOC_011845	XLOC_011845	AC009269.6	chr15:68876027-68876492	hTERT	HER2	OK	0.455985	0.681235	0.579165	-0.58366	0.559449	0.999981	no
XLOC_029927	XLOC_029927	AC009403.2	chr7:155096685-155129856	hTERT	HER2	OK	2.19453	2.46128	0.165497	-0.217407	0.827891	0.999981	no
XLOC_029172	XLOC_029172	AC009412.5	chr7:6335567-6355115	hTERT	HER2	OK	6.31119	6.97522	0.144328	-0.293711	0.768979	0.999981	no
XLOC_017317	XLOC_017317	AC009413.2	chr2:41930846-41931245	hTERT	HER2	OK	5.34301	3.64694	-0.550966	0.730576	0.465038	0.999981	no
XLOC_018457	XLOC_018457	AC009414.1	chr2:36380034-36380477	hTERT	HER2	OK	0.205885	0.444222	1.10944	-0.884334	0.376516	0.999981	no
XLOC_019044	XLOC_019044	AC009487.3	chr2:162070653-162072462	hTERT	HER2	OK	6.0047	8.1295	0.437075	-0.849655	0.395517	0.999981	no
XLOC_028305	XLOC_028305	AC009500.2	chr7:8944941-8945524	hTERT	HER2	OK	0.217081	0.269983	0.314634	-0.264869	0.791111	0.999981	no
XLOC_018835	XLOC_018835	AC009505.3	chr2:105727785-105877137	hTERT	HER2	OK	0.408669	0.101481	-2.00972	0.165448	0.868591	0.999981	no
XLOC_007489	XLOC_007489	AC009509.7-1	chr12:27740694-27741833	hTERT	HER2	OK	1.46402	0.531926	-1.46064	1.90306	0.0570328	0.999981	no
XLOC_007402	XLOC_007402	AC009533.10-1	chr12:9332068-9356997	hTERT	HER2	OK	3.36831	3.19991	-0.0739918	0.143224	0.886113	0.999981	no
XLOC_005738	XLOC_005738	AC009656.11	chr11:36354130-36443329	hTERT	HER2	OK	9.86658	8.21563	-0.26418	0.628288	0.529816	0.999981	no
XLOC_007658	XLOC_007658	AC009779.18,RDH5	chr12:54400487-54411977	hTERT	HER2	OK	0.397391	2.1339	2.42486	-0.143163	0.886162	0.999981	no
XLOC_005599	XLOC_005599	AC009796.6	chr11:6543910-6549825	hTERT	HER2	OK	0.241821	0.315213	0.382385	-0.498317	0.618261	0.999981	no
XLOC_030289	XLOC_030289	AC009812.17	chr8:81633197-81634547	hTERT	HER2	OK	0.478702	0.35878	-0.41603	0.466869	0.640594	0.999981	no
XLOC_015009	XLOC_015009	AC009831.21-1	chr18:27796135-27797582	hTERT	HER2	OK	1.79231	1.87239	0.0630615	-0.0930706	0.925848	0.999981	no
XLOC_028309	XLOC_028309	AC009945.3	chr7:10457462-10458678	hTERT	HER2	OK	14.4286	10.7927	-0.418876	0.872905	0.382715	0.999981	no
XLOC_017962	XLOC_017962	AC009948.3	chr2:179004395-179024110	hTERT	HER2	OK	2.33768	0.770242	-1.6017	0.396217	0.691945	0.999981	no
XLOC_017669	XLOC_017669	AC009963.11	chr2:107897799-107898183	hTERT	HER2	OK	0.333721	0.306056	-0.124849	0.102046	0.91872	0.999981	no
XLOC_011688	XLOC_011688	AC009996.7	chr15:42613997-42616413	hTERT	HER2	OK	1.68356	1.87547	0.155737	-0.237932	0.811934	0.999981	no
XLOC_018689	XLOC_018689	AC010087.3	chr2:84902284-84961880	hTERT	HER2	OK	4.89238	7.55355	0.62662	-0.993327	0.32055	0.999981	no
XLOC_017884	XLOC_017884	AC010093.8-1	chr2:159533391-159797412	hTERT	HER2	OK	26.2811	27.297	0.0547147	-0.0518936	0.958613	0.999981	no
XLOC_035450	XLOC_035450	AC010129.3	chrY:4928266-5670256	hTERT	HER2	OK	10.4469	10.3966	-0.00697133	0.0125611	0.989978	0.999981	no
XLOC_019216	XLOC_019216	AC010138.6-1	chr2:204345598-204346470	hTERT	HER2	OK	1.68925	2.12779	0.332976	-0.46339	0.643085	0.999981	no
XLOC_018191	XLOC_018191	AC010149.8-1	chr2:230989198-231118561	hTERT	HER2	OK	0.300807	0.156459	-0.943057	0.0600292	0.952132	0.999981	no
XLOC_007938	XLOC_007938	AC010178.40-2	chr12:112143652-112218316	hTERT	HER2	OK	8.01523	7.55967	-0.0844204	0.186444	0.852096	0.999981	no
XLOC_025728	XLOC_025728	AC010228.8-1	chr5:108111421-108551272	hTERT	HER2	OK	0.320251	0.223394	-0.519613	0.134009	0.893396	0.999981	no
XLOC_024928	XLOC_024928	AC010234.5	chr5:76877466-76877851	hTERT	HER2	OK	0.353968	0.183635	-0.946775	0.675616	0.499285	0.999981	no
XLOC_025098	XLOC_025098	AC010240.2	chr5:132238969-132327253	hTERT	HER2	OK	0.545225	0.460713	-0.242983	0.0428776	0.965799	0.999981	no
XLOC_025588	XLOC_025588	AC010273.8-1	chr5:68498668-68509822	hTERT	HER2	OK	0	5.53717	1.79769e+308	1.79769e+308	0.461059	0.999981	no
XLOC_016090	XLOC_016090	AC010320.10-1	chr19:57531372-57569777	hTERT	HER2	OK	1.64847	0.821508	-1.00478	1.13811	0.255076	0.999981	no
XLOC_016266	XLOC_016266	AC010326.7-1,ZNF587	chr19:63053080-63068867	hTERT	HER2	OK	4.73088	4.12317	-0.198353	0.336141	0.736765	0.999981	no
XLOC_017106	XLOC_017106	AC010326.7-2	chr19:63076001-63092182	hTERT	HER2	OK	1.85024	1.03686	-0.835489	1.2344	0.217052	0.999981	no
XLOC_016098	XLOC_016098	AC010328.4-1	chr19:58163316-58298499	hTERT	HER2	OK	0.480458	0.513507	0.0959736	-0.0412146	0.967125	0.999981	no
XLOC_016093	XLOC_016093	AC010332.7-2,ZNF578	chr19:57648640-57711943	hTERT	HER2	OK	0.428092	0.267893	-0.676263	0.951571	0.341314	0.999981	no
XLOC_016416	XLOC_016416	AC010336.8-2	chr19:7850329-7850782	hTERT	HER2	OK	11.1429	9.42112	-0.242151	0.374699	0.707884	0.999981	no
XLOC_024745	XLOC_024745	AC010342.5	chr5:24206059-24206766	hTERT	HER2	OK	3.85576	2.89912	-0.411402	0.582268	0.560386	0.999981	no
XLOC_015578	XLOC_015578	AC010422.7-1	chr19:12531372-12532919	hTERT	HER2	OK	2.86817	3.82008	0.41347	-0.666772	0.504918	0.999981	no
XLOC_016499	XLOC_016499	AC010422.7-2	chr19:12615088-12615733	hTERT	HER2	OK	484.92	567.645	0.227244	-0.654364	0.512877	0.999981	no
XLOC_015580	XLOC_015580	AC010422.7-3	chr19:12641516-12653682	hTERT	HER2	OK	4.95473	5.72851	0.209353	-0.197944	0.843089	0.999981	no
XLOC_025521	XLOC_025521	AC010435.6-1	chr5:43622788-43624082	hTERT	HER2	OK	0.833919	0.562976	-0.566833	0.700755	0.483456	0.999981	no
XLOC_025522	XLOC_025522	AC010435.6-2	chr5:43638581-43743264	hTERT	HER2	OK	84.6145	101.035	0.255883	-0.474767	0.634953	0.999981	no
XLOC_025238	XLOC_025238	AC010441.6	chr5:150138513-150156489	hTERT	HER2	OK	27.4643	23.4202	-0.229803	0.572957	0.566674	0.999981	no
XLOC_025399	XLOC_025399	AC010442.7-2	chr5:495577-495937	hTERT	HER2	OK	1.33432	1.92054	0.525408	-0.629124	0.529268	0.999981	no
XLOC_025400	XLOC_025400	AC010442.7-3	chr5:523625-526177	hTERT	HER2	OK	4.24451	6.57258	0.630861	-1.18276	0.236904	0.999981	no
XLOC_016105	XLOC_016105	AC010467.9-1	chr19:58576490-58577589	hTERT	HER2	OK	2.91354	2.28394	-0.351248	0.510547	0.609668	0.999981	no
XLOC_016103	XLOC_016103	AC010467.9-2	chr19:58532186-58541438	hTERT	HER2	OK	2.86381	6.10644	1.0924	-1.17868	0.238526	0.999981	no
XLOC_016104	XLOC_016104	AC010467.9-3	chr19:58565732-58576124	hTERT	HER2	OK	2.81728	2.84929	0.0162964	-0.0216992	0.982688	0.999981	no
XLOC_025734	XLOC_025734	AC010468.5	chr5:110555822-110556639	hTERT	HER2	OK	29.5636	28.5025	-0.0527319	0.119547	0.904842	0.999981	no
XLOC_024725	XLOC_024725	AC010491.4	chr5:14762018-14924876	hTERT	HER2	OK	1.0263	0.820634	-0.322643	0.133721	0.893623	0.999981	no
XLOC_016175	XLOC_016175	AC010492.2	chr19:59411958-59438942	hTERT	HER2	OK	1.87068	2.68511	0.521422	-0.736042	0.461705	0.999981	no
XLOC_016265	XLOC_016265	AC010522.3	chr19:63042236-63045300	hTERT	HER2	OK	3.31475	2.35085	-0.495721	0.783905	0.433096	0.999981	no
XLOC_013171	XLOC_013171	AC010531.8-2	chr16:85893923-85908523	hTERT	HER2	OK	1.73871	2.16599	0.317009	-0.431344	0.666218	0.999981	no
XLOC_013173	XLOC_013173	AC010531.8-3,ZCCHC14	chr16:85997377-86082961	hTERT	HER2	OK	6.46963	8.52204	0.397514	-0.404862	0.685579	0.999981	no
XLOC_013174	XLOC_013174	AC010536.8	chr16:86291388-86292831	hTERT	HER2	OK	1.36073	1.07288	-0.342895	0.427459	0.669045	0.999981	no
XLOC_016663	XLOC_016663	AC010614.8	chr19:39437295-39538311	hTERT	HER2	OK	5.92982	6.8209	0.201975	-0.162901	0.870596	0.999981	no
XLOC_016276	XLOC_016276	AC010642.5-1	chr19:63515346-63518375	hTERT	HER2	OK	34.0112	20.6697	-0.718493	1.5682	0.116835	0.999981	no
XLOC_028843	XLOC_028843	AC010655.7-1,C7orf68	chr7:127883119-127885707	hTERT	HER2	OK	7.46302	9.41831	0.335709	-0.646856	0.517725	0.999981	no
XLOC_028844	XLOC_028844	AC010655.7-2	chr7:127893849-127896489	hTERT	HER2	OK	0.472916	0.55342	0.226791	-0.212191	0.831958	0.999981	no
XLOC_017999	XLOC_017999	AC010679.1	chr2:190710730-190776453	hTERT	HER2	OK	0.297234	0.438998	0.562614	-0.527314	0.597976	0.999981	no
XLOC_035449	XLOC_035449	AC010685.1	chrY:4928266-5670256	hTERT	HER2	OK	4.88069	5.24393	0.103562	-0.117303	0.90662	0.999981	no
XLOC_011420	XLOC_011420	AC010724.6-2	chr15:80895764-80905140	hTERT	HER2	OK	0.820506	0.807428	-0.0231804	0.035424	0.971742	0.999981	no
XLOC_011423	XLOC_011423	AC010724.6-5	chr15:80930491-80979956	hTERT	HER2	OK	0.730348	0.879182	0.267577	-0.246822	0.805046	0.999981	no
XLOC_011937	XLOC_011937	AC010724.6-6	chr15:80930491-80979956	hTERT	HER2	OK	2.66839	2.91567	0.127854	-0.205121	0.837478	0.999981	no
XLOC_011939	XLOC_011939	AC010724.6-8	chr15:81002558-81006263	hTERT	HER2	OK	638.343	705.348	0.144004	-0.415067	0.678093	0.999981	no
XLOC_019172	XLOC_019172	AC010746.8-1	chr2:197952669-197953861	hTERT	HER2	OK	8.24748	11.713	0.506088	-0.972277	0.330913	0.999981	no
XLOC_014985	XLOC_014985	AC010754.10	chr18:19826734-19969606	hTERT	HER2	OK	3.85773	4.47085	0.212798	-0.248515	0.803736	0.999981	no
XLOC_013514	XLOC_013514	AC010761.10-1	chr17:24013428-24053375	hTERT	HER2	OK	0	0.415034	1.79769e+308	1.79769e+308	0.465089	0.999981	no
XLOC_030320	XLOC_030320	AC010834.19	chr8:94777081-94809845	hTERT	HER2	OK	9.79717	11.8798	0.278079	-0.488024	0.625533	0.999981	no
XLOC_014982	XLOC_014982	AC010853.11-1	chr18:19433977-19496849	hTERT	HER2	OK	0.505315	0	-1.79769e+308	-1.79769e+308	0.388974	0.999981	no
XLOC_035292	XLOC_035292	AC010877.1	chrY:13868957-14101944	hTERT	HER2	OK	22.1782	26.5223	0.258061	-0.532648	0.594277	0.999981	no
XLOC_017302	XLOC_017302	AC010878.3	chr2:37897561-37898608	hTERT	HER2	OK	0.868386	0.952056	0.13271	-0.169791	0.865175	0.999981	no
XLOC_017937	XLOC_017937	AC010894.10	chr2:175074925-175075289	hTERT	HER2	OK	0.307359	0.388163	0.336739	-0.257915	0.796473	0.999981	no
XLOC_017225	XLOC_017225	AC010896.3	chr2:26384544-26472263	hTERT	HER2	OK	25.7264	20.6127	-0.31972	0.548674	0.583229	0.999981	no
XLOC_018312	XLOC_018312	AC010904.13	chr2:7382329-7382673	hTERT	HER2	OK	0.666943	0.591525	-0.173126	0.1634	0.870204	0.999981	no
XLOC_018303	XLOC_018303	AC010907.10	chr2:3620419-3669911	hTERT	HER2	OK	3.01988	2.37192	-0.348438	0.301639	0.762927	0.999981	no
XLOC_035501	XLOC_035501	AC010970.1	chrY:10637985-10639907	hTERT	HER2	OK	0.355963	0.47514	0.416627	-0.527832	0.597616	0.999981	no
XLOC_035277	XLOC_035277	AC010970.3-1	chrY:10647845-10647930	hTERT	HER2	OK	82.3453	111.102	0.432122	-0.573184	0.56652	0.999981	no
XLOC_028376	XLOC_028376	AC010990.3	chr7:27112333-27158458	hTERT	HER2	OK	0.464072	0.629945	0.440875	-0.243799	0.807387	0.999981	no
XLOC_006585	XLOC_006585	AC011092.4	chr11:9756789-10272296	hTERT	HER2	OK	0.19161	0.60364	1.65551	-0.355355	0.722323	0.999981	no
XLOC_015268	XLOC_015268	AC011139.8	chr18:35168833-35169467	hTERT	HER2	OK	56.5133	70.1195	0.311226	-0.711743	0.476624	0.999981	no
XLOC_011418	XLOC_011418	AC011295.3-1	chr15:80741876-80780079	hTERT	HER2	OK	2.09594	2.42174	0.208445	-0.346251	0.729154	0.999981	no
XLOC_035240	XLOC_035240	AC011297.1	chrY:6828793-6829413	hTERT	HER2	OK	1.74257	2.50155	0.521602	-0.610569	0.541485	0.999981	no
XLOC_011186	XLOC_011186	AC011330.6	chr15:41612951-41764218	hTERT	HER2	OK	1.78037	3.49665	0.973795	-0.11375	0.909436	0.999981	no
XLOC_025229	XLOC_025229	AC011382.4-1	chr5:149413050-149473128	hTERT	HER2	OK	212.5	236.24	0.152786	-0.438814	0.660796	0.999981	no
XLOC_025922	XLOC_025922	AC011388.7	chr5:149802945-149809512	hTERT	HER2	OK	0.302144	0.618339	1.03316	-0.0428136	0.96585	0.999981	no
XLOC_025915	XLOC_025915	AC011406.5	chr5:149360490-149412883	hTERT	HER2	OK	1.74059	0	-1.79769e+308	-1.79769e+308	0.461476	0.999981	no
XLOC_015478	XLOC_015478	AC011444.5	chr19:5944174-6061554	hTERT	HER2	OK	0.834978	1.07693	0.36711	-0.130783	0.895947	0.999981	no
XLOC_016519	XLOC_016519	AC011446.6	chr19:13129720-13130692	hTERT	HER2	OK	6.89544	8.01761	0.217529	-0.355377	0.722307	0.999981	no
XLOC_017024	XLOC_017024	AC011453.4-1	chr19:58850033-58850211	hTERT	HER2	OK	0.305431	0	-1.79769e+308	-1.79769e+308	0.164496	0.999981	no
XLOC_016731	XLOC_016731	AC011455.6	chr19:44123881-44158220	hTERT	HER2	OK	0.586172	0.562423	-0.0596695	0.0242077	0.980687	0.999981	no
XLOC_016464	XLOC_016464	AC011475.6	chr19:10623828-10624104	hTERT	HER2	OK	1.29791	3.91938	1.59443	-1.82937	0.0673439	0.999981	no
XLOC_015955	XLOC_015955	AC011489.6-1	chr19:50288057-50341570	hTERT	HER2	OK	0.432797	0.296056	-0.547818	0.0950139	0.924304	0.999981	no
XLOC_016390	XLOC_016390	AC011491.7-1	chr19:6329246-6329687	hTERT	HER2	OK	0.672295	1.04355	0.634329	-0.65995	0.509286	0.999981	no
XLOC_016795	XLOC_016795	AC011497.6	chr19:47681064-47681706	hTERT	HER2	OK	8.17421	10.2693	0.329186	-0.562187	0.573989	0.999981	no
XLOC_015461	XLOC_015461	AC011498.7-2	chr19:4423254-4468716	hTERT	HER2	OK	20.8323	22.3384	0.100704	-0.262917	0.792615	0.999981	no
XLOC_016380	XLOC_016380	AC011499.5	chr19:5733988-5735251	hTERT	HER2	OK	0.877582	0.400652	-1.13118	1.40899	0.158839	0.999981	no
XLOC_016773	XLOC_016773	AC011510.7-1	chr19:46416947-46459510	hTERT	HER2	OK	0	4.30185	1.79769e+308	1.79769e+308	0.464423	0.999981	no
XLOC_016453	XLOC_016453	AC011511.11	chr19:10276478-10281556	hTERT	HER2	OK	0.446141	0.230952	-0.949907	0.818129	0.413284	0.999981	no
XLOC_016376	XLOC_016376	AC011533.6	chr19:5527670-5527949	hTERT	HER2	OK	87.1837	125.393	0.524328	-1.11033	0.266855	0.999981	no
XLOC_015404	XLOC_015404	AC011544.6	chr19:1154207-1154822	hTERT	HER2	OK	0.360018	0.521398	0.534317	-0.571722	0.56751	0.999981	no
XLOC_017141	XLOC_017141	AC011747.5	chr2:8660662-8660940	hTERT	HER2	OK	3.36986	4.12432	0.291464	-0.363019	0.716591	0.999981	no
XLOC_030889	XLOC_030889	AC011773.9	chr8:86316755-86319855	hTERT	HER2	OK	82.7264	86.6602	0.0670218	-0.133359	0.893909	0.999981	no
XLOC_015257	XLOC_015257	AC011815.7,ZNF397OS	chr18:31075016-31124170	hTERT	HER2	OK	2.02403	2.36828	0.226609	-0.215463	0.829407	0.999981	no
XLOC_015246	XLOC_015246	AC011825.13-1	chr18:27909847-27910233	hTERT	HER2	OK	0.552831	0.470786	-0.231767	0.215285	0.829545	0.999981	no
XLOC_033977	XLOC_033977	AC011890.4	chrX:119750815-119751278	hTERT	HER2	OK	0.484291	0.574403	0.24619	-0.23777	0.81206	0.999981	no
XLOC_013914	XLOC_013914	AC011933.2	chr17:70825751-70913385	hTERT	HER2	OK	45.1927	55.0705	0.28519	-0.237937	0.81193	0.999981	no
XLOC_011819	XLOC_011819	AC011939.9-1	chr15:63740012-63871516	hTERT	HER2	OK	1.68196	0.933174	-0.849923	0.31043	0.756234	0.999981	no
XLOC_019115	XLOC_019115	AC011998.8-1	chr2:178196224-178681312	hTERT	HER2	OK	0.614844	0.345092	-0.833238	0.813946	0.415676	0.999981	no
XLOC_035401	XLOC_035401	AC012005.5	chrY:24833871-24846881	hTERT	HER2	OK	0.26814	0	-1.79769e+308	-1.79769e+308	0.0674009	0.999981	no
XLOC_004941	XLOC_004941	AC012044.15-1	chr10:45678831-45679083	hTERT	HER2	OK	0.0575149	0.329439	2.518	-0.857017	0.391436	0.999981	no
XLOC_017861	XLOC_017861	AC012066.10	chr2:152899996-153214594	hTERT	HER2	OK	3.03807	3.5444	0.222386	-0.0975231	0.922311	0.999981	no
XLOC_011723	XLOC_011723	AC012100.1	chr15:48787030-48845202	hTERT	HER2	OK	23.0755	15.2413	-0.59838	1.42809	0.153266	0.999981	no
XLOC_017613	XLOC_017613	AC012307.8	chr2:96238408-96272086	hTERT	HER2	OK	1.20666	1.10524	-0.126651	0.181893	0.855666	0.999981	no
XLOC_017117	XLOC_017117	AC012313.7-1	chr19:63607434-63610475	hTERT	HER2	OK	1.01894	1.46089	0.519777	-0.785721	0.432031	0.999981	no
XLOC_017339	XLOC_017339	AC012354.8	chr2:45077055-45077516	hTERT	HER2	OK	2.13321	2.84377	0.41478	-0.536286	0.591761	0.999981	no
XLOC_018832	XLOC_018832	AC012360.7	chr2:105248137-105248500	hTERT	HER2	OK	3.22811	1.68787	-0.935491	1.14383	0.252695	0.999981	no
XLOC_018025	XLOC_018025	AC012459.1	chr2:200878860-201055224	hTERT	HER2	OK	44.5502	25.7438	-0.791206	2.00598	0.0448585	0.999981	no
XLOC_022840	XLOC_022840	AC012467.9-1	chr3:53894266-53901029	hTERT	HER2	OK	28.1811	27.0943	-0.0567365	0.126857	0.899053	0.999981	no
XLOC_018840	XLOC_018840	AC012487.12-1,AC012487.12-2	chr2:108432062-108517107	hTERT	HER2	OK	0.191362	0.981072	2.35806	-0.39617	0.69198	0.999981	no
XLOC_017394	XLOC_017394	AC012498.10-2	chr2:60792122-60792559	hTERT	HER2	OK	1.27029	1.23072	-0.0456544	0.0548321	0.956272	0.999981	no
XLOC_018575	XLOC_018575	AC012498.10-4	chr2:60815528-60816366	hTERT	HER2	OK	3.05236	3.553	0.219117	-0.314579	0.753081	0.999981	no
XLOC_030875	XLOC_030875	AC012533.11,PAG1	chr8:82042604-82186858	hTERT	HER2	OK	3.10126	3.43044	0.145542	-0.343931	0.730898	0.999981	no
XLOC_011832	XLOC_011832	AC012568.7	chr15:65281064-65334063	hTERT	HER2	OK	33.0704	31.1366	-0.0869303	0.237939	0.811929	0.999981	no
XLOC_024701	XLOC_024701	AC012607.8	chr5:5475806-5543337	hTERT	HER2	OK	7.87569	9.52001	0.273556	-0.757523	0.448737	0.999981	no
XLOC_015420	XLOC_015420	AC012615.4,ADAT3,SCAMP4	chr19:1856372-1877012	hTERT	HER2	OK	26.6732	24.0963	-0.146583	0.348293	0.72762	0.999981	no
XLOC_016491	XLOC_016491	AC012618.7,ZNF44	chr19:12196502-12266637	hTERT	HER2	OK	1.54859	1.04909	-0.561825	0.318939	0.749773	0.999981	no
XLOC_012226	XLOC_012226	AC012621.2	chr16:19442708-19472231	hTERT	HER2	OK	6.47497	8.00733	0.306447	-0.732741	0.463717	0.999981	no
XLOC_011158	XLOC_011158	AC012652.1	chr15:39310728-39361377	hTERT	HER2	OK	47.7	38.7175	-0.301005	0.79536	0.426404	0.999981	no
XLOC_014177	XLOC_014177	AC013248.1	chr17:14549117-14549576	hTERT	HER2	OK	97.9731	91.7309	-0.0949782	0.244595	0.80677	0.999981	no
XLOC_018383	XLOC_018383	AC013267.4	chr2:25118502-25231747	hTERT	HER2	OK	0.193832	0.366332	0.918346	-0.646448	0.517989	0.999981	no
XLOC_017682	XLOC_017682	AC013268.5-1,AC013268.5-2	chr2:110103137-110111006	hTERT	HER2	OK	0.98322	1.99083	1.01778	-1.41085	0.158289	0.999981	no
XLOC_018929	XLOC_018929	AC013269.1	chr2:130933497-130983709	hTERT	HER2	OK	229.852	246.782	0.102537	-0.271905	0.785695	0.999981	no
XLOC_008607	XLOC_008607	AC013283.23-1	chr12:97508631-97509114	hTERT	HER2	OK	0.288702	0.172779	-0.740653	0.568441	0.569736	0.999981	no
XLOC_008608	XLOC_008608	AC013283.23-2	chr12:97531313-97562863	hTERT	HER2	OK	24.1027	21.5982	-0.158283	0.330335	0.741147	0.999981	no
XLOC_007844	XLOC_007844	AC013283.23-3	chr12:97523782-97523869	hTERT	HER2	OK	21.314	6.26114	-1.7673	1.50447	0.13246	0.999981	no
XLOC_030717	XLOC_030717	AC013302.14	chr8:35212844-35771722	hTERT	HER2	OK	36.6538	56.5002	0.624293	-1.41724	0.156412	0.999981	no
XLOC_011627	XLOC_011627	AC013356.8	chr15:38560263-38560806	hTERT	HER2	OK	4.12748	3.80733	-0.116482	0.161901	0.871384	0.999981	no
XLOC_035459	XLOC_035459	AC013412.1	chrY:6647002-6647221	hTERT	HER2	OK	1.9726	1.15747	-0.769125	0.715642	0.474212	0.999981	no
XLOC_028315	XLOC_028315	AC013470.6	chr7:12477502-12478696	hTERT	HER2	OK	1.56338	1.45741	-0.101264	0.142957	0.886324	0.999981	no
XLOC_018896	XLOC_018896	AC013474.10-1	chr2:127031476-127032212	hTERT	HER2	OK	37.8421	34.835	-0.119457	0.277269	0.781574	0.999981	no
XLOC_024549	XLOC_024549	AC013477.7-1	chr4:154345067-154479924	hTERT	HER2	OK	2.55733	1.53008	-0.741033	0.55919	0.576032	0.999981	no
XLOC_011848	XLOC_011848	AC013752.10	chr15:69142490-69143405	hTERT	HER2	OK	1.86198	2.91265	0.6455	-0.88989	0.373525	0.999981	no
XLOC_008514	XLOC_008514	AC015550.19-1	chr12:67233041-67233929	hTERT	HER2	OK	5.32633	4.7933	-0.152125	0.241109	0.809471	0.999981	no
XLOC_008516	XLOC_008516	AC015550.19-2	chr12:67290954-67340554	hTERT	HER2	OK	4.10383	6.19934	0.595145	-0.210024	0.833649	0.999981	no
XLOC_014252	XLOC_014252	AC015818.10	chr17:20259697-20260608	hTERT	HER2	OK	0.529742	0.491217	-0.10893	0.0844876	0.932669	0.999981	no
XLOC_013457	XLOC_013457	AC015818.2	chr17:20408440-20408779	hTERT	HER2	OK	0.451391	0.239256	-0.915825	0.655067	0.512424	0.999981	no
XLOC_013453	XLOC_013453	AC015818.32-2	chr17:20268499-20274916	hTERT	HER2	OK	0.192684	0.436179	1.17868	-1.30267	0.192686	0.999981	no
XLOC_014257	XLOC_014257	AC015818.32-3	chr17:20345420-20348386	hTERT	HER2	OK	2.64437	1.97578	-0.420501	0.691299	0.489378	0.999981	no
XLOC_014256	XLOC_014256	AC015818.4	chr17:20337538-20338060	hTERT	HER2	OK	18.3404	17.8031	-0.0428922	0.0746026	0.940531	0.999981	no
XLOC_014254	XLOC_014254	AC015818.6	chr17:20325233-20327907	hTERT	HER2	OK	0.462715	0.469537	0.0211133	-0.0279791	0.977679	0.999981	no
XLOC_014652	XLOC_014652	AC015845.8-1	chr17:53223617-53223751	hTERT	HER2	OK	408.919	329.231	-0.312714	0.6274	0.530397	0.999981	no
XLOC_014370	XLOC_014370	AC015911.8	chr17:30810603-30811684	hTERT	HER2	OK	1.17019	1.36285	0.21989	-0.294031	0.768734	0.999981	no
XLOC_013505	XLOC_013505	AC015917.30-4	chr17:23818940-23819587	hTERT	HER2	OK	380.203	350.802	-0.116112	0.336567	0.736444	0.999981	no
XLOC_013347	XLOC_013347	AC015922.3	chr17:15627326-15628346	hTERT	HER2	OK	1.26547	0.730709	-0.792308	1.01704	0.309137	0.999981	no
XLOC_014558	XLOC_014558	AC015936.14	chr17:40283635-40283740	hTERT	HER2	OK	1.35686	0	-1.79769e+308	-1.79769e+308	0.164496	0.999981	no
XLOC_017927	XLOC_017927	AC015976.3	chr2:172572735-172654009	hTERT	HER2	OK	2.81624	1.98115	-0.507434	0.765806	0.443792	0.999981	no
XLOC_018401	XLOC_018401	AC015977.5	chr2:26754590-26754882	hTERT	HER2	OK	0.145887	0.97734	2.744	-1.66018	0.0968773	0.999981	no
XLOC_021358	XLOC_021358	AC016026.15	chr22:16650421-16694766	hTERT	HER2	OK	9.92493	7.46188	-0.411519	1.11277	0.265808	0.999981	no
XLOC_016662	XLOC_016662	AC016587.9	chr19:39205402-39276055	hTERT	HER2	OK	0.300806	0.266262	-0.175985	0.172785	0.86282	0.999981	no
XLOC_016286	XLOC_016286	AC016629.7-2,AC016629.7-3	chr19:63778623-63802660	hTERT	HER2	OK	10.6915	11.7642	0.13794	-0.253113	0.800181	0.999981	no
XLOC_025545	XLOC_025545	AC016632.7-1	chr5:55170333-55171610	hTERT	HER2	OK	10.7165	10.0298	-0.0955377	0.190226	0.849132	0.999981	no
XLOC_035623	XLOC_035623	AC016698.3	chrY:25055950-25056688	hTERT	HER2	OK	0.288055	0.0434511	-2.72888	1.315	0.188511	0.999981	no
XLOC_019021	XLOC_019021	AC016732.7-1	chr2:157775263-157776245	hTERT	HER2	OK	2.41153	3.22452	0.419131	-0.602813	0.546633	0.999981	no
XLOC_018596	XLOC_018596	AC016734.7-3	chr2:63702821-63703469	hTERT	HER2	OK	54.93	48.9746	-0.165558	0.397024	0.69135	0.999981	no
XLOC_018578	XLOC_018578	AC016747.7	chr2:61222869-61222950	hTERT	HER2	OK	10.0418	5.52978	-0.860725	0.59047	0.554876	0.999981	no
XLOC_023421	XLOC_023421	AC016773.8-1	chr4:1693053-1716693	hTERT	HER2	OK	0.414549	0.253601	-0.708981	0.0635573	0.949323	0.999981	no
XLOC_004589	XLOC_004589	AC016825.12	chr10:118499550-118499928	hTERT	HER2	OK	0.55772	0.875141	0.649974	-0.601867	0.547262	0.999981	no
XLOC_018580	XLOC_018580	AC016894.1	chr2:61258056-61551353	hTERT	HER2	OK	0.601617	1.02603	0.770153	-0.082474	0.93427	0.999981	no
XLOC_034139	XLOC_034139	AC016940.7	chrX:148430462-148438875	hTERT	HER2	OK	5.6933	5.50995	-0.0472259	0.0814887	0.935053	0.999981	no
XLOC_023062	XLOC_023062	AC016959.20	chr3:126729778-126729835	hTERT	HER2	OK	24.1409	0	-1.79769e+308	-1.79769e+308	0.0973667	0.999981	no
XLOC_022130	XLOC_022130	AC016962.38	chr3:99859250-99862685	hTERT	HER2	OK	0.734118	0.758603	0.0473333	-0.0687078	0.945222	0.999981	no
XLOC_017306	XLOC_017306	AC016995.7	chr2:38366055-38367062	hTERT	HER2	OK	0.341982	0.33002	-0.0513673	0.0561426	0.955228	0.999981	no
XLOC_019107	XLOC_019107	AC017048.6	chr2:177202813-177210905	hTERT	HER2	OK	5.85477	3.37793	-0.793473	1.30304	0.192561	0.999981	no
XLOC_019221	XLOC_019221	AC017081.8-1	chr2:206983052-206983878	hTERT	HER2	OK	0.429282	0.205389	-1.06357	1.01886	0.308267	0.999981	no
XLOC_019348	XLOC_019348	AC017104.8-1	chr2:232007048-232007384	hTERT	HER2	OK	5.35553	4.44876	-0.267626	0.355618	0.722127	0.999981	no
XLOC_015121	XLOC_015121	AC018413.10	chr18:72336464-72339033	hTERT	HER2	OK	0.144531	0.264011	0.869218	-0.945112	0.344602	0.999981	no
XLOC_022342	XLOC_022342	AC018450.26-1	chr3:144377816-144379997	hTERT	HER2	OK	3.25932	3.31427	0.0241189	-0.0432004	0.965542	0.999981	no
XLOC_022340	XLOC_022340	AC018450.26-2	chr3:144203061-144262257	hTERT	HER2	OK	31.8641	37.4377	0.232561	-0.650833	0.515154	0.999981	no
XLOC_022380	XLOC_022380	AC018452.11	chr3:155321883-155457031	hTERT	HER2	OK	0.923526	1.30344	0.497098	-0.79554	0.426299	0.999981	no
XLOC_017407	XLOC_017407	AC018462.3	chr2:62227051-62227792	hTERT	HER2	OK	2.29371	2.04326	-0.16681	0.225122	0.821885	0.999981	no
XLOC_017161	XLOC_017161	AC018463.4	chr2:11237337-11402162	hTERT	HER2	OK	7.82719	6.93555	-0.174483	0.129255	0.897156	0.999981	no
XLOC_022579	XLOC_022579	AC018506.5	chr3:9413146-9413668	hTERT	HER2	OK	0.344099	0.076012	-2.17852	1.30715	0.191163	0.999981	no
XLOC_030781	XLOC_030781	AC018607.12-1	chr8:56917586-56917895	hTERT	HER2	OK	374	326.005	-0.198142	0.549724	0.582509	0.999981	no
XLOC_030206	XLOC_030206	AC018607.12-4	chr8:56954947-57086493	hTERT	HER2	OK	0	3.02346	1.79769e+308	1.79769e+308	0.447475	0.999981	no
XLOC_007416	XLOC_007416	AC018630.40-1	chr12:10982119-11215465	hTERT	HER2	OK	0.237567	0.444659	0.904365	-0.0903657	0.927997	0.999981	no
XLOC_028847	XLOC_028847	AC018638.5-2	chr7:128089690-128090285	hTERT	HER2	OK	0.368181	0.170078	-1.11422	1.00652	0.314167	0.999981	no
XLOC_028402	XLOC_028402	AC018641.3	chr7:32477584-32478262	hTERT	HER2	OK	0.761728	0.811313	0.0909818	-0.106834	0.914921	0.999981	no
XLOC_029296	XLOC_029296	AC018648.5,RP9P	chr7:32501662-33068934	hTERT	HER2	OK	3.39406	3.89278	0.197788	-0.0915325	0.927069	0.999981	no
XLOC_007374	XLOC_007374	AC018653.29-1	chr12:7138293-7165701	hTERT	HER2	OK	1.00913	0.698198	-0.531412	0.382834	0.701843	0.999981	no
XLOC_013167	XLOC_013167	AC018695.6	chr16:84406979-84407643	hTERT	HER2	OK	0.339025	0.510118	0.589438	-0.628663	0.52957	0.999981	no
XLOC_017856	XLOC_017856	AC018731.5	chr2:151750952-151751355	hTERT	HER2	OK	0.277891	0.299698	0.108989	-0.0880734	0.929818	0.999981	no
XLOC_018891	XLOC_018891	AC018737.9-2	chr2:122182554-122183158	hTERT	HER2	OK	1.13029	1.21632	0.105827	-0.134171	0.893267	0.999981	no
XLOC_016080	XLOC_016080	AC018755.3-4	chr19:56888408-56900254	hTERT	HER2	OK	0.561821	0.798711	0.507563	-0.700616	0.483543	0.999981	no
XLOC_017773	XLOC_017773	AC018804.9	chr2:130703421-130705656	hTERT	HER2	OK	7.43001	6.52411	-0.187582	0.402989	0.686957	0.999981	no
XLOC_017938	XLOC_017938	AC018890.13	chr2:175292773-175293811	hTERT	HER2	OK	180.666	196.828	0.123605	-0.357401	0.720792	0.999981	no
XLOC_007750	XLOC_007750	AC018921.22,FRS2	chr12:68150395-68259826	hTERT	HER2	OK	7.64672	3.74712	-1.02906	0.588649	0.556097	0.999981	no
XLOC_035443	XLOC_035443	AC019058.1	chrY:3477692-3477851	hTERT	HER2	OK	0.447998	0.0198811	-4.49402	0.696017	0.486418	0.999981	no
XLOC_035647	XLOC_035647	AC019099.4	chrY:27142176-27147136	hTERT	HER2	OK	0.0123722	0.607298	5.61723	-1.23173	0.218051	0.999981	no
XLOC_018502	XLOC_018502	AC019129.1	chr2:44146536-44146797	hTERT	HER2	OK	6.75186	4.65103	-0.537733	0.68973	0.490364	0.999981	no
XLOC_019149	XLOC_019149	AC019178.7-1	chr2:190503244-190503981	hTERT	HER2	OK	0.105133	0.267657	1.34817	-0.822643	0.410711	0.999981	no
XLOC_017998	XLOC_017998	AC019178.7-3	chr2:190496306-190497187	hTERT	HER2	OK	56.3629	61.7285	0.131192	-0.270188	0.787016	0.999981	no
XLOC_007478	XLOC_007478	AC019209.3-2	chr12:25847403-25847808	hTERT	HER2	OK	5.76238	5.34115	-0.109514	0.153851	0.877727	0.999981	no
XLOC_011375	XLOC_011375	AC019294.7-1	chr15:73818461-73901333	hTERT	HER2	OK	0.160213	0.320287	0.999377	-0.716208	0.473863	0.999981	no
XLOC_007526	XLOC_007526	AC020629.6-3	chr12:40966979-40968629	hTERT	HER2	OK	1.18243	1.56543	0.404796	-0.59248	0.553529	0.999981	no
XLOC_022291	XLOC_022291	AC020633.3	chr3:133602786-133603329	hTERT	HER2	OK	0.310476	0.258725	-0.263061	0.22192	0.824376	0.999981	no
XLOC_007710	XLOC_007710	AC020647.9	chr12:60388330-60703829	hTERT	HER2	OK	0.367573	0.146057	-1.3315	0.742183	0.457976	0.999981	no
XLOC_012758	XLOC_012758	AC020663.7	chr16:4793207-4837294	hTERT	HER2	OK	29.0958	25.3445	-0.199137	0.56871	0.569553	0.999981	no
XLOC_013092	XLOC_013092	AC020763.6-1	chr16:69278844-69392572	hTERT	HER2	OK	2.04248	1.19661	-0.771368	0.237413	0.812336	0.999981	no
XLOC_025643	XLOC_025643	AC020898.6	chr5:78568094-78658794	hTERT	HER2	OK	19.9716	19.2507	-0.0530407	0.0914404	0.927143	0.999981	no
XLOC_015604	XLOC_015604	AC020916.8-2	chr19:13924303-13933254	hTERT	HER2	OK	14.1095	15.0704	0.0950502	-0.231355	0.817039	0.999981	no
XLOC_016696	XLOC_016696	AC020928.7	chr19:41931453-41955556	hTERT	HER2	OK	0.333133	0.404431	0.279798	-0.340607	0.7334	0.999981	no
XLOC_015531	XLOC_015531	AC020931.6-2,P2RY11,PPAN	chr19:10078043-10091599	hTERT	HER2	OK	32.9814	31.184	-0.0808468	0.123058	0.902061	0.999981	no
XLOC_015902	XLOC_015902	AC020956.8	chr19:47025561-47026831	hTERT	HER2	OK	0.243191	0.328945	0.43576	-0.460373	0.645249	0.999981	no
XLOC_007318	XLOC_007318	AC021054.28	chr12:543723-643016	hTERT	HER2	OK	0.492314	0.45211	-0.122906	0.158459	0.874095	0.999981	no
XLOC_023174	XLOC_023174	AC021059.25-1	chr3:150186337-150188143	hTERT	HER2	OK	6.87212	5.96093	-0.205218	0.414457	0.678539	0.999981	no
XLOC_008372	XLOC_008372	AC021066.37	chr12:50932078-50938438	hTERT	HER2	OK	4.49173	2.26037	-0.99071	1.59592	0.110507	0.999981	no
XLOC_025907	XLOC_025907	AC021078.5-1	chr5:148855037-148911200	hTERT	HER2	OK	0.2109	0.427779	1.02031	-0.0447636	0.964296	0.999981	no
XLOC_029088	XLOC_029088	AC021097.5	chr7:150560517-150566838	hTERT	HER2	OK	21.8182	13.7199	-0.669267	1.43851	0.150288	0.999981	no
XLOC_024336	XLOC_024336	AC021105.13-1	chr4:83958838-84040715	hTERT	HER2	OK	0.590948	0.724315	0.293586	-0.0231572	0.981525	0.999981	no
XLOC_023529	XLOC_023529	AC021106.6	chr4:37550037-37817191	hTERT	HER2	OK	0.48135	0.247021	-0.96245	0.0870256	0.930651	0.999981	no
XLOC_023541	XLOC_023541	AC021148.8	chr4:39158499-39158613	hTERT	HER2	OK	0.691019	0	-1.79769e+308	-1.79769e+308	0.164496	0.999981	no
XLOC_018427	XLOC_018427	AC021171.6	chr2:27966985-28415272	hTERT	HER2	OK	0.366504	0.382445	0.0614239	-0.0160095	0.987227	0.999981	no
XLOC_015250	XLOC_015250	AC021224.7	chr18:28101460-28304445	hTERT	HER2	OK	15.5708	16.9009	0.118253	-0.246904	0.804983	0.999981	no
XLOC_011608	XLOC_011608	AC021231.8	chr15:33200928-33201577	hTERT	HER2	OK	0.363254	0.480391	0.403233	-0.411015	0.681062	0.999981	no
XLOC_030425	XLOC_030425	AC021305.9-1	chr8:124481993-124483512	hTERT	HER2	OK	0.414552	0.384579	-0.108272	0.134656	0.892884	0.999981	no
XLOC_014400	XLOC_014400	AC021317.19-1,TBC1D3B	chr17:33591516-33675352	hTERT	HER2	OK	9.47807	7.94935	-0.253756	0.457392	0.647389	0.999981	no
XLOC_006729	XLOC_006729	AC021443.27-2	chr11:47756245-47826633	hTERT	HER2	OK	0	2.90423	1.79769e+308	1.79769e+308	0.468107	0.999981	no
XLOC_030258	XLOC_030258	AC021558.10-1	chr8:71178379-71478574	hTERT	HER2	OK	4.01823	3.36397	-0.256396	0.101546	0.919117	0.999981	no
XLOC_014827	XLOC_014827	AC021593.15,TMC6	chr17:73615079-73650644	hTERT	HER2	OK	4.58595	2.61027	-0.813025	1.41844	0.156063	0.999981	no
XLOC_011138	XLOC_011138	AC021755.9-4	chr15:38118803-38146783	hTERT	HER2	OK	0.255893	0.385976	0.59297	-0.742323	0.457891	0.999981	no
XLOC_021771	XLOC_021771	AC022007.5-1	chr3:10003594-10021928	hTERT	HER2	OK	1.09377	1.00488	-0.122288	0.18472	0.853449	0.999981	no
XLOC_022589	XLOC_022589	AC022007.5-2	chr3:10023101-10027779	hTERT	HER2	OK	0.335255	0.356793	0.0898293	-0.11135	0.911339	0.999981	no
XLOC_022590	XLOC_022590	AC022007.5-3	chr3:10032098-10043049	hTERT	HER2	OK	2.41504	2.4602	0.0267276	-0.0363284	0.971021	0.999981	no
XLOC_004201	XLOC_004201	AC022022.10	chr10:64596986-64895728	hTERT	HER2	OK	0.313125	0.139021	-1.17144	0.129144	0.897244	0.999981	no
XLOC_008251	XLOC_008251	AC022080.37-1	chr12:31659968-31660640	hTERT	HER2	OK	9.12554	9.00092	-0.0198381	0.0336345	0.973169	0.999981	no
XLOC_026046	XLOC_026046	AC022096.7	chr5:177962271-177986660	hTERT	HER2	OK	0.893815	0.431514	-1.05057	0.142208	0.886916	0.999981	no
XLOC_015606	XLOC_015606	AC022098.9-1	chr19:14042197-14043059	hTERT	HER2	OK	9.87878	9.24132	-0.0962345	0.180949	0.856408	0.999981	no
XLOC_025223	XLOC_025223	AC022100.7-3	chr5:148941327-148994720	hTERT	HER2	OK	2.1993	1.48653	-0.565097	1.05768	0.2902	0.999981	no
XLOC_016107	XLOC_016107	AC022137.6-1	chr19:58627066-58637941	hTERT	HER2	OK	5.1978	4.44657	-0.225206	0.420552	0.674082	0.999981	no
XLOC_016108	XLOC_016108	AC022137.6-2	chr19:58644448-58645397	hTERT	HER2	OK	0.892065	1.21241	0.44265	-0.523594	0.600561	0.999981	no
XLOC_017006	XLOC_017006	AC022150.6-1,ZNF83	chr19:57807431-57833456	hTERT	HER2	OK	4.2071	4.06627	-0.0491218	0.0857359	0.931676	0.999981	no
XLOC_017007	XLOC_017007	AC022150.6-2,ZNF611	chr19:57898674-57930109	hTERT	HER2	OK	2.48204	1.3398	-0.889504	1.26677	0.205237	0.999981	no
XLOC_017522	XLOC_017522	AC022210.8	chr2:84996420-84997300	hTERT	HER2	OK	14.6031	16.279	0.15673	-0.311683	0.755282	0.999981	no
XLOC_013911	XLOC_013911	AC022211.5-1	chr17:70642937-70662373	hTERT	HER2	OK	2.82838	0	-1.79769e+308	-1.79769e+308	0.46886	0.999981	no
XLOC_026002	XLOC_026002	AC022217.5-1	chr5:172122121-172122866	hTERT	HER2	OK	1.14231	0.746429	-0.61388	0.739642	0.459517	0.999981	no
XLOC_022583	XLOC_022583	AC022382.4-2	chr3:9796657-9853037	hTERT	HER2	OK	0.139011	1.04724	2.91331	-0.113128	0.909929	0.999981	no
XLOC_005123	XLOC_005123	AC022400.9,NDST2	chr10:75231674-75241549	hTERT	HER2	OK	4.8654	5.69658	0.227536	-0.270388	0.786862	0.999981	no
XLOC_026070	XLOC_026070	AC022413.4-2	chr5:180208397-180210585	hTERT	HER2	OK	2.62369	3.02572	0.205682	-0.331374	0.740362	0.999981	no
XLOC_025552	XLOC_025552	AC022431.1	chr5:55836218-55836656	hTERT	HER2	OK	293.067	282.102	-0.0550163	0.155777	0.876209	0.999981	no
XLOC_024766	XLOC_024766	AC022443.5	chr5:33198041-33198670	hTERT	HER2	OK	106.326	122.464	0.203857	-0.562987	0.573444	0.999981	no
XLOC_024234	XLOC_024234	AC022483.7-1	chr4:57321841-57322408	hTERT	HER2	OK	4.0644	1.92596	-1.07746	1.48982	0.136273	0.999981	no
XLOC_004250	XLOC_004250	AC022532.13-1	chr10:71819187-71819943	hTERT	HER2	OK	0.965822	1.20246	0.316162	-0.408638	0.682805	0.999981	no
XLOC_014199	XLOC_014199	AC022596.4	chr17:16674037-16676792	hTERT	HER2	OK	4.0133	3.70381	-0.11578	0.200795	0.840859	0.999981	no
XLOC_014198	XLOC_014198	AC022596.6	chr17:16662021-16666531	hTERT	HER2	OK	21.2251	20.061	-0.0813741	0.207033	0.835984	0.999981	no
XLOC_011081	XLOC_011081	AC022613.13	chr15:27778862-27901998	hTERT	HER2	OK	9.53597	13.8038	0.533615	-0.436877	0.6622	0.999981	no
XLOC_012019	XLOC_012019	AC022692.11-1,LYSMD4	chr15:97923711-98091172	hTERT	HER2	OK	2.5832	2.59409	0.00607135	-0.00528935	0.99578	0.999981	no
XLOC_015314	XLOC_015314	AC022701.6	chr18:47625372-47625975	hTERT	HER2	OK	0.66084	0.214372	-1.62419	1.53175	0.125584	0.999981	no
XLOC_015068	XLOC_015068	AC022724.8-1	chr18:53656705-53657194	hTERT	HER2	OK	1.31646	1.24475	-0.0808139	0.0994642	0.92077	0.999981	no
XLOC_030828	XLOC_030828	AC022861.4-5	chr8:68496962-68821134	hTERT	HER2	OK	10.1655	0	-1.79769e+308	-1.79769e+308	0.372358	0.999981	no
XLOC_030273	XLOC_030273	AC022868.10-1	chr8:75059281-75059674	hTERT	HER2	OK	15.6388	17.115	0.13013	-0.211762	0.832293	0.999981	no
XLOC_005830	XLOC_005830	AC022882.5-1	chr11:55881358-55882273	hTERT	HER2	OK	1.85074	2.16037	0.223175	-0.30435	0.760861	0.999981	no
XLOC_012029	XLOC_012029	AC023024.6	chr15:99628736-99635223	hTERT	HER2	OK	30.462	25.3525	-0.264887	0.515336	0.606318	0.999981	no
XLOC_008253	XLOC_008253	AC023050.36-2	chr12:31835959-31836367	hTERT	HER2	OK	20.7086	20.3449	-0.0255623	0.0446903	0.964354	0.999981	no
XLOC_007661	XLOC_007661	AC023055.2,AC023055.40-2,AC023055.40-3	chr12:54509795-54523002	hTERT	HER2	OK	1.67698	2.09352	0.320061	-0.377706	0.705649	0.999981	no
XLOC_008431	XLOC_008431	AC023055.40-1	chr12:54534354-54534616	hTERT	HER2	OK	0.325095	0	-1.79769e+308	-1.79769e+308	0.0973667	0.999981	no
XLOC_029242	XLOC_029242	AC023105.7-1	chr7:23510927-23538181	hTERT	HER2	OK	0.319811	0	-1.79769e+308	-1.79769e+308	0.454176	0.999981	no
XLOC_008588	XLOC_008588	AC023161.24-2	chr12:93438996-93439778	hTERT	HER2	OK	0.77614	1.00335	0.370429	-0.466122	0.641128	0.999981	no
XLOC_007820	XLOC_007820	AC023161.24-3	chr12:93466147-93467443	hTERT	HER2	OK	3.58839	6.07609	0.759808	-1.32358	0.185641	0.999981	no
XLOC_011682	XLOC_011682	AC023356.3	chr15:41950256-42274700	hTERT	HER2	OK	4.9096	4.30622	-0.189181	0.138153	0.890119	0.999981	no
XLOC_011067	XLOC_011067	AC023449.2	chr15:23377208-23377363	hTERT	HER2	OK	1.07491	2.52902	1.23437	-0.898723	0.3688	0.999981	no
XLOC_030928	XLOC_030928	AC023632.1,RAD54B	chr8:95453364-95556489	hTERT	HER2	OK	6.52926	9.3955	0.52505	-0.909257	0.363215	0.999981	no
XLOC_030879	XLOC_030879	AC023644.6	chr8:82596348-82597221	hTERT	HER2	OK	76.6834	78.884	0.0408194	-0.109965	0.912437	0.999981	no
XLOC_014541	XLOC_014541	AC023855.15-1	chr17:39457914-39458117	hTERT	HER2	OK	0	0.279046	1.79769e+308	1.79769e+308	0.160518	0.999981	no
XLOC_024439	XLOC_024439	AC023886.7	chr4:113679948-113728256	hTERT	HER2	OK	1.93142	1.87082	-0.0459919	0.0779595	0.93786	0.999981	no
XLOC_035227	XLOC_035227	AC024038.1	chrY:3610845-3611909	hTERT	HER2	OK	0.337082	0.379731	0.171875	-0.190155	0.849187	0.999981	no
XLOC_035323	XLOC_035323	AC024183.5	chrY:18769157-18770282	hTERT	HER2	OK	1.64499	1.23741	-0.410761	0.562347	0.573879	0.999981	no
XLOC_022941	XLOC_022941	AC024218.17	chr3:95708299-95709154	hTERT	HER2	OK	7.60486	9.44868	0.313191	-0.535005	0.592647	0.999981	no
XLOC_011947	XLOC_011947	AC024270.6	chr15:81597933-81667774	hTERT	HER2	OK	29.9929	31.0006	0.0476758	-0.12939	0.897049	0.999981	no
XLOC_023075	XLOC_023075	AC024558.21-1,TXNRD3	chr3:127773314-127856635	hTERT	HER2	OK	6.04525	8.70607	0.526221	-1.10654	0.268494	0.999981	no
XLOC_015725	XLOC_015725	AC024563.6	chr19:22673957-22674336	hTERT	HER2	OK	7.60988	5.33965	-0.511129	0.71268	0.476044	0.999981	no
XLOC_015554	XLOC_015554	AC024575.6-2	chr19:11327106-11337372	hTERT	HER2	OK	7.21232	7.67074	0.0889023	-0.18809	0.850806	0.999981	no
XLOC_017084	XLOC_017084	AC024580.6-1	chr19:61344367-61364073	hTERT	HER2	OK	0.308587	0.288643	-0.096389	0.0264643	0.978887	0.999981	no
XLOC_016384	XLOC_016384	AC024592.5,FUT5,NDUFA11	chr19:5817181-5855025	hTERT	HER2	OK	83.6332	77.4392	-0.111012	0.287623	0.773635	0.999981	no
XLOC_012013	XLOC_012013	AC024651.13	chr15:96218060-96218784	hTERT	HER2	OK	0.171381	0.629333	1.87662	-1.75228	0.0797264	0.999981	no
XLOC_022548	XLOC_022548	AC024937.21-1	chr3:197174602-197201530	hTERT	HER2	OK	0.322997	0	-1.79769e+308	-1.79769e+308	0.397023	0.999981	no
XLOC_023372	XLOC_023372	AC024937.21-2	chr3:197171054-197173943	hTERT	HER2	OK	3.15434	2.02311	-0.640767	1.02151	0.307011	0.999981	no
XLOC_023373	XLOC_023373	AC024937.21-3	chr3:197174602-197201530	hTERT	HER2	OK	7.64161	6.16225	-0.31042	0.603413	0.546234	0.999981	no
XLOC_008246	XLOC_008246	AC024940.39-1	chr12:31296189-31296800	hTERT	HER2	OK	49.7983	49.8067	0.000244336	-0.000569998	0.999545	0.999981	no
XLOC_028853	XLOC_028853	AC024952.4	chr7:128166652-128198763	hTERT	HER2	OK	0.294891	0.454631	0.624516	-0.0240178	0.980838	0.999981	no
XLOC_011230	XLOC_011230	AC025040.7	chr15:47873732-47875589	hTERT	HER2	OK	0.182529	0.297433	0.704437	-0.832313	0.405232	0.999981	no
XLOC_024761	XLOC_024761	AC025181.8-1	chr5:32245526-32348871	hTERT	HER2	OK	2.16558	0.659705	-1.71486	0.125329	0.900263	0.999981	no
XLOC_007767	XLOC_007767	AC025257.22	chr12:73221166-73221414	hTERT	HER2	OK	19.8871	20.726	0.0596096	-0.084323	0.9328	0.999981	no
XLOC_007813	XLOC_007813	AC025260.29-1	chr12:92425012-92559510	hTERT	HER2	OK	0.259191	1.86393	2.84626	-0.195799	0.844767	0.999981	no
XLOC_008583	XLOC_008583	AC025260.29-3	chr12:92425012-92559510	hTERT	HER2	OK	160.29	159.997	-0.00263766	0.00704564	0.994378	0.999981	no
XLOC_007715	XLOC_007715	AC025264.16-1	chr12:61324028-61614932	hTERT	HER2	OK	30.3376	36.3248	0.259848	-0.618872	0.536001	0.999981	no
XLOC_012606	XLOC_012606	AC025280.5	chr16:83511583-83511984	hTERT	HER2	OK	0.087474	0.456666	2.38422	-1.41743	0.156358	0.999981	no
XLOC_012734	XLOC_012734	AC025283.6-1	chr16:3313186-3313926	hTERT	HER2	OK	0.0407101	0.27818	2.77256	-1.71081	0.0871162	0.999981	no
XLOC_012150	XLOC_012150	AC025283.6-7	chr16:3372086-3391026	hTERT	HER2	OK	2.04904	2.99583	0.548004	-0.471097	0.637572	0.999981	no
XLOC_030990	XLOC_030990	AC025370.12	chr8:104222096-104380152	hTERT	HER2	OK	0.722433	0.281755	-1.35842	1.72839	0.0839191	0.999981	no
XLOC_025488	XLOC_025488	AC025449.6-3	chr5:37241213-37283557	hTERT	HER2	OK	1.83983	1.42339	-0.370242	0.57801	0.563257	0.999981	no
XLOC_024758	XLOC_024758	AC025458.5	chr5:31834787-32146794	hTERT	HER2	OK	1.98514	2.39249	0.269274	-0.133339	0.893925	0.999981	no
XLOC_014258	XLOC_014258	AC025627.9	chr17:20356464-20361384	hTERT	HER2	OK	10.1971	6.0399	-0.755568	1.46729	0.142297	0.999981	no
XLOC_017323	XLOC_017323	AC025750.5	chr2:42522660-42574741	hTERT	HER2	OK	0.482765	0.553663	0.197689	-0.178587	0.858262	0.999981	no
XLOC_011245	XLOC_011245	AC025917.8-1	chr15:50386769-50608539	hTERT	HER2	OK	22.7021	21.1789	-0.100199	0.0981816	0.921788	0.999981	no
XLOC_011734	XLOC_011734	AC025917.8-2	chr15:50626723-50648505	hTERT	HER2	OK	63.2065	56.1269	-0.17138	0.497389	0.618915	0.999981	no
XLOC_022400	XLOC_022400	AC026118.17	chr3:161301171-161303355	hTERT	HER2	OK	4.9457	5.06477	0.0343222	-0.0686568	0.945263	0.999981	no
XLOC_021790	XLOC_021790	AC026170.5	chr3:12573593-12680678	hTERT	HER2	OK	0	1.90339	1.79769e+308	1.79769e+308	0.468907	0.999981	no
XLOC_030756	XLOC_030756	AC026241.7-1	chr8:48003260-48005405	hTERT	HER2	OK	0.330258	0.526254	0.672165	-0.866519	0.386206	0.999981	no
XLOC_005630	XLOC_005630	AC026250.16	chr11:9642203-9731084	hTERT	HER2	OK	13.0606	12.8745	-0.0206964	0.0546853	0.956389	0.999981	no
XLOC_013406	XLOC_013406	AC026271.3	chr17:18505974-18525689	hTERT	HER2	OK	70.8961	80.1114	0.176299	-0.414289	0.678662	0.999981	no
XLOC_014226	XLOC_014226	AC026271.6	chr17:18505974-18525689	hTERT	HER2	OK	0.936567	0.761421	-0.298687	0.140645	0.88815	0.999981	no
XLOC_013405	XLOC_013405	AC026271.6-1	chr17:18494393-18496737	hTERT	HER2	OK	18.4341	20.1554	0.128793	-0.319585	0.749283	0.999981	no
XLOC_025650	XLOC_025650	AC026410.5-2	chr5:79683207-79683531	hTERT	HER2	OK	8.17916	9.90996	0.276927	-0.392002	0.695056	0.999981	no
XLOC_025648	XLOC_025648	AC026410.5-4	chr5:79631252-79631912	hTERT	HER2	OK	0.708994	0.494674	-0.519295	0.587243	0.557041	0.999981	no
XLOC_025414	XLOC_025414	AC026412.4	chr5:1681813-1687105	hTERT	HER2	OK	1.16815	1.61036	0.463167	-0.628017	0.529993	0.999981	no
XLOC_012413	XLOC_012413	AC026462.5-1	chr16:51246719-51247463	hTERT	HER2	OK	10.0164	9.55897	-0.0674335	0.126783	0.899112	0.999981	no
XLOC_024963	XLOC_024963	AC026700.5-1	chr5:84881160-84881678	hTERT	HER2	OK	4.67956	5.181	0.146856	-0.224389	0.822455	0.999981	no
XLOC_025496	XLOC_025496	AC026713.5	chr5:38973778-39110260	hTERT	HER2	OK	5.42225	7.24623	0.41834	-1.04275	0.297063	0.999981	no
XLOC_024951	XLOC_024951	AC026726.7	chr5:81224065-81224303	hTERT	HER2	OK	2.34874	1.31575	-0.835996	0.83617	0.403059	0.999981	no
XLOC_025403	XLOC_025403	AC026740.6-1	chr5:786904-809253	hTERT	HER2	OK	0.262764	0.160561	-0.710652	0.632033	0.527365	0.999981	no
XLOC_025404	XLOC_025404	AC026740.6-2,ZDHHC11	chr5:848721-904101	hTERT	HER2	OK	0.303549	0.0978444	-1.63337	1.20187	0.229413	0.999981	no
XLOC_025410	XLOC_025410	AC026748.7-1	chr5:1370982-1397999	hTERT	HER2	OK	1.43319	0.770047	-0.896214	0.129186	0.897211	0.999981	no
XLOC_008813	XLOC_008813	AC026786.5	chr12:132206973-132208490	hTERT	HER2	OK	0.713895	0.602735	-0.244188	0.295168	0.767866	0.999981	no
XLOC_030765	XLOC_030765	AC026904.7	chr8:49538509-49538588	hTERT	HER2	OK	1.55994	4.23093	1.43949	-0.53661	0.591537	0.999981	no
XLOC_012025	XLOC_012025	AC027020.12-1	chr15:98909547-98909653	hTERT	HER2	OK	0	1.53994	1.79769e+308	1.79769e+308	0.160518	0.999981	no
XLOC_011989	XLOC_011989	AC027176.22-1,C15orf38	chr15:88244835-88257163	hTERT	HER2	OK	4.2831	4.47869	0.064422	-0.114516	0.908829	0.999981	no
XLOC_011394	XLOC_011394	AC027228.16	chr15:76586960-76613067	hTERT	HER2	OK	0.91023	0.777262	-0.227831	0.216637	0.828491	0.999981	no
XLOC_012776	XLOC_012776	AC027277.5,EMP2	chr16:10529935-10582040	hTERT	HER2	OK	31.3908	27.4043	-0.195936	0.412246	0.680159	0.999981	no
XLOC_018772	XLOC_018772	AC027612.6-1	chr2:91042813-91318999	hTERT	HER2	OK	3.12564	3.06947	-0.0261628	0.0349007	0.972159	0.999981	no
XLOC_018770	XLOC_018770	AC027612.6-4	chr2:91042813-91318999	hTERT	HER2	OK	17.9894	14.2974	-0.33139	0.393073	0.694266	0.999981	no
XLOC_014100	XLOC_014100	AC027763.2	chr17:6829165-6856377	hTERT	HER2	OK	0.86874	1.04923	0.272341	-0.266702	0.789698	0.999981	no
XLOC_013269	XLOC_013269	AC027763.9	chr17:6697618-6744391	hTERT	HER2	OK	0.848734	0.467554	-0.860179	1.21319	0.225059	0.999981	no
XLOC_011787	XLOC_011787	AC032011.15	chr15:60441528-60441822	hTERT	HER2	OK	0.295141	0.390396	0.403534	-0.313089	0.754213	0.999981	no
XLOC_008434	XLOC_008434	AC034102.32	chr12:54654124-54674736	hTERT	HER2	OK	15.7691	15.9182	0.0135765	-0.0126926	0.989873	0.999981	no
XLOC_023688	XLOC_023688	AC034139.7-1	chr4:77453215-77547482	hTERT	HER2	OK	0.556829	0.595295	0.0963713	-0.110143	0.912296	0.999981	no
XLOC_022592	XLOC_022592	AC034193.5-3	chr3:10132352-10143613	hTERT	HER2	OK	55.6289	47.7775	-0.219502	0.444881	0.656406	0.999981	no
XLOC_024929	XLOC_024929	AC035147.4	chr5:77116466-77117595	hTERT	HER2	OK	20.6481	22.9094	0.149931	-0.344975	0.730113	0.999981	no
XLOC_015095	XLOC_015095	AC036176.8	chr18:59295198-59323297	hTERT	HER2	OK	0.273207	0.368255	0.430714	-0.0106511	0.991502	0.999981	no
XLOC_030908	XLOC_030908	AC037450.6	chr8:89115441-89115847	hTERT	HER2	OK	0	0.279129	1.79769e+308	1.79769e+308	0.0942021	0.999981	no
XLOC_014688	XLOC_014688	AC037475.9	chr17:55865865-55866442	hTERT	HER2	OK	11.0679	9.96173	-0.151917	0.265052	0.790969	0.999981	no
XLOC_014730	XLOC_014730	AC037487.12-1,AC037487.12-2	chr17:60394617-60402156	hTERT	HER2	OK	1.94684	2.67373	0.457718	-0.539109	0.589811	0.999981	no
XLOC_011749	XLOC_011749	AC039057.8-2	chr15:54085202-54086651	hTERT	HER2	OK	2.40038	1.69794	-0.499478	0.735244	0.462191	0.999981	no
XLOC_030470	XLOC_030470	AC040970.7,DENND3	chr8:142207901-142275077	hTERT	HER2	OK	4.0465	5.8007	0.519555	-0.536496	0.591616	0.999981	no
XLOC_014101	XLOC_014101	AC040977.10-1	chr17:6856521-6858574	hTERT	HER2	OK	69.9318	63.7278	-0.134026	0.239873	0.810428	0.999981	no
XLOC_013926	XLOC_013926	AC040980.1,CDK3	chr17:71449190-71513675	hTERT	HER2	OK	9.42428	6.47601	-0.541276	0.573339	0.566415	0.999981	no
XLOC_005035	XLOC_005035	AC044782.6	chr10:65332209-65333014	hTERT	HER2	OK	9.45801	9.46992	0.0018159	-0.00328414	0.99738	0.999981	no
XLOC_011703	XLOC_011703	AC044787.6	chr15:45797977-45853709	hTERT	HER2	OK	14.9958	18.7861	0.32511	-0.652118	0.514325	0.999981	no
XLOC_012485	XLOC_012485	AC044802.7	chr16:65471936-65479356	hTERT	HER2	OK	6.95882	7.33171	0.0753074	-0.173259	0.862448	0.999981	no
XLOC_006696	XLOC_006696	AC044839.16-1	chr11:45804728-45804873	hTERT	HER2	OK	9.62206	14.8426	0.625328	-0.775125	0.438266	0.999981	no
XLOC_011963	XLOC_011963	AC044860.11-1	chr15:83549132-83549522	hTERT	HER2	OK	2.13248	2.53474	0.249309	-0.318157	0.750366	0.999981	no
XLOC_011964	XLOC_011964	AC044860.11-4	chr15:83552816-83578980	hTERT	HER2	OK	1.96114	3.22703	0.718511	-0.219914	0.825938	0.999981	no
XLOC_023150	XLOC_023150	AC046134.8-2	chr3:140761716-140879549	hTERT	HER2	OK	0.440805	0.444129	0.0108378	-0.00811538	0.993525	0.999981	no
XLOC_022201	XLOC_022201	AC046136.12	chr3:116480661-116481397	hTERT	HER2	OK	0.454123	0.420263	-0.111791	0.121413	0.903364	0.999981	no
XLOC_030787	XLOC_030787	AC046176.13-3	chr8:57125150-57126320	hTERT	HER2	OK	19.5393	19.6985	0.0117027	-0.0258363	0.979388	0.999981	no
XLOC_023350	XLOC_023350	AC048351.18-2	chr3:194779747-194779834	hTERT	HER2	OK	10.1638	15.3675	0.596433	-0.523235	0.600811	0.999981	no
XLOC_011955	XLOC_011955	AC048382.7-1	chr15:82854141-82861020	hTERT	HER2	OK	0.445601	0.30401	-0.551636	0.718423	0.472497	0.999981	no
XLOC_011956	XLOC_011956	AC048382.7-2	chr15:82871430-82915030	hTERT	HER2	OK	0.650875	0.400783	-0.69956	0.919797	0.357679	0.999981	no
XLOC_030073	XLOC_030073	AC051642.5	chr8:23488111-23492249	hTERT	HER2	OK	5.082	3.7272	-0.447306	0.443025	0.657748	0.999981	no
XLOC_007603	XLOC_007603	AC055716.24	chr12:51412117-51412916	hTERT	HER2	OK	2.12334	1.51632	-0.485764	0.666666	0.504985	0.999981	no
XLOC_013372	XLOC_013372	AC055811.5	chr17:17086048-17086925	hTERT	HER2	OK	0.33453	0.163437	-1.0334	0.99327	0.320578	0.999981	no
XLOC_014091	XLOC_014091	AC055839.9	chr17:5343482-5345189	hTERT	HER2	OK	0.859918	0.682473	-0.333428	0.442864	0.657864	0.999981	no
XLOC_012011	XLOC_012011	AC055873.8	chr15:95435495-95435586	hTERT	HER2	OK	2.89908	0	-1.79769e+308	-1.79769e+308	0.164496	0.999981	no
XLOC_011078	XLOC_011078	AC055876.1	chr15:26833385-26833673	hTERT	HER2	OK	2.83025	2.70766	-0.0638832	0.0743764	0.940711	0.999981	no
XLOC_008743	XLOC_008743	AC063943.23-1	chr12:119516197-119516734	hTERT	HER2	OK	0.409359	0.261745	-0.645203	0.598872	0.549258	0.999981	no
XLOC_016981	XLOC_016981	AC063977.6-2	chr19:56527635-56535219	hTERT	HER2	OK	0.385978	0.759415	0.976371	-1.20756	0.227218	0.999981	no
XLOC_019204	XLOC_019204	AC064836.7-2	chr2:202919233-202919342	hTERT	HER2	OK	610.08	555.012	-0.13648	0.296788	0.766629	0.999981	no
XLOC_019364	XLOC_019364	AC064852.4-2	chr2:233270258-233433529	hTERT	HER2	OK	18.2119	14.2197	-0.356985	0.356705	0.721313	0.999981	no
XLOC_017202	XLOC_017202	AC066692.3-2	chr2:24081765-24081987	hTERT	HER2	OK	1.06	0.215401	-2.29897	1.37941	0.167767	0.999981	no
XLOC_017201	XLOC_017201	AC066692.5	chr2:24003685-24077195	hTERT	HER2	OK	0.432554	0.26629	-0.699884	0.120921	0.903753	0.999981	no
XLOC_024331	XLOC_024331	AC067942.6-2	chr4:83635016-83636070	hTERT	HER2	OK	0.976056	1.41108	0.531763	-0.684017	0.493964	0.999981	no
XLOC_029986	XLOC_029986	AC068020.7-1	chr8:8123536-8132176	hTERT	HER2	OK	0.817719	1.20325	0.557255	-0.708211	0.478814	0.999981	no
XLOC_029987	XLOC_029987	AC068020.7-2	chr8:8135300-8139794	hTERT	HER2	OK	0.661307	0.969147	0.551397	-0.789588	0.429769	0.999981	no
XLOC_017658	XLOC_017658	AC068057.5-1	chr2:104754172-104754497	hTERT	HER2	OK	0.306271	0	-1.79769e+308	-1.79769e+308	0.0661262	0.999981	no
XLOC_013727	XLOC_013727	AC068152.11-2	chr17:42480429-42483361	hTERT	HER2	OK	5.3695	4.90586	-0.13028	0.274427	0.783756	0.999981	no
XLOC_031036	XLOC_031036	AC068228.8-1,U3	chr8:124261730-124261946	hTERT	HER2	OK	1.4667	0.735308	-0.996155	0.74453	0.456556	0.999981	no
XLOC_031037	XLOC_031037	AC068228.8-4	chr8:124263932-124291498	hTERT	HER2	OK	7.55567	3.38256	-1.15944	0.414952	0.678177	0.999981	no
XLOC_030594	XLOC_030594	AC068353.34	chr8:8212675-8276667	hTERT	HER2	OK	7.1585	4.91237	-0.543238	1.29166	0.196474	0.999981	no
XLOC_011531	XLOC_011531	AC068446.22-1	chr15:19189936-19190785	hTERT	HER2	OK	1.70525	1.99928	0.229495	-0.307852	0.758195	0.999981	no
XLOC_018855	XLOC_018855	AC068491.4	chr2:111903369-111969088	hTERT	HER2	OK	62.8895	56.1813	-0.162729	0.368469	0.712523	0.999981	no
XLOC_015678	XLOC_015678	AC068499.1	chr19:18165039-18168552	hTERT	HER2	OK	17.3495	14.8778	-0.221736	0.490675	0.623656	0.999981	no
XLOC_029440	XLOC_029440	AC068533.7-1	chr7:65173386-65173924	hTERT	HER2	OK	0.26533	0.0886341	-1.58185	0.912177	0.361675	0.999981	no
XLOC_028545	XLOC_028545	AC068533.7-2,CRCP	chr7:65216340-65256986	hTERT	HER2	OK	14.9648	12.0336	-0.314503	0.767713	0.442658	0.999981	no
XLOC_018822	XLOC_018822	AC068538.8	chr2:100573946-100574218	hTERT	HER2	OK	0.192778	0.451269	1.22705	-0.825175	0.409272	0.999981	no
XLOC_018876	XLOC_018876	AC068542.5-1	chr2:114916345-116319798	hTERT	HER2	OK	43.6338	42.1014	-0.0515788	0.0936168	0.925414	0.999981	no
XLOC_006447	XLOC_006447	AC068580.3	chr11:1710215-1728397	hTERT	HER2	OK	1.80114	0.742411	-1.27862	2.00364	0.0451091	0.999981	no
XLOC_030015	XLOC_030015	AC068587.16-1	chr8:12338996-12468794	hTERT	HER2	OK	1.33223	1.29896	-0.0364882	0.0560216	0.955325	0.999981	no
XLOC_014824	XLOC_014824	AC068594.15-1	chr17:72648646-72724770	hTERT	HER2	OK	55.4996	64.5733	0.218461	-0.306995	0.758847	0.999981	no
XLOC_023608	XLOC_023608	AC068620.5-2	chr4:56899218-56948395	hTERT	HER2	OK	0.968128	1.06044	0.131388	-0.0660599	0.94733	0.999981	no
XLOC_013621	XLOC_013621	AC068669.21-3	chr17:35550032-35581957	hTERT	HER2	OK	0	2.15648	1.79769e+308	1.79769e+308	0.462806	0.999981	no
XLOC_007414	XLOC_007414	AC068775.52-2	chr12:10549768-10567000	hTERT	HER2	OK	28.8603	26.0202	-0.149458	0.392281	0.69485	0.999981	no
XLOC_022991	XLOC_022991	AC068781.19	chr3:111117512-111118477	hTERT	HER2	OK	0.301366	0.257809	-0.225219	0.207234	0.835827	0.999981	no
XLOC_007503	XLOC_007503	AC068792.31-1	chr12:31426423-31635219	hTERT	HER2	OK	0	1.86691	1.79769e+308	1.79769e+308	0.422623	0.999981	no
XLOC_008543	XLOC_008543	AC068993.14	chr12:77711431-77712025	hTERT	HER2	OK	3.50885	2.52605	-0.474117	0.649832	0.515801	0.999981	no
XLOC_030733	XLOC_030733	AC069120.9	chr8:38577286-38577836	hTERT	HER2	OK	4.71707	6.14657	0.381892	-0.545812	0.585195	0.999981	no
XLOC_022439	XLOC_022439	AC069218.13	chr3:175577727-175578489	hTERT	HER2	OK	22.1016	24.3122	0.137529	-0.286918	0.774175	0.999981	no
XLOC_008744	XLOC_008744	AC069234.35-1,AC069234.35-2	chr12:119685418-119826534	hTERT	HER2	OK	24.9545	16.4545	-0.600823	1.33196	0.182873	0.999981	no
XLOC_022363	XLOC_022363	AC069236.27	chr3:151803812-151828855	hTERT	HER2	OK	75.8845	50.5451	-0.586233	1.36218	0.173142	0.999981	no
XLOC_028722	XLOC_028722	AC069281.6-2,AGFG2	chr7:99974769-100005961	hTERT	HER2	OK	4.02727	4.44428	0.142148	-0.218772	0.826828	0.999981	no
XLOC_029643	XLOC_029643	AC069281.6-3,LRCH4	chr7:100007790-100021712	hTERT	HER2	OK	7.69265	6.20124	-0.310923	0.630735	0.528214	0.999981	no
XLOC_006414	XLOC_006414	AC069287.7-2	chr11:117925-119388	hTERT	HER2	OK	6.60804	6.10102	-0.115172	0.190951	0.848564	0.999981	no
XLOC_028703	XLOC_028703	AC069294.5	chr7:99120784-99170757	hTERT	HER2	OK	1.39312	0	-1.79769e+308	-1.79769e+308	0.244878	0.999981	no
XLOC_018454	XLOC_018454	AC069303.1	chr2:33918352-33919249	hTERT	HER2	OK	1.48867	1.45175	-0.0362287	0.0478947	0.9618	0.999981	no
XLOC_022543	XLOC_022543	AC069513.28-1	chr3:196874646-196895854	hTERT	HER2	OK	8.37482	6.97105	-0.264682	0.528777	0.59696	0.999981	no
XLOC_022544	XLOC_022544	AC069513.28-2	chr3:196900190-196900773	hTERT	HER2	OK	1.17514	1.2184	0.0521626	-0.0632826	0.949541	0.999981	no
XLOC_022546	XLOC_022546	AC069513.28-3	chr3:196911999-196924416	hTERT	HER2	OK	0.883291	0.859253	-0.0398049	0.0574338	0.9542	0.999981	no
XLOC_029235	XLOC_029235	AC073072.7	chr7:22779789-22780137	hTERT	HER2	OK	24.6028	22.3677	-0.13741	0.238606	0.811411	0.999981	no
XLOC_018527	XLOC_018527	AC073082.3	chr2:48610025-48857142	hTERT	HER2	OK	0.384779	0.711539	0.886912	-0.563644	0.572996	0.999981	no
XLOC_017357	XLOC_017357	AC073082.6,STON1-GTF2A1L	chr2:48610025-48857142	hTERT	HER2	OK	0.0813498	0.392683	2.27116	-1.95749	0.0502899	0.999981	no
XLOC_029190	XLOC_029190	AC073109.2	chr7:11380694-11838349	hTERT	HER2	OK	0.185009	0.299662	0.695735	-0.712898	0.475909	0.999981	no
XLOC_029273	XLOC_029273	AC073150.7-1	chr7:27464306-27464993	hTERT	HER2	OK	94.6824	103.121	0.123165	-0.338387	0.735072	0.999981	no
XLOC_028378	XLOC_028378	AC073150.7-2	chr7:27467859-27469113	hTERT	HER2	OK	0.399979	0.570985	0.51353	-0.636953	0.524155	0.999981	no
XLOC_029859	XLOC_029859	AC073264.5-1	chr7:142933076-143017080	hTERT	HER2	OK	24.3685	28.3531	0.218489	-0.36704	0.71359	0.999981	no
XLOC_028479	XLOC_028479	AC073269.7-2	chr7:54454630-54455515	hTERT	HER2	OK	1.10274	1.05725	-0.0607705	0.0777515	0.938026	0.999981	no
XLOC_029043	XLOC_029043	AC073308.4	chr7:145325353-145325416	hTERT	HER2	OK	9.90434	20.5778	1.05495	-0.651963	0.514425	0.999981	no
XLOC_028552	XLOC_028552	AC073335.5-1	chr7:66017002-66017349	hTERT	HER2	OK	0.751159	0.6152	-0.288062	0.279885	0.779566	0.999981	no
XLOC_029719	XLOC_029719	AC073346.12	chr7:112544017-112545845	hTERT	HER2	OK	47.9436	43.2436	-0.148853	0.373664	0.708655	0.999981	no
XLOC_029397	XLOC_029397	AC073347.3	chr7:55505800-55607694	hTERT	HER2	OK	37.8108	31.2629	-0.274345	0.775453	0.438072	0.999981	no
XLOC_004983	XLOC_004983	AC073366.4	chr10:50557689-50586962	hTERT	HER2	OK	1.11818	0.611902	-0.869781	0.841255	0.400205	0.999981	no
XLOC_017600	XLOC_017600	AC073464.5-1	chr2:94766808-94767690	hTERT	HER2	OK	0.310806	0.166396	-0.901391	0.893982	0.371332	0.999981	no
XLOC_029607	XLOC_029607	AC073468.9	chr7:98613384-98643025	hTERT	HER2	OK	0.318804	0.0877747	-1.86079	1.86446	0.0622569	0.999981	no
XLOC_008428	XLOC_008428	AC073487.34	chr12:54437324-54497773	hTERT	HER2	OK	45.2515	43.9817	-0.0410612	0.107249	0.914592	0.999981	no
XLOC_028750	XLOC_028750	AC073517.6,PRKRIP1	chr7:101791063-101854125	hTERT	HER2	OK	7.29084	6.38036	-0.192447	0.307524	0.758444	0.999981	no
XLOC_015721	XLOC_015721	AC073539.3	chr19:22113197-22113623	hTERT	HER2	OK	2.83888	2.09068	-0.441345	0.566733	0.570896	0.999981	no
XLOC_007610	XLOC_007610	AC073573.27-1	chr12:51822078-51822603	hTERT	HER2	OK	26.4507	21.2195	-0.317913	0.592079	0.553798	0.999981	no
XLOC_007611	XLOC_007611	AC073573.27-2	chr12:51833346-51834541	hTERT	HER2	OK	34.0351	32.9482	-0.0468256	0.118438	0.905721	0.999981	no
XLOC_004629	XLOC_004629	AC073585.8-1	chr10:124633284-124638116	hTERT	HER2	OK	0.956664	0.956034	-0.000951189	0.00109538	0.999126	0.999981	no
XLOC_004630	XLOC_004630	AC073585.8-3	chr10:124643965-124644268	hTERT	HER2	OK	0.912191	0.225921	-2.01351	1.53787	0.124081	0.999981	no
XLOC_005399	XLOC_005399	AC073587.6	chr10:122104416-122104685	hTERT	HER2	OK	0.579745	0.917359	0.662067	-0.527684	0.597719	0.999981	no
XLOC_014207	XLOC_014207	AC073621.1	chr17:17227415-17228051	hTERT	HER2	OK	265.247	305.102	0.201954	-0.586273	0.557692	0.999981	no
XLOC_013375	XLOC_013375	AC073621.3	chr17:17300465-17301298	hTERT	HER2	OK	1.65681	1.13098	-0.550838	0.675341	0.499459	0.999981	no
XLOC_029721	XLOC_029721	AC073626.7	chr7:113724402-113724719	hTERT	HER2	OK	0.114767	0.397239	1.7913	-1.03269	0.301749	0.999981	no
XLOC_008587	XLOC_008587	AC073655.26-2	chr12:93226188-93377895	hTERT	HER2	OK	11.6145	6.36012	-0.868805	1.18691	0.235262	0.999981	no
XLOC_028573	XLOC_028573	AC073841.9	chr7:72345439-72348855	hTERT	HER2	OK	5.58346	5.71812	0.0343823	-0.0558908	0.955429	0.999981	no
XLOC_028713	XLOC_028713	AC073842.5	chr7:99562252-99564056	hTERT	HER2	OK	0.745	0.618889	-0.267559	0.351122	0.725497	0.999981	no
XLOC_022963	XLOC_022963	AC073861.29-2	chr3:102775731-102795969	hTERT	HER2	OK	738.111	645.794	-0.192763	0.391912	0.695123	0.999981	no
XLOC_018945	XLOC_018945	AC073869.5-1	chr2:131897836-131898910	hTERT	HER2	OK	0.852765	0.93348	0.130471	-0.171537	0.863801	0.999981	no
XLOC_018946	XLOC_018946	AC073869.5-18	chr2:131916683-131918908	hTERT	HER2	OK	3.34093	4.06698	0.283707	-0.534165	0.593227	0.999981	no
XLOC_017803	XLOC_017803	AC073869.5-19	chr2:131935059-131935638	hTERT	HER2	OK	4.76651	4.48269	-0.0885687	0.129136	0.89725	0.999981	no
XLOC_018935	XLOC_018935	AC073869.5-2	chr2:131836998-131837763	hTERT	HER2	OK	4.27068	3.09396	-0.46501	0.692384	0.488696	0.999981	no
XLOC_018785	XLOC_018785	AC073995.6-2	chr2:95905441-95956704	hTERT	HER2	OK	0.303331	0.268767	-0.174534	0.228025	0.819626	0.999981	no
XLOC_023250	XLOC_023250	AC074033.18	chr3:170684152-170684502	hTERT	HER2	OK	497.649	573.749	0.205291	-0.594691	0.55205	0.999981	no
XLOC_022978	XLOC_022978	AC074043.12	chr3:108306447-108307782	hTERT	HER2	OK	0.854708	1.2118	0.503646	-0.66268	0.507535	0.999981	no
XLOC_012168	XLOC_012168	AC074051.4-1	chr16:5355797-5356692	hTERT	HER2	OK	0.685891	0.832508	0.279485	-0.353465	0.72374	0.999981	no
XLOC_019136	XLOC_019136	AC074182.6	chr2:184180407-184181098	hTERT	HER2	OK	48.1334	62.3678	0.373762	-0.926009	0.354441	0.999981	no
XLOC_023630	XLOC_023630	AC074378.4	chr4:68924566-68924964	hTERT	HER2	OK	255.423	236.641	-0.11019	0.305749	0.759796	0.999981	no
XLOC_018843	XLOC_018843	AC074387.6	chr2:109852001-109852385	hTERT	HER2	OK	0.446414	0.491232	0.138022	-0.127782	0.898322	0.999981	no
XLOC_022489	XLOC_022489	AC078797.20,FAM131A	chr3:185536414-185546759	hTERT	HER2	OK	3.75062	6.41445	0.774197	-1.3945	0.163167	0.999981	no
XLOC_023253	XLOC_023253	AC078802.14	chr3:170967406-170970377	hTERT	HER2	OK	2.29402	1.13329	-1.01736	1.51375	0.130089	0.999981	no
XLOC_007875	XLOC_007875	AC078819.24-1	chr12:102906895-102968045	hTERT	HER2	OK	151.819	161.897	0.0927225	-0.264741	0.791209	0.999981	no
XLOC_008486	XLOC_008486	AC078872.13	chr12:60388330-60703829	hTERT	HER2	OK	7.41852	13.1392	0.82467	-1.02814	0.303886	0.999981	no
XLOC_007976	XLOC_007976	AC078875.37	chr12:119836613-119837312	hTERT	HER2	OK	3.32805	1.62994	-1.02986	1.42903	0.152997	0.999981	no
XLOC_007739	XLOC_007739	AC078889.20-2	chr12:65025765-65025866	hTERT	HER2	OK	3.98271	0	-1.79769e+308	-1.79769e+308	0.0973667	0.999981	no
XLOC_015710	XLOC_015710	AC078899.1-1	chr19:20229528-20231227	hTERT	HER2	OK	12.9212	9.81106	-0.397256	0.788192	0.430585	0.999981	no
XLOC_007735	XLOC_007735	AC078927.20-1	chr12:64803108-64810800	hTERT	HER2	OK	21.6434	13.3082	-0.701615	0.660622	0.508855	0.999981	no
XLOC_008505	XLOC_008505	AC078927.20-2,TMBIM4	chr12:64816984-64850074	hTERT	HER2	OK	43.0457	31.8726	-0.433553	0.909444	0.363116	0.999981	no
XLOC_008040	XLOC_008040	AC079031.39	chr12:131596272-131598605	hTERT	HER2	OK	5.85661	4.33757	-0.433179	0.826722	0.408395	0.999981	no
XLOC_031008	XLOC_031008	AC079061.8	chr8:110655592-110733798	hTERT	HER2	OK	3.63856	2.31877	-0.650006	1.0563	0.290833	0.999981	no
XLOC_024650	XLOC_024650	AC079080.5-2	chr4:185457275-185457794	hTERT	HER2	OK	1.67677	1.70734	0.026068	-0.0333171	0.973422	0.999981	no
XLOC_011074	XLOC_011074	AC079090.1	chr15:25673621-26018053	hTERT	HER2	OK	0.344307	0.415796	0.272178	-0.290202	0.771661	0.999981	no
XLOC_014425	XLOC_014425	AC079199.2	chr17:35174723-35273967	hTERT	HER2	OK	0.521117	0	-1.79769e+308	-1.79769e+308	0.244878	0.999981	no
XLOC_018520	XLOC_018520	AC079250.1	chr2:47771358-47771889	hTERT	HER2	OK	57.2206	67.5529	0.239482	-0.56976	0.568841	0.999981	no
XLOC_005623	XLOC_005623	AC079296.5	chr11:9073184-9073903	hTERT	HER2	OK	0.37732	0.146327	-1.36659	1.28084	0.200249	0.999981	no
XLOC_019109	XLOC_019109	AC079305.6-2	chr2:177803284-177837663	hTERT	HER2	OK	44.7828	35.834	-0.321617	0.854657	0.392741	0.999981	no
XLOC_019110	XLOC_019110	AC079305.6-3	chr2:177856483-177965661	hTERT	HER2	OK	0.155478	0.288597	0.892347	-1.16106	0.245616	0.999981	no
XLOC_008775	XLOC_008775	AC079315.30	chr12:122812994-122986218	hTERT	HER2	OK	0.262907	0.231791	-0.181731	0.07486	0.940326	0.999981	no
XLOC_011279	XLOC_011279	AC079328.11	chr15:61032424-61033374	hTERT	HER2	OK	4.84487	6.23946	0.364962	-0.611249	0.541035	0.999981	no
XLOC_017630	XLOC_017630	AC079337.5	chr2:97739227-97978786	hTERT	HER2	OK	23.6693	24.037	0.0222438	-0.0291198	0.976769	0.999981	no
XLOC_019202	XLOC_019202	AC079354.4	chr2:202774347-202774668	hTERT	HER2	OK	0.381983	0.21503	-0.828973	0.525536	0.59921	0.999981	no
XLOC_007513	XLOC_007513	AC079460.19-1	chr12:36817714-36818197	hTERT	HER2	OK	45.6861	43.97	-0.0552341	0.115789	0.90782	0.999981	no
XLOC_008563	XLOC_008563	AC079598.13-2	chr12:86701355-86702467	hTERT	HER2	OK	0.217161	0.41654	0.939692	-1.03059	0.302733	0.999981	no
XLOC_024614	XLOC_024614	AC079768.8	chr4:170948945-170949428	hTERT	HER2	OK	6.39327	8.93985	0.483697	-0.728491	0.466313	0.999981	no
XLOC_017771	XLOC_017771	AC079776.5-3	chr2:130466922-130468083	hTERT	HER2	OK	0.273707	0.195265	-0.4872	0.491752	0.622895	0.999981	no
XLOC_018317	XLOC_018317	AC079782.6	chr2:9264344-9481094	hTERT	HER2	OK	2.32677	2.2837	-0.026953	0.00365297	0.997085	0.999981	no
XLOC_024625	XLOC_024625	AC079789.7-1	chr4:174773661-174774632	hTERT	HER2	OK	1.30146	1.44686	0.152789	-0.207866	0.835334	0.999981	no
XLOC_024626	XLOC_024626	AC079789.7-2	chr4:174791777-174792097	hTERT	HER2	OK	16.4507	12.2597	-0.424226	0.641642	0.521105	0.999981	no
XLOC_028764	XLOC_028764	AC079796.5	chr7:103756463-104183203	hTERT	HER2	OK	10.3855	8.91399	-0.220431	0.286944	0.774155	0.999981	no
XLOC_018162	XLOC_018162	AC079834.8-1	chr2:222165407-222165791	hTERT	HER2	OK	1.63818	1.56959	-0.0617109	0.0755084	0.93981	0.999981	no
XLOC_029178	XLOC_029178	AC079882.6	chr7:6840975-6841911	hTERT	HER2	OK	0.271842	0.117862	-1.20567	0.990248	0.322053	0.999981	no
XLOC_007709	XLOC_007709	AC079905.28	chr12:58492192-58492624	hTERT	HER2	OK	0.95939	1.50483	0.649413	-0.767992	0.442492	0.999981	no
XLOC_022196	XLOC_022196	AC079944.17	chr3:115040446-115148710	hTERT	HER2	OK	6.50039	6.19175	-0.0701791	0.0909305	0.927548	0.999981	no
XLOC_008783	XLOC_008783	AC079949.45	chr12:126216405-126216940	hTERT	HER2	OK	966.529	938.143	-0.0430052	0.123805	0.901469	0.999981	no
XLOC_013627	XLOC_013627	AC080112.15-1	chr17:35777728-35778219	hTERT	HER2	OK	0.91024	1.65895	0.865955	-1.01969	0.307877	0.999981	no
XLOC_023103	XLOC_023103	AC083799.17-2	chr3:130849326-131081999	hTERT	HER2	OK	5.28414	5.22219	-0.0170142	0.00932989	0.992556	0.999981	no
XLOC_030865	XLOC_030865	AC083837.4	chr8:79807563-79880313	hTERT	HER2	OK	3.83495	4.22961	0.141317	-0.247902	0.80421	0.999981	no
XLOC_031098	XLOC_031098	AC083841.9,LYNX1	chr8:143842761-143856641	hTERT	HER2	OK	0.661884	0.516813	-0.356936	0.295641	0.767504	0.999981	no
XLOC_022597	XLOC_022597	AC083855.3	chr3:11250938-11251366	hTERT	HER2	OK	1.62244	2.38634	0.556638	-0.697047	0.485774	0.999981	no
XLOC_017547	XLOC_017547	AC083899.6	chr2:87253692-87277489	hTERT	HER2	OK	6.89326	6.22996	-0.145963	0.273862	0.78419	0.999981	no
XLOC_023105	XLOC_023105	AC083906.23	chr3:131299316-131313005	hTERT	HER2	OK	0.645132	1.27037	0.977584	-1.41488	0.157104	0.999981	no
XLOC_030817	XLOC_030817	AC083928.11,MYBL1	chr8:67636967-67693680	hTERT	HER2	OK	7.01435	6.34395	-0.144928	0.159774	0.873059	0.999981	no
XLOC_017294	XLOC_017294	AC083939.1	chr2:35550285-35550411	hTERT	HER2	OK	0.842271	0.00403535	-7.70545	0.380012	0.703936	0.999981	no
XLOC_007985	XLOC_007985	AC084018.28-2	chr12:120699392-120715977	hTERT	HER2	OK	4.87768	5.18931	0.0893498	-0.0635782	0.949306	0.999981	no
XLOC_008754	XLOC_008754	AC084018.28-3	chr12:120718105-120718831	hTERT	HER2	OK	0.581596	0.535649	-0.118728	0.134605	0.892924	0.999981	no
XLOC_012412	XLOC_012412	AC084058.6-1	chr16:50237202-50238192	hTERT	HER2	OK	31.1365	34.3706	0.142569	-0.33859	0.734919	0.999981	no
XLOC_030444	XLOC_030444	AC084123.9	chr8:128875960-128893866	hTERT	HER2	OK	7.99851	12.8033	0.678714	-0.906972	0.364421	0.999981	no
XLOC_031131	XLOC_031131	AC084125.9-1	chr8:145624998-145703357	hTERT	HER2	OK	3.96106	3.26074	-0.280686	0.290801	0.771203	0.999981	no
XLOC_031136	XLOC_031136	AC084125.9-2	chr8:145725370-145804869	hTERT	HER2	OK	2.90604	3.42976	0.239053	-0.500831	0.61649	0.999981	no
XLOC_022152	XLOC_022152	AC084198.31-2	chr3:102850980-102879121	hTERT	HER2	OK	3.80288	4.08852	0.104488	-0.0663843	0.947072	0.999981	no
XLOC_007866	XLOC_007866	AC084398.25-3	chr12:100795235-100841530	hTERT	HER2	OK	6.76992	5.22176	-0.374603	0.796761	0.42559	0.999981	no
XLOC_007960	XLOC_007960	AC084880.12	chr12:118117031-118117582	hTERT	HER2	OK	16.7467	19.0397	0.185128	-0.37068	0.710876	0.999981	no
XLOC_012772	XLOC_012772	AC087190.5-2	chr16:9157970-9158239	hTERT	HER2	OK	0.650823	0.516542	-0.33338	0.248272	0.803924	0.999981	no
XLOC_030624	XLOC_030624	AC087203.12	chr8:12327493-12338223	hTERT	HER2	OK	3.93043	7.11154	0.855474	-1.39131	0.164131	0.999981	no
XLOC_007452	XLOC_007452	AC087242.10	chr12:18727382-18782258	hTERT	HER2	OK	10.3544	10.5685	0.0295314	-0.0610831	0.951293	0.999981	no
XLOC_029988	XLOC_029988	AC087269.5	chr8:8597318-8598197	hTERT	HER2	OK	0.811185	0.300187	-1.43417	1.32961	0.183648	0.999981	no
XLOC_030121	XLOC_030121	AC087343.4	chr8:34851283-34851695	hTERT	HER2	OK	0.378112	0.315459	-0.261363	0.218692	0.82689	0.999981	no
XLOC_013304	XLOC_013304	AC087388.9	chr17:7562745-7677783	hTERT	HER2	OK	2.28898	2.58814	0.177209	-0.153184	0.878253	0.999981	no
XLOC_006484	XLOC_006484	AC087441.9-1	chr11:3833508-4071013	hTERT	HER2	OK	0.660776	0.947825	0.52046	-0.0876314	0.93017	0.999981	no
XLOC_013461	XLOC_013461	AC087499.5	chr17:20456586-20457913	hTERT	HER2	OK	0.755193	0.706315	-0.0965327	0.125774	0.899911	0.999981	no
XLOC_005753	XLOC_005753	AC087521.10-1	chr11:43858970-43898389	hTERT	HER2	OK	0.447889	0.183382	-1.28829	0.452928	0.650601	0.999981	no
XLOC_031005	XLOC_031005	AC087620.6	chr8:109373754-109373838	hTERT	HER2	OK	73.6971	28.7465	-1.35822	1.61761	0.105748	0.999981	no
XLOC_011797	XLOC_011797	AC087632.10,KIAA0101	chr15:62444265-62460755	hTERT	HER2	OK	36.6135	47.0414	0.361553	-0.861287	0.38908	0.999981	no
XLOC_014530	XLOC_014530	AC087650.12-3,AC087650.12-4	chr17:38810459-38822096	hTERT	HER2	OK	0.223732	0.52909	1.24174	-1.29209	0.196327	0.999981	no
XLOC_030329	XLOC_030329	AC087752.12-1	chr8:95904709-95976660	hTERT	HER2	OK	0.30585	0.123146	-1.31245	0.114305	0.908996	0.999981	no
XLOC_030062	XLOC_030062	AC087854.11-1	chr8:22354540-22454580	hTERT	HER2	OK	2.69521	2.89376	0.102546	-0.0649396	0.948222	0.999981	no
XLOC_008501	XLOC_008501	AC090023.20	chr12:64326033-64326505	hTERT	HER2	OK	0.962651	1.99628	1.05223	-1.31919	0.187105	0.999981	no
XLOC_005673	XLOC_005673	AC090099.14-1	chr11:18187407-18191685	hTERT	HER2	OK	0.282224	0.182781	-0.626721	0.726946	0.467259	0.999981	no
XLOC_030191	XLOC_030191	AC090186.7	chr8:52892695-52936350	hTERT	HER2	OK	0.79455	0.668514	-0.249181	0.0441093	0.964817	0.999981	no
XLOC_014996	XLOC_014996	AC090206.7	chr18:22288871-22463204	hTERT	HER2	OK	2.77199	2.51462	-0.140579	0.0978965	0.922015	0.999981	no
XLOC_013413	XLOC_013413	AC090286.2	chr17:18700366-18775306	hTERT	HER2	OK	0.702947	0.633919	-0.149117	0.0442104	0.964737	0.999981	no
XLOC_015329	XLOC_015329	AC090324.7	chr18:53835900-53837291	hTERT	HER2	OK	7.06832	7.04692	-0.00437474	0.00755956	0.993968	0.999981	no
XLOC_015064	XLOC_015064	AC090340.6	chr18:53253914-53309527	hTERT	HER2	OK	0	0.351168	1.79769e+308	1.79769e+308	0.359953	0.999981	no
XLOC_015131	XLOC_015131	AC090360.9	chr18:75873834-75874053	hTERT	HER2	OK	389.564	369.007	-0.0782142	0.201786	0.840084	0.999981	no
XLOC_015336	XLOC_015336	AC090377.15-3	chr18:55828200-55829355	hTERT	HER2	OK	0.152797	0.369025	1.27211	-1.35138	0.176575	0.999981	no
XLOC_015337	XLOC_015337	AC090377.15-4	chr18:55834986-55835654	hTERT	HER2	OK	6.50887	8.8953	0.450637	-0.734586	0.462592	0.999981	no
XLOC_023289	XLOC_023289	AC090425.15-1	chr3:180805268-180824981	hTERT	HER2	OK	0	1.42561	1.79769e+308	1.79769e+308	0.453073	0.999981	no
XLOC_022455	XLOC_022455	AC090425.15-2	chr3:180826316-180826851	hTERT	HER2	OK	0.982356	0.756646	-0.376627	0.373022	0.709132	0.999981	no
XLOC_005533	XLOC_005533	AC090587.1	chr11:3775717-3804177	hTERT	HER2	OK	17.0188	18.386	0.111477	-0.241698	0.809015	0.999981	no
XLOC_011552	XLOC_011552	AC090602.16	chr15:22619886-22776293	hTERT	HER2	OK	6.89913	9.49141	0.460208	-0.414467	0.678532	0.999981	no
XLOC_008503	XLOC_008503	AC090673.5-1	chr12:64438069-64646335	hTERT	HER2	OK	0.2628	0.303117	0.205909	-0.0422246	0.96632	0.999981	no
XLOC_007789	XLOC_007789	AC090680.11	chr12:82069240-82070100	hTERT	HER2	OK	0.559545	0.458319	-0.287902	0.347393	0.728296	0.999981	no
XLOC_011837	XLOC_011837	AC090734.6,ANP32A	chr15:66845403-66900277	hTERT	HER2	OK	94.116	130.084	0.466933	-1.1117	0.266268	0.999981	no
XLOC_015221	XLOC_015221	AC090772.9-3	chr18:19826734-19969606	hTERT	HER2	OK	1.1683	0.333615	-1.80815	0.301051	0.763376	0.999981	no
XLOC_013466	XLOC_013466	AC090774.3	chr17:20684951-20688162	hTERT	HER2	OK	2.0376	1.43373	-0.507097	0.676218	0.498902	0.999981	no
XLOC_011263	XLOC_011263	AC091046.2-1	chr15:56675801-56829469	hTERT	HER2	OK	2.24208	2.52153	0.16946	-0.0667905	0.946748	0.999981	no
XLOC_030832	XLOC_030832	AC091047.10-1	chr8:70747128-70909762	hTERT	HER2	OK	2511.38	2323.49	-0.112189	0.298892	0.765022	0.999981	no
XLOC_013708	XLOC_013708	AC091132.16-1	chr17:40934467-40967414	hTERT	HER2	OK	1.41972	1.33158	-0.0924694	0.0277475	0.977864	0.999981	no
XLOC_014571	XLOC_014571	AC091132.16-2,AC091132.16-3,LRRC37A4	chr17:40934467-40967414	hTERT	HER2	OK	3.19894	2.60618	-0.295656	0.382383	0.702177	0.999981	no
XLOC_030752	XLOC_030752	AC091189.4	chr8:47070735-47071340	hTERT	HER2	OK	0.349038	0.0626637	-2.47768	1.50513	0.132292	0.999981	no
XLOC_006440	XLOC_006440	AC091196.6	chr11:1447263-1465804	hTERT	HER2	OK	11.2561	10.3724	-0.117967	0.237402	0.812345	0.999981	no
XLOC_014679	XLOC_014679	AC091271.8,PTRH2	chr17:55129449-55139638	hTERT	HER2	OK	30.0366	30.381	0.0164442	-0.0364776	0.970902	0.999981	no
XLOC_015111	XLOC_015111	AC091305.9	chr18:66248446-66249338	hTERT	HER2	OK	0.521442	0.272024	-0.938773	0.99338	0.320525	0.999981	no
XLOC_025495	XLOC_025495	AC091435.3-2	chr5:38848752-38859954	hTERT	HER2	OK	0.402668	0.123345	-1.7069	0.762106	0.445997	0.999981	no
XLOC_029380	XLOC_029380	AC091439.5-2	chr7:45731306-45731691	hTERT	HER2	OK	0.289279	0.142247	-1.02406	0.55938	0.575902	0.999981	no
XLOC_029381	XLOC_029381	AC091439.5-3	chr7:45734298-45771955	hTERT	HER2	OK	2.83477	3.1021	0.130016	-0.190529	0.848894	0.999981	no
XLOC_012003	XLOC_012003	AC091544.11-1	chr15:91078041-91078429	hTERT	HER2	OK	20.2122	26.2686	0.378116	-0.672889	0.501018	0.999981	no
XLOC_011487	XLOC_011487	AC091544.11-2	chr15:91055980-91057109	hTERT	HER2	OK	19.2709	20.1152	0.0618656	-0.135765	0.892007	0.999981	no
XLOC_011545	XLOC_011545	AC091565.10-1	chr15:20833721-20878094	hTERT	HER2	OK	6.72181	4.67675	-0.523344	1.23176	0.218037	0.999981	no
XLOC_034411	XLOC_034411	AC091807.4-1	chrX:40103379-40104926	hTERT	HER2	OK	0.948136	0.951008	0.00436463	-0.00595382	0.99525	0.999981	no
XLOC_025413	XLOC_025413	AC091849.2	chr5:1625242-1646257	hTERT	HER2	OK	9.35299	9.9147	0.0841412	-0.148189	0.882194	0.999981	no
XLOC_025386	XLOC_025386	AC091874.4-1	chr5:180341878-180342217	hTERT	HER2	OK	0.263642	0.000752001	-8.45363	0.562141	0.57402	0.999981	no
XLOC_025994	XLOC_025994	AC091980.4-1	chr5:170704652-170705239	hTERT	HER2	OK	0.315595	0.602482	0.932841	-0.960733	0.336686	0.999981	no
XLOC_025745	XLOC_025745	AC091981.4	chr5:114755295-114755448	hTERT	HER2	OK	0.517879	0.0290232	-4.15734	0.721504	0.4706	0.999981	no
XLOC_025940	XLOC_025940	AC091982.3-1	chr5:151125652-151125993	hTERT	HER2	OK	2.02205	2.19787	0.120286	-0.142001	0.887079	0.999981	no
XLOC_029891	XLOC_029891	AC092025.3	chr7:149840678-149841666	hTERT	HER2	OK	0.490417	0.619665	0.33748	-0.398119	0.690542	0.999981	no
XLOC_017017	XLOC_017017	AC092070.2-1	chr19:58419035-58419949	hTERT	HER2	OK	32.3776	40.3256	0.316698	-0.726284	0.467665	0.999981	no
XLOC_012716	XLOC_012716	AC092117.4-1	chr16:2670681-2670873	hTERT	HER2	OK	2.41801	2.70734	0.163053	-0.16717	0.867236	0.999981	no
XLOC_013110	XLOC_013110	AC092128.3	chr16:72532591-72532924	hTERT	HER2	OK	0.406112	0.202492	-1.00401	0.702487	0.482375	0.999981	no
XLOC_013198	XLOC_013198	AC092143.4-1	chr16:88565267-88565809	hTERT	HER2	OK	1.85483	1.39524	-0.410781	0.531239	0.595253	0.999981	no
XLOC_012647	XLOC_012647	AC092143.4-2	chr16:88508025-88510383	hTERT	HER2	OK	0.115694	0.307606	1.41076	-1.56819	0.116836	0.999981	no
XLOC_013197	XLOC_013197	AC092143.4-3	chr16:88564017-88564383	hTERT	HER2	OK	2.31426	2.27992	-0.0215711	0.0269597	0.978492	0.999981	no
XLOC_018590	XLOC_018590	AC092155.1	chr2:62613221-62613698	hTERT	HER2	OK	0.107594	0.337861	1.65084	-1.11065	0.266719	0.999981	no
XLOC_018592	XLOC_018592	AC092155.3	chr2:62641696-62642062	hTERT	HER2	OK	0.680621	1.27093	0.900961	-0.900471	0.36787	0.999981	no
XLOC_019363	XLOC_019363	AC092165.4	chr2:233120923-233123546	hTERT	HER2	OK	0.364279	0.475432	0.384196	-0.50654	0.612478	0.999981	no
XLOC_029101	XLOC_029101	AC092180.5-1	chr7:152077001-152077741	hTERT	HER2	OK	0.401689	0.831795	1.05015	-1.15623	0.247588	0.999981	no
XLOC_034416	XLOC_034416	AC092268.4	chrX:40620752-40680071	hTERT	HER2	OK	60.8521	74.1514	0.285167	-0.737632	0.460738	0.999981	no
XLOC_025713	XLOC_025713	AC092278.3-1	chr5:99425833-99431662	hTERT	HER2	OK	0.278881	0.22932	-0.28229	0.215474	0.829398	0.999981	no
XLOC_016640	XLOC_016640	AC092279.2-2	chr19:23975914-23976005	hTERT	HER2	OK	18775.2	14660.4	-0.356901	1.03625	0.300083	0.999981	no
XLOC_015816	XLOC_015816	AC092296.2-2	chr19:41513190-41513289	hTERT	HER2	OK	3.77922	0	-1.79769e+308	-1.79769e+308	0.0973667	0.999981	no
XLOC_012955	XLOC_012955	AC092368.3-1	chr16:45217816-45218654	hTERT	HER2	OK	11.4967	6.45431	-0.832885	1.38904	0.164822	0.999981	no
XLOC_024867	XLOC_024867	AC092373.2-1	chr5:65903642-65904107	hTERT	HER2	OK	0.447663	0.92798	1.05168	-1.04899	0.294184	0.999981	no
XLOC_012850	XLOC_012850	AC092375.4-1	chr16:21715903-21727638	hTERT	HER2	OK	0.34513	0.169965	-1.0219	1.27835	0.201125	0.999981	no
XLOC_012851	XLOC_012851	AC092375.4-2	chr16:21753539-21776240	hTERT	HER2	OK	2.65124	3.32473	0.326568	-0.228545	0.819223	0.999981	no
XLOC_012852	XLOC_012852	AC092375.4-3	chr16:21800672-21809609	hTERT	HER2	OK	2.00625	1.27175	-0.65768	0.946418	0.343935	0.999981	no
XLOC_012853	XLOC_012853	AC092375.4-4	chr16:21814291-21822285	hTERT	HER2	OK	3.56594	3.4417	-0.0511629	0.0729573	0.94184	0.999981	no
XLOC_012854	XLOC_012854	AC092375.4-5	chr16:21822946-21837978	hTERT	HER2	OK	1.07535	0.748792	-0.522165	0.69147	0.48927	0.999981	no
XLOC_022067	XLOC_022067	AC092416.3	chr3:68138459-68689160	hTERT	HER2	OK	4.10993	6.26907	0.609138	-0.859863	0.389865	0.999981	no
XLOC_023512	XLOC_023512	AC092436.5-1	chr4:25234054-25234195	hTERT	HER2	OK	0	0.563827	1.79769e+308	1.79769e+308	0.153584	0.999981	no
XLOC_024138	XLOC_024138	AC092436.5-6	chr4:25358147-25474232	hTERT	HER2	OK	4.65741	3.9537	-0.236323	0.477732	0.632841	0.999981	no
XLOC_024071	XLOC_024071	AC092437.4-1	chr4:4946809-4947801	hTERT	HER2	OK	0.816123	1.73676	1.08954	-1.42169	0.155117	0.999981	no
XLOC_029407	XLOC_029407	AC092447.5	chr7:56603092-56604450	hTERT	HER2	OK	2.39553	2.26058	-0.0836549	0.114405	0.908917	0.999981	no
XLOC_000877	XLOC_000877	AC092506.3	chr1:104417154-104417682	hTERT	HER2	OK	0.803254	1.03097	0.360076	-0.423222	0.672133	0.999981	no
XLOC_029463	XLOC_029463	AC092536.3-1,AC092536.3-2	chr7:71677438-71936739	hTERT	HER2	OK	1.1335	1.02991	-0.138259	0.201346	0.840428	0.999981	no
XLOC_029155	XLOC_029155	AC092610.1-1	chr7:4805265-4889861	hTERT	HER2	OK	0.389853	0.392809	0.0108972	-0.00822219	0.99344	0.999981	no
XLOC_023832	XLOC_023832	AC092656.1-1	chr4:120353238-120435239	hTERT	HER2	OK	5.96079	4.42172	-0.430895	0.0877474	0.930077	0.999981	no
XLOC_023726	XLOC_023726	AC092658.2	chr4:88301237-88360698	hTERT	HER2	OK	6.08852	6.44811	0.0827859	-0.086801	0.93083	0.999981	no
XLOC_024452	XLOC_024452	AC092661.2	chr4:118715700-118716712	hTERT	HER2	OK	1.64223	2.30803	0.491001	-0.688538	0.491114	0.999981	no
XLOC_017870	XLOC_017870	AC092662.2-3	chr2:155828770-155828839	hTERT	HER2	OK	9.49742	1.00506	-3.24026	0.892891	0.371916	0.999981	no
XLOC_018847	XLOC_018847	AC092664.2	chr2:110326394-110337806	hTERT	HER2	OK	3.6518	3.16873	-0.204702	0.344665	0.730346	0.999981	no
XLOC_012870	XLOC_012870	AC092725.3	chr16:27052304-27054001	hTERT	HER2	OK	1.92835	2.39084	0.310154	-0.466178	0.641088	0.999981	no
XLOC_003654	XLOC_003654	AC092809.2-1	chr1:222429800-222430031	hTERT	HER2	OK	9.79191	12.1556	0.311959	-0.436383	0.662559	0.999981	no
XLOC_003587	XLOC_003587	AC092814.2-1	chr1:210275753-210344809	hTERT	HER2	OK	0.933466	0.659193	-0.501897	0.0540748	0.956876	0.999981	no
XLOC_017180	XLOC_017180	AC092843.1	chr2:17429838-17431165	hTERT	HER2	OK	1.83555	1.52067	-0.2715	0.391899	0.695133	0.999981	no
XLOC_011773	XLOC_011773	AC092868.2-2	chr15:57480713-57481495	hTERT	HER2	OK	0.604323	1.13264	0.906297	-1.11862	0.2633	0.999981	no
XLOC_023066	XLOC_023066	AC092903.11-2	chr3:127118162-127138572	hTERT	HER2	OK	0.349627	0.592005	0.759792	-0.186376	0.85215	0.999981	no
XLOC_022208	XLOC_022208	AC092981.3-1	chr3:120495909-120619254	hTERT	HER2	OK	0.971531	0.794712	-0.289827	0.505202	0.613417	0.999981	no
XLOC_029792	XLOC_029792	AC093106.3-1	chr7:130997244-130997923	hTERT	HER2	OK	66.9176	59.9699	-0.158146	0.41374	0.679064	0.999981	no
XLOC_029793	XLOC_029793	AC093106.3-2	chr7:131089044-131089320	hTERT	HER2	OK	5.32492	6.76541	0.345419	-0.455148	0.649003	0.999981	no
XLOC_028578	XLOC_028578	AC093168.3	chr7:72881477-72882364	hTERT	HER2	OK	0.256224	0.302982	0.241827	-0.243774	0.807406	0.999981	no
XLOC_016710	XLOC_016710	AC093227.3	chr19:42876026-42876305	hTERT	HER2	OK	0.264049	0.131938	-1.00094	0.554537	0.579211	0.999981	no
XLOC_024918	XLOC_024918	AC093251.2-1	chr5:75708255-75708723	hTERT	HER2	OK	2.4235	2.24534	-0.110156	0.140703	0.888105	0.999981	no
XLOC_024908	XLOC_024908	AC093283.3-1	chr5:72957738-73211774	hTERT	HER2	OK	12.1349	8.92954	-0.442505	1.07621	0.281835	0.999981	no
XLOC_024909	XLOC_024909	AC093283.3-2	chr5:73215338-73272768	hTERT	HER2	OK	13.2255	9.69046	-0.448684	1.03394	0.301163	0.999981	no
XLOC_025685	XLOC_025685	AC093311.2-1	chr5:93880682-94059082	hTERT	HER2	OK	174.97	73.9748	-1.242	0.368879	0.712218	0.999981	no
XLOC_023452	XLOC_023452	AC093323.3	chr4:6726071-6728674	hTERT	HER2	OK	6.49833	8.37322	0.365714	-0.769547	0.441569	0.999981	no
XLOC_011830	XLOC_011830	AC093334.4	chr15:65080205-65080477	hTERT	HER2	OK	0.000839904	0.356461	8.7293	-0.483543	0.62871	0.999981	no
XLOC_012867	XLOC_012867	AC093509.3-1	chr16:25610847-26055070	hTERT	HER2	OK	3.17183	5.08188	0.680048	-0.85203	0.394197	0.999981	no
XLOC_025676	XLOC_025676	AC093510.2	chr5:89789777-89806341	hTERT	HER2	OK	4.33481	5.88102	0.440096	-0.921814	0.356626	0.999981	no
XLOC_012713	XLOC_012713	AC093525.3	chr16:2527970-2593190	hTERT	HER2	OK	0.969778	0.82849	-0.22717	0.152105	0.879104	0.999981	no
XLOC_018022	XLOC_018022	AC093590.2	chr2:200232534-200233665	hTERT	HER2	OK	0.785808	0.926707	0.237938	-0.307826	0.758215	0.999981	no
XLOC_024501	XLOC_024501	AC093602.5-3	chr4:140198320-140317822	hTERT	HER2	OK	72.6514	84.5279	0.218438	-0.458428	0.646645	0.999981	no
XLOC_017551	XLOC_017551	AC093616.5	chr2:87828720-87906586	hTERT	HER2	OK	12.0699	0	-1.79769e+308	-1.79769e+308	0.425596	0.999981	no
XLOC_029159	XLOC_029159	AC093620.3	chr7:5312951-5431571	hTERT	HER2	OK	0.628671	0.70454	0.164377	-0.0242551	0.980649	0.999981	no
XLOC_028557	XLOC_028557	AC093693.4	chr7:68165301-68165724	hTERT	HER2	OK	59.6969	48.1223	-0.31095	0.66658	0.50504	0.999981	no
XLOC_018948	XLOC_018948	AC093724.3	chr2:132196417-132241449	hTERT	HER2	OK	28.1595	25.3554	-0.151331	0.351256	0.725396	0.999981	no
XLOC_029106	XLOC_029106	AC093726.6	chr7:154351159-154425727	hTERT	HER2	OK	0.797644	0.728403	-0.131007	0.0492284	0.960737	0.999981	no
XLOC_028255	XLOC_028255	AC093734.3-1,MAFK	chr7:1536866-1562592	hTERT	HER2	OK	13.6618	15.2118	0.155042	-0.372454	0.709555	0.999981	no
XLOC_029141	XLOC_029141	AC093734.3-2	chr7:1536866-1562592	hTERT	HER2	OK	2.59438	1.10134	-1.23612	0.555432	0.578599	0.999981	no
XLOC_024458	XLOC_024458	AC093752.2-1	chr4:120547422-120547967	hTERT	HER2	OK	1.7708	1.46808	-0.270471	0.334506	0.737998	0.999981	no
XLOC_029600	XLOC_029600	AC093799.2-1	chr7:97760006-97868316	hTERT	HER2	OK	324.648	320.8	-0.0172012	0.0444954	0.96451	0.999981	no
XLOC_029602	XLOC_029602	AC093799.2-3	chr7:97921360-97921884	hTERT	HER2	OK	0.113595	0.267195	1.234	-0.893294	0.3717	0.999981	no
XLOC_024468	XLOC_024468	AC093816.3	chr4:122469246-122521631	hTERT	HER2	OK	0.485504	0.931088	0.939435	-0.433891	0.664367	0.999981	no
XLOC_024353	XLOC_024353	AC093827.3	chr4:88089841-88090258	hTERT	HER2	OK	71.5488	76.8014	0.102204	-0.228146	0.819533	0.999981	no
XLOC_024535	XLOC_024535	AC093835.3-3	chr4:148778783-148824764	hTERT	HER2	OK	3.71253	3.35847	-0.144596	0.276728	0.781989	0.999981	no
XLOC_017805	XLOC_017805	AC093838.3-2	chr2:131967132-131995615	hTERT	HER2	OK	6.95807	4.90017	-0.505857	1.11554	0.264621	0.999981	no
XLOC_023996	XLOC_023996	AC093844.3-3	chr4:184539669-184539852	hTERT	HER2	OK	0	0.259743	1.79769e+308	1.79769e+308	0.160518	0.999981	no
XLOC_019267	XLOC_019267	AC093850.2	chr2:216377705-216377949	hTERT	HER2	OK	1.21288	0.836021	-0.536831	0.469357	0.638814	0.999981	no
XLOC_024019	XLOC_024019	AC093909.2	chr4:189896499-189897680	hTERT	HER2	OK	5.17884	3.51543	-0.558928	0.887499	0.37481	0.999981	no
XLOC_024125	XLOC_024125	AC093917.3	chr4:22303687-22430289	hTERT	HER2	OK	72.6497	64.4767	-0.172178	0.410016	0.681794	0.999981	no
XLOC_021953	XLOC_021953	AC094020.2	chr3:46996176-47026197	hTERT	HER2	OK	8.85573	9.83775	0.151717	-0.326861	0.743773	0.999981	no
XLOC_025453	XLOC_025453	AC094103.2	chr5:20339910-20341319	hTERT	HER2	OK	1.13247	0.73143	-0.630674	0.844981	0.398121	0.999981	no
XLOC_024998	XLOC_024998	AC094106.3-1	chr5:97702583-97702893	hTERT	HER2	OK	1.04842	0.440365	-1.25144	1.07029	0.284487	0.999981	no
XLOC_033379	XLOC_033379	AC096506.5	chrX:31042728-33267479	hTERT	HER2	OK	0.871003	1.02012	0.227986	-0.0993959	0.920824	0.999981	no
XLOC_000474	XLOC_000474	AC096540.2	chr1:42414796-42574135	hTERT	HER2	OK	0.390205	0	-1.79769e+308	-1.79769e+308	0.452148	0.999981	no
XLOC_028306	XLOC_028306	AC096553.4	chr7:9621132-9622138	hTERT	HER2	OK	2.20785	1.8509	-0.254412	0.354412	0.72303	0.999981	no
XLOC_003517	XLOC_003517	AC096645.2-1	chr1:202139473-202139770	hTERT	HER2	OK	12.9409	11.8835	-0.122978	0.177721	0.858942	0.999981	no
XLOC_018838	XLOC_018838	AC096663.1-1,AC096663.1-2	chr2:106680218-106681564	hTERT	HER2	OK	900.214	820.574	-0.133635	0.153209	0.878233	0.999981	no
XLOC_023629	XLOC_023629	AC096727.3-1	chr4:68586856-68587963	hTERT	HER2	OK	3.40748	4.02831	0.241468	-0.388584	0.697584	0.999981	no
XLOC_023972	XLOC_023972	AC096741.3	chr4:170251981-170428824	hTERT	HER2	OK	0.26298	0.135789	-0.95359	0.15654	0.875607	0.999981	no
XLOC_024343	XLOC_024343	AC096768.3-2,FAM175A	chr4:84596195-84625314	hTERT	HER2	OK	3.11877	3.84886	0.303453	-0.340478	0.733496	0.999981	no
XLOC_018095	XLOC_018095	AC096772.3-1	chr2:208254558-208255002	hTERT	HER2	OK	15.9078	17.3635	0.126324	-0.221828	0.824448	0.999981	no
XLOC_019231	XLOC_019231	AC096772.3-2	chr2:208394258-208395738	hTERT	HER2	OK	1.34896	1.20595	-0.161671	0.213588	0.830868	0.999981	no
XLOC_022830	XLOC_022830	AC096887.2	chr3:53099054-53099429	hTERT	HER2	OK	0.801646	1.09687	0.452356	-0.489139	0.624743	0.999981	no
XLOC_000823	XLOC_000823	AC097059.2	chr1:94540181-94541169	hTERT	HER2	OK	0.482831	0.316778	-0.608046	0.672059	0.501546	0.999981	no
XLOC_022323	XLOC_022323	AC097103.8	chr3:140695598-140695911	hTERT	HER2	OK	0.46883	0.123056	-1.92975	1.13804	0.255102	0.999981	no
XLOC_021867	XLOC_021867	AC097359.2-3	chr3:37259554-37383240	hTERT	HER2	OK	37.351	41.3247	0.145856	-0.233702	0.815216	0.999981	no
XLOC_013224	XLOC_013224	AC097370.10-1	chr17:2886980-2887437	hTERT	HER2	OK	9.30482	5.23129	-0.830812	1.20842	0.226885	0.999981	no
XLOC_023459	XLOC_023459	AC097382.3-1	chr4:7096056-7110580	hTERT	HER2	OK	6.25501	5.035	-0.313019	0.717729	0.472925	0.999981	no
XLOC_023865	XLOC_023865	AC097514.3	chr4:138588690-138589105	hTERT	HER2	OK	0.778609	1.13185	0.539714	-0.595312	0.551635	0.999981	no
XLOC_024670	XLOC_024670	AC097521.2-1	chr4:188793448-188793581	hTERT	HER2	OK	0	0.751376	1.79769e+308	1.79769e+308	0.160518	0.999981	no
XLOC_018972	XLOC_018972	AC097523.4	chr2:138762068-138762767	hTERT	HER2	OK	4.92891	4.02795	-0.291224	0.436244	0.66266	0.999981	no
XLOC_018954	XLOC_018954	AC097532.3-1	chr2:132755116-132755208	hTERT	HER2	OK	3303.08	2679	-0.302117	0.770911	0.440759	0.999981	no
XLOC_024474	XLOC_024474	AC097533.1	chr4:123218444-123218923	hTERT	HER2	OK	2.19095	1.96595	-0.156325	0.201053	0.840657	0.999981	no
XLOC_021847	XLOC_021847	AC097639.2	chr3:32255174-32386815	hTERT	HER2	OK	0.931038	0.203651	-2.19274	0.102157	0.918632	0.999981	no
XLOC_024522	XLOC_024522	AC097658.2-1	chr4:144477237-144610728	hTERT	HER2	OK	1.22357	0.807362	-0.599805	0.237071	0.812602	0.999981	no
XLOC_023703	XLOC_023703	AC097711.1	chr4:81219709-81221297	hTERT	HER2	OK	0.711605	0.471614	-0.593471	0.762705	0.44564	0.999981	no
XLOC_024166	XLOC_024166	AC098591.4-1	chr4:39720931-39836267	hTERT	HER2	OK	2.29881	2.56656	0.158949	-0.139439	0.889103	0.999981	no
XLOC_021934	XLOC_021934	AC098649.2-1	chr3:44888720-44931090	hTERT	HER2	OK	0.604954	0.294975	-1.03624	0.299596	0.764485	0.999981	no
XLOC_022717	XLOC_022717	AC098649.2-2	chr3:44934496-44935005	hTERT	HER2	OK	1.09709	0.757009	-0.535304	0.602154	0.547071	0.999981	no
XLOC_002718	XLOC_002718	AC098691.2	chr1:91498911-91643014	hTERT	HER2	OK	4240.2	3938.17	-0.106606	0.257969	0.796431	0.999981	no
XLOC_017515	XLOC_017515	AC098817.3-8	chr2:82937460-82937757	hTERT	HER2	OK	0.165315	0.260057	0.653608	-0.380599	0.703501	0.999981	no
XLOC_018494	XLOC_018494	AC098824.6	chr2:42906968-42908154	hTERT	HER2	OK	0.727231	0.45401	-0.67969	0.824715	0.409534	0.999981	no
XLOC_018357	XLOC_018357	AC098828.3	chr2:20218874-20219305	hTERT	HER2	OK	0.250323	0.51532	1.04168	-0.849527	0.395588	0.999981	no
XLOC_013364	XLOC_013364	AC098850.1	chr17:16527475-16528266	hTERT	HER2	OK	0.814002	1.02682	0.335074	-0.427679	0.668885	0.999981	no
XLOC_013365	XLOC_013365	AC098850.2-3,CCDC144A	chr17:16534270-16648492	hTERT	HER2	OK	1.60339	1.35804	-0.239598	0.158498	0.874065	0.999981	no
XLOC_014197	XLOC_014197	AC098850.3	chr17:16534270-16648492	hTERT	HER2	OK	1.73415	3.60233	1.0547	-1.15875	0.246558	0.999981	no
XLOC_023866	XLOC_023866	AC098859.2-1	chr4:139701307-139702545	hTERT	HER2	OK	1.10441	1.11474	0.0134243	-0.018349	0.98536	0.999981	no
XLOC_003556	XLOC_003556	AC098935.2-1	chr1:205244776-205244853	hTERT	HER2	OK	3.9131	0	-1.79769e+308	-1.79769e+308	0.164496	0.999981	no
XLOC_024092	XLOC_024092	AC098976.2-1	chr4:9403493-9403583	hTERT	HER2	OK	0	3.94777	1.79769e+308	1.79769e+308	0.0942021	0.999981	no
XLOC_023916	XLOC_023916	AC099339.6	chr4:154068031-154069408	hTERT	HER2	OK	2.46669	2.93873	0.252616	-0.398649	0.690152	0.999981	no
XLOC_017162	XLOC_017162	AC099344.4	chr2:11409203-11409695	hTERT	HER2	OK	0.553054	0.431066	-0.359511	0.34563	0.729621	0.999981	no
XLOC_012518	XLOC_012518	AC099521.2-1,PRMT7	chr16:66902535-66948663	hTERT	HER2	OK	10.503	10.1961	-0.0427784	0.0968244	0.922866	0.999981	no
XLOC_024906	XLOC_024906	AC099522.3	chr5:72840369-72841006	hTERT	HER2	OK	6.31284	4.87518	-0.372834	0.572039	0.567296	0.999981	no
XLOC_012585	XLOC_012585	AC099524.5	chr16:80036394-80302866	hTERT	HER2	OK	39.3106	30.5201	-0.365159	1.03325	0.301486	0.999981	no
XLOC_021819	XLOC_021819	AC099544.2	chr3:23150868-23151301	hTERT	HER2	OK	83.9595	90.9952	0.116096	-0.285748	0.775071	0.999981	no
XLOC_029027	XLOC_029027	AC099548.6	chr7:143138256-143146099	hTERT	HER2	OK	0.412619	0.346565	-0.251684	0.321453	0.747867	0.999981	no
XLOC_017626	XLOC_017626	AC099646.6-1	chr2:97229916-97273331	hTERT	HER2	OK	0.557995	0.450027	-0.31024	0.394106	0.693503	0.999981	no
XLOC_017627	XLOC_017627	AC099646.6-2	chr2:97274706-97279622	hTERT	HER2	OK	1.0046	0.665664	-0.593755	0.648021	0.516971	0.999981	no
XLOC_028513	XLOC_028513	AC099654.5-23	chr7:57265792-57265851	hTERT	HER2	OK	0	3.5919	1.79769e+308	1.79769e+308	0.238196	0.999981	no
XLOC_022713	XLOC_022713	AC099669.2-2	chr3:44516022-44527113	hTERT	HER2	OK	0.649462	0.573184	-0.180246	0.231875	0.816635	0.999981	no
XLOC_022715	XLOC_022715	AC099669.2-3	chr3:44571716-44599975	hTERT	HER2	OK	8.33334	7.56195	-0.140138	0.317157	0.751125	0.999981	no
XLOC_029230	XLOC_029230	AC099759.1	chr7:22425587-22506642	hTERT	HER2	OK	12.9385	10.1267	-0.353499	0.631805	0.527515	0.999981	no
XLOC_022045	XLOC_022045	AC099777.2	chr3:57902584-57903065	hTERT	HER2	OK	1.00278	0.47326	-1.0833	1.13653	0.255733	0.999981	no
XLOC_015297	XLOC_015297	AC100778.5	chr18:45269793-45271812	hTERT	HER2	OK	496.667	533.192	0.102376	-0.293724	0.768969	0.999981	no
XLOC_014846	XLOC_014846	AC100791.15	chr17:75525145-75525587	hTERT	HER2	OK	4.23397	5.35215	0.338109	-0.471454	0.637317	0.999981	no
XLOC_006608	XLOC_006608	AC100865.5-1	chr11:16461856-16462794	hTERT	HER2	OK	0.36886	0.357592	-0.0447558	0.0505047	0.95972	0.999981	no
XLOC_030416	XLOC_030416	AC100872.2	chr8:123752710-123752813	hTERT	HER2	OK	13.2153	1.66571	-2.988	1.83122	0.0670672	0.999981	no
XLOC_000730	XLOC_000730	AC103591.3-2	chr1:78284176-78375697	hTERT	HER2	OK	0.525231	1.54291	1.55463	-1.60807	0.107821	0.999981	no
XLOC_005761	XLOC_005761	AC103681.4	chr11:45072139-45203479	hTERT	HER2	OK	1.09003	0.526134	-1.05086	1.2873	0.197989	0.999981	no
XLOC_030249	XLOC_030249	AC103783.2	chr8:69381348-69381482	hTERT	HER2	OK	2.34387	1.46372	-0.679253	0.465998	0.641217	0.999981	no
XLOC_005701	XLOC_005701	AC103796.3-1	chr11:27784565-27785119	hTERT	HER2	OK	2.09842	2.60114	0.309842	-0.415315	0.677911	0.999981	no
XLOC_006651	XLOC_006651	AC103796.3-2	chr11:27868124-27869156	hTERT	HER2	OK	68.1543	72.6046	0.091257	-0.257457	0.796826	0.999981	no
XLOC_014727	XLOC_014727	AC103810.5-2,PLEKHM1P	chr17:60205838-60263719	hTERT	HER2	OK	1.16438	1.15419	-0.0126876	0.0158584	0.987347	0.999981	no
XLOC_030443	XLOC_030443	AC103819.3-1,MYC	chr8:128816861-128822853	hTERT	HER2	OK	131.479	173.063	0.396462	-0.584742	0.558721	0.999981	no
XLOC_011433	XLOC_011433	AC103965.5	chr15:82540910-82564525	hTERT	HER2	OK	0.881638	0.990768	0.168361	-0.203716	0.838576	0.999981	no
XLOC_024212	XLOC_024212	AC104066.3-1	chr4:53303475-53312539	hTERT	HER2	OK	5.86275	7.48326	0.35209	-0.783481	0.433345	0.999981	no
XLOC_025565	XLOC_025565	AC104113.3,ERCC8	chr5:60205414-60276648	hTERT	HER2	OK	4.84758	5.82924	0.266045	-0.455719	0.648592	0.999981	no
XLOC_025586	XLOC_025586	AC104120.2	chr5:67490801-67491477	hTERT	HER2	OK	10.1297	12.3336	0.284001	-0.516984	0.605167	0.999981	no
XLOC_022867	XLOC_022867	AC104164.2	chr3:60650997-60651492	hTERT	HER2	OK	0.28541	0.289084	0.0184566	-0.0150427	0.987998	0.999981	no
XLOC_030287	XLOC_030287	AC104212.3-2	chr8:81375667-81376271	hTERT	HER2	OK	0.378362	0.256502	-0.560799	0.529389	0.596536	0.999981	no
XLOC_022631	XLOC_022631	AC104297.1	chr3:17888228-17889046	hTERT	HER2	OK	3.31244	5.40365	0.706041	-1.05901	0.289596	0.999981	no
XLOC_021849	XLOC_021849	AC104306.2	chr3:32524450-32524821	hTERT	HER2	OK	0.262767	0.442419	0.75163	-0.611741	0.540709	0.999981	no
XLOC_031035	XLOC_031035	AC104316.3,DERL1	chr8:124094768-124123722	hTERT	HER2	OK	49.1847	42.7824	-0.201192	0.574482	0.565641	0.999981	no
XLOC_030922	XLOC_030922	AC104339.10-1	chr8:93225659-93225728	hTERT	HER2	OK	15.4261	2.46466	-2.64592	1.07781	0.281121	0.999981	no
XLOC_005569	XLOC_005569	AC104389.32	chr11:5230995-5850164	hTERT	HER2	OK	0	0.450747	1.79769e+308	1.79769e+308	0.430957	0.999981	no
XLOC_000715	XLOC_000715	AC104458.2	chr1:76938058-76938846	hTERT	HER2	OK	128.055	157.687	0.300292	-0.863023	0.388125	0.999981	no
XLOC_002704	XLOC_002704	AC104459.2	chr1:89342555-89343038	hTERT	HER2	OK	66.6582	71.9665	0.110543	-0.261233	0.793913	0.999981	no
XLOC_015476	XLOC_015476	AC104532.2	chr19:5855884-5861864	hTERT	HER2	OK	0.514485	0.545806	0.0852598	-0.113373	0.909735	0.999981	no
XLOC_005700	XLOC_005700	AC104563.14	chr11:27559729-27560223	hTERT	HER2	OK	262.351	320.812	0.290226	-0.83976	0.401043	0.999981	no
XLOC_014327	XLOC_014327	AC104564.11-1	chr17:24911816-24918168	hTERT	HER2	OK	3.38589	3.0568	-0.147513	0.28448	0.776043	0.999981	no
XLOC_014128	XLOC_014128	AC104581.22-2	chr17:7758928-7759979	hTERT	HER2	OK	1.09797	1.04758	-0.0677797	0.0883888	0.929568	0.999981	no
XLOC_023863	XLOC_023863	AC104619.5	chr4:136186130-136186218	hTERT	HER2	OK	986.092	944.066	-0.0628346	0.122985	0.902119	0.999981	no
XLOC_024421	XLOC_024421	AC104663.3	chr4:108343954-108344530	hTERT	HER2	OK	0.161611	0.432066	1.41873	-1.17615	0.239534	0.999981	no
XLOC_024312	XLOC_024312	AC104687.3	chr4:78089918-78178791	hTERT	HER2	OK	37.3748	30.6201	-0.287588	0.141891	0.887166	0.999981	no
XLOC_029095	XLOC_029095	AC104692.1	chr7:151462946-151764023	hTERT	HER2	OK	17.8496	17.2312	-0.0508673	0.0210837	0.983179	0.999981	no
XLOC_021818	XLOC_021818	AC104740.2	chr3:22398293-22572731	hTERT	HER2	OK	226.366	287.04	0.342594	-0.941967	0.346209	0.999981	no
XLOC_029916	XLOC_029916	AC104843.3	chr7:151930236-151930912	hTERT	HER2	OK	52.9424	69.7404	0.39757	-0.72213	0.470214	0.999981	no
XLOC_030180	XLOC_030180	AC104995.4,KIAA0146	chr8:48336094-48811028	hTERT	HER2	OK	7.19486	9.19648	0.354116	-0.817731	0.413511	0.999981	no
XLOC_030608	XLOC_030608	AC105001.3-1	chr8:10659884-10734796	hTERT	HER2	OK	18.7469	16.0217	-0.226625	0.542322	0.587597	0.999981	no
XLOC_030222	XLOC_030222	AC105015.3	chr8:62277463-62278340	hTERT	HER2	OK	8.51948	10.6516	0.322232	-0.609383	0.54227	0.999981	no
XLOC_028754	XLOC_028754	AC105052.3-2	chr7:101907432-102107091	hTERT	HER2	OK	15.2654	12.9639	-0.235766	0.0408405	0.967423	0.999981	no
XLOC_030495	XLOC_030495	AC105219.6-1	chr8:144850311-144852572	hTERT	HER2	OK	0.332221	0.309087	-0.104129	0.128628	0.897652	0.999981	no
XLOC_024491	XLOC_024491	AC105383.3	chr4:134289919-134332181	hTERT	HER2	OK	1187.93	875.519	-0.440241	0.985299	0.324477	0.999981	no
XLOC_022674	XLOC_022674	AC105749.2-1	chr3:36843314-36877415	hTERT	HER2	OK	0.297766	0.180823	-0.719598	1.03819	0.299183	0.999981	no
XLOC_000595	XLOC_000595	AC105754.3	chr1:52380633-52584946	hTERT	HER2	OK	0.913676	0.6816	-0.422756	0.101154	0.919428	0.999981	no
XLOC_023484	XLOC_023484	AC105916.4	chr4:9303579-9313951	hTERT	HER2	OK	0.192029	0.499584	1.3794	-1.5179	0.129039	0.999981	no
XLOC_021981	XLOC_021981	AC105935.2-2,RBM6	chr3:49952480-50089685	hTERT	HER2	OK	13.3181	12.6082	-0.0790275	0.209719	0.833887	0.999981	no
XLOC_023214	XLOC_023214	AC106708.7-1	chr3:158010033-158011215	hTERT	HER2	OK	22.4875	21.6205	-0.0567228	0.133676	0.893658	0.999981	no
XLOC_023213	XLOC_023213	AC106708.7-2	chr3:157915141-157915411	hTERT	HER2	OK	2.23505	3.24961	0.539959	-0.63358	0.526355	0.999981	no
XLOC_012912	XLOC_012912	AC106782.5-2	chr16:30004582-30504511	hTERT	HER2	OK	4.00725	3.96914	-0.0137843	0.00770587	0.993852	0.999981	no
XLOC_012951	XLOC_012951	AC106785.3-18	chr16:34894778-34895049	hTERT	HER2	OK	0.139933	0.448479	1.6803	-0.970478	0.331808	0.999981	no
XLOC_012252	XLOC_012252	AC106788.3-1,AC106788.3-2	chr16:22370388-22409662	hTERT	HER2	OK	6.47462	5.57948	-0.214664	0.290608	0.771351	0.999981	no
XLOC_012253	XLOC_012253	AC106788.3-3	chr16:22432583-22455333	hTERT	HER2	OK	16.9791	12.6519	-0.42441	0.611816	0.540659	0.999981	no
XLOC_025362	XLOC_025362	AC106795.3-1	chr5:177235201-177243873	hTERT	HER2	OK	34.9981	41.7263	0.253682	-0.67391	0.500369	0.999981	no
XLOC_029860	XLOC_029860	AC106862.3	chr7:143083350-143085550	hTERT	HER2	OK	1.88806	1.8657	-0.0171804	0.0282244	0.977483	0.999981	no
XLOC_023809	XLOC_023809	AC106864.5-2	chr4:113825644-113826108	hTERT	HER2	OK	1.46017	1.39761	-0.0631783	0.0750421	0.940181	0.999981	no
XLOC_029732	XLOC_029732	AC106873.2	chr7:116380527-116657393	hTERT	HER2	OK	0.324215	0.313388	-0.0490037	0.0132899	0.989397	0.999981	no
XLOC_012926	XLOC_012926	AC106886.3-1	chr16:30676253-30681043	hTERT	HER2	OK	1.0428	1.9059	0.870005	-1.27147	0.203562	0.999981	no
XLOC_012928	XLOC_012928	AC106886.3-2	chr16:30739970-30740859	hTERT	HER2	OK	0.319141	0.670693	1.07146	-0.953675	0.340248	0.999981	no
XLOC_023820	XLOC_023820	AC106892.3	chr4:117738764-117740215	hTERT	HER2	OK	2.90072	1.95778	-0.567194	0.907042	0.364384	0.999981	no
XLOC_019092	XLOC_019092	AC106900.1	chr2:174921125-174968689	hTERT	HER2	OK	7.21525	6.36566	-0.180738	0.362946	0.716646	0.999981	no
XLOC_024599	XLOC_024599	AC107059.6-1	chr4:166348237-166463748	hTERT	HER2	OK	0.325401	0.534289	0.715402	-0.225094	0.821906	0.999981	no
XLOC_023998	XLOC_023998	AC107214.5	chr4:184641636-184642332	hTERT	HER2	OK	0.292932	0.179153	-0.709373	0.661688	0.508171	0.999981	no
XLOC_033359	XLOC_033359	AC107293.4	chrX:26676066-26676390	hTERT	HER2	OK	11.6981	14.8569	0.34486	-0.550263	0.582139	0.999981	no
XLOC_011313	XLOC_011313	AC107871.10	chr15:66334024-66334296	hTERT	HER2	OK	0.130056	0.673964	2.37354	-1.4249	0.154187	0.999981	no
XLOC_011898	XLOC_011898	AC107883.6	chr15:75187525-75331928	hTERT	HER2	OK	2.05649	2.21875	0.109563	-0.252116	0.800951	0.999981	no
XLOC_030207	XLOC_030207	AC107952.5,CHCHD7	chr8:57286868-57293728	hTERT	HER2	OK	17.3829	18.9106	0.121529	-0.245789	0.805846	0.999981	no
XLOC_005663	XLOC_005663	AC107956.8-2	chr11:17206367-17207311	hTERT	HER2	OK	34.5945	41.5364	0.263835	-0.645201	0.518797	0.999981	no
XLOC_011490	XLOC_011490	AC107976.4	chr15:93199705-93200535	hTERT	HER2	OK	2.45805	4.22976	0.783061	-1.15977	0.246144	0.999981	no
XLOC_014222	XLOC_014222	AC107983.3	chr17:18356417-18363695	hTERT	HER2	OK	0.27839	0.415561	0.577953	-0.725419	0.468195	0.999981	no
XLOC_013403	XLOC_013403	AC107983.5	chr17:18371595-18372500	hTERT	HER2	OK	0.22561	0.476392	1.07832	-0.689988	0.490201	0.999981	no
XLOC_023721	XLOC_023721	AC108021.3	chr4:86106994-86147192	hTERT	HER2	OK	0.587233	0.586564	-0.00164547	0.00210479	0.998321	0.999981	no
XLOC_019154	XLOC_019154	AC108047.4	chr2:191110889-191111031	hTERT	HER2	OK	412.121	372.808	-0.144636	0.300225	0.764005	0.999981	no
XLOC_023621	XLOC_023621	AC108048.6	chr4:63365138-63367107	hTERT	HER2	OK	3.59498	3.65147	0.0224971	-0.0393267	0.96863	0.999981	no
XLOC_024016	XLOC_024016	AC108073.3-2	chr4:189128411-189129432	hTERT	HER2	OK	0.468878	0.390714	-0.2631	0.277048	0.781744	0.999981	no
XLOC_024267	XLOC_024267	AC108078.3-1	chr4:70331167-70331342	hTERT	HER2	OK	5307.35	4472.62	-0.246872	0.705797	0.480314	0.999981	no
XLOC_025329	XLOC_025329	AC108104.2	chr5:173872916-173873916	hTERT	HER2	OK	0.731954	1.00704	0.460294	-0.590287	0.554998	0.999981	no
XLOC_024640	XLOC_024640	AC108142.1	chr4:183299800-183302613	hTERT	HER2	OK	3.6039	2.1959	-0.714749	1.2185	0.223033	0.999981	no
XLOC_024001	XLOC_024001	AC108477.5-1	chr4:184817435-184884878	hTERT	HER2	OK	1.71019	0	-1.79769e+308	-1.79769e+308	0.447373	0.999981	no
XLOC_017553	XLOC_017553	AC108479.2	chr2:88053289-88053716	hTERT	HER2	OK	13.5101	6.14183	-1.1373	1.70084	0.0889725	0.999981	no
XLOC_022498	XLOC_022498	AC108671.5	chr3:187168918-187180320	hTERT	HER2	OK	0.829169	0.795129	-0.0604763	0.0761274	0.939318	0.999981	no
XLOC_008787	XLOC_008787	AC108704.3	chr12:127843719-127874494	hTERT	HER2	OK	0	0.500315	1.79769e+308	1.79769e+308	0.439899	0.999981	no
XLOC_022917	XLOC_022917	AC108724.4-3	chr3:75863897-75917360	hTERT	HER2	OK	3.43729	4.32677	0.332018	-0.46884	0.639184	0.999981	no
XLOC_023295	XLOC_023295	AC108734.10	chr3:182088151-182088557	hTERT	HER2	OK	33.4201	41.3092	0.305749	-0.634791	0.525565	0.999981	no
XLOC_022522	XLOC_022522	AC108747.5-1,IL1RAP	chr3:191714584-191858537	hTERT	HER2	OK	22.0904	20.034	-0.140967	0.384472	0.700629	0.999981	no
XLOC_024185	XLOC_024185	AC108931.4	chr4:46420603-46421182	hTERT	HER2	OK	130.538	120.317	-0.117633	0.316776	0.751414	0.999981	no
XLOC_014495	XLOC_014495	AC109319.17-1	chr17:37130590-37144422	hTERT	HER2	OK	0.152119	0.277555	0.867576	-0.178917	0.858003	0.999981	no
XLOC_013681	XLOC_013681	AC109326.11	chr17:38576771-38719232	hTERT	HER2	OK	23.4695	25.3938	0.113686	-0.325825	0.744557	0.999981	no
XLOC_013974	XLOC_013974	AC109327.10	chr17:76130597-76131000	hTERT	HER2	OK	2.03542	1.5176	-0.423536	0.532158	0.594616	0.999981	no
XLOC_030696	XLOC_030696	AC109329.8	chr8:30329518-30329628	hTERT	HER2	OK	34.1444	22.9521	-0.573022	0.714008	0.475222	0.999981	no
XLOC_012818	XLOC_012818	AC109446.2	chr16:17097558-17097819	hTERT	HER2	OK	1.33839	0.440008	-1.60489	1.31897	0.18718	0.999981	no
XLOC_025754	XLOC_025754	AC109456.3-1	chr5:115448621-115656882	hTERT	HER2	OK	0.353095	1.06751	1.59612	-0.237515	0.812257	0.999981	no
XLOC_022888	XLOC_022888	AC109587.2,C3orf64	chr3:69107055-69145509	hTERT	HER2	OK	14.2026	9.15031	-0.634263	1.55542	0.119847	0.999981	no
XLOC_013116	XLOC_013116	AC109599.4	chr16:73203493-73204620	hTERT	HER2	OK	2.47281	2.22675	-0.151211	0.191821	0.847883	0.999981	no
XLOC_006743	XLOC_006743	AC109635.6	chr11:50195575-50214199	hTERT	HER2	OK	1.22614	0.811546	-0.595383	0.763209	0.445339	0.999981	no
XLOC_022113	XLOC_022113	AC109782.7	chr3:97978468-97979221	hTERT	HER2	OK	0.618286	0.843361	0.447876	-0.547862	0.583787	0.999981	no
XLOC_023890	XLOC_023890	AC109811.4	chr4:145987173-145987949	hTERT	HER2	OK	3.18941	3.148	-0.0188546	0.027165	0.978328	0.999981	no
XLOC_017683	XLOC_017683	AC109815.5	chr2:110826567-110826951	hTERT	HER2	OK	0.368711	0.550767	0.578953	-0.525372	0.599325	0.999981	no
XLOC_024377	XLOC_024377	AC109925.4	chr4:95590824-95591066	hTERT	HER2	OK	1.01042	0.208836	-2.27452	1.36475	0.172333	0.999981	no
XLOC_030510	XLOC_030510	AC110280.8	chr8:145443640-145456704	hTERT	HER2	OK	2.98631	2.51525	-0.247658	0.417161	0.676561	0.999981	no
XLOC_023684	XLOC_023684	AC110615.3-1	chr4:77000051-77042705	hTERT	HER2	OK	154.125	165.617	0.103753	-0.273524	0.78445	0.999981	no
XLOC_024218	XLOC_024218	AC110792.3	chr4:54547507-54547918	hTERT	HER2	OK	0.126317	0.51849	2.03726	-1.39276	0.163694	0.999981	no
XLOC_023562	XLOC_023562	AC110799.3	chr4:43595230-43596125	hTERT	HER2	OK	2.20011	4.75011	1.11039	-1.4549	0.145698	0.999981	no
XLOC_023444	XLOC_023444	AC110814.2	chr4:4400767-4594676	hTERT	HER2	OK	4.39691	2.81326	-0.644246	0.766533	0.443359	0.999981	no
XLOC_018901	XLOC_018901	AC110926.5-1	chr2:127731335-127768222	hTERT	HER2	OK	1.01616	0.51311	-0.985792	0.116577	0.907195	0.999981	no
XLOC_011082	XLOC_011082	AC111152.2	chr15:28123936-28124790	hTERT	HER2	OK	1.4379	1.07048	-0.425715	0.529635	0.596365	0.999981	no
XLOC_024240	XLOC_024240	AC111197.4	chr4:57524292-57671308	hTERT	HER2	OK	2.41503	0	-1.79769e+308	-1.79769e+308	0.477647	0.999981	no
XLOC_025120	XLOC_025120	AC112178.2	chr5:135792479-135793442	hTERT	HER2	OK	0.323671	0.215528	-0.586651	0.613426	0.539595	0.999981	no
XLOC_024809	XLOC_024809	AC112187.2	chr5:49964720-49965198	hTERT	HER2	OK	0.272628	0.00104645	-8.02529	0.678659	0.497354	0.999981	no
XLOC_022017	XLOC_022017	AC112215.3-1	chr3:52545660-52549584	hTERT	HER2	OK	20.9058	19.661	-0.0885708	0.15086	0.880086	0.999981	no
XLOC_018849	XLOC_018849	AC112229.4-1	chr2:110574934-110575338	hTERT	HER2	OK	1.11614	0.679278	-0.716449	0.700278	0.483753	0.999981	no
XLOC_018848	XLOC_018848	AC112229.4-2	chr2:110569012-110569923	hTERT	HER2	OK	0.310798	0.517665	0.736043	-0.579127	0.562504	0.999981	no
XLOC_024508	XLOC_024508	AC112236.3-1	chr4:140806371-140844857	hTERT	HER2	OK	0.45535	0.112188	-2.02105	0.212505	0.831713	0.999981	no
XLOC_023948	XLOC_023948	AC112247.5	chr4:165073127-165073854	hTERT	HER2	OK	2.04788	2.71795	0.408383	-0.558229	0.576688	0.999981	no
XLOC_023227	XLOC_023227	AC112491.4-2	chr3:162545282-162573362	hTERT	HER2	OK	0.0998612	0.344404	1.78611	-1.54549	0.122228	0.999981	no
XLOC_023154	XLOC_023154	AC112504.6-1	chr3:143066538-143066811	hTERT	HER2	OK	0.538768	0.546352	0.0201669	-0.0165227	0.986817	0.999981	no
XLOC_016845	XLOC_016845	AC112705.2	chr19:50527795-50528237	hTERT	HER2	OK	0.469008	0.435151	-0.108096	0.0994491	0.920782	0.999981	no
XLOC_007460	XLOC_007460	AC112777.7	chr12:20413463-20725148	hTERT	HER2	OK	543.484	855.365	0.654303	-1.61501	0.106308	0.999981	no
XLOC_022886	XLOC_022886	AC113171.3	chr3:67967526-67967650	hTERT	HER2	OK	3.2427	0.013952	-7.86059	0.672949	0.500979	0.999981	no
XLOC_030170	XLOC_030170	AC113191.13-2	chr8:43067817-43097480	hTERT	HER2	OK	3.13878	3.38073	0.10713	-0.181839	0.855709	0.999981	no
XLOC_025079	XLOC_025079	AC113367.2	chr5:130353485-130354020	hTERT	HER2	OK	0.652425	0.519656	-0.328253	0.362316	0.717116	0.999981	no
XLOC_025774	XLOC_025774	AC113398.3	chr5:124172417-124172823	hTERT	HER2	OK	3.25223	3.53357	0.119696	-0.159228	0.873489	0.999981	no
XLOC_025626	XLOC_025626	AC113404.3	chr5:75415059-75657172	hTERT	HER2	OK	27.2308	20.623	-0.400988	0.991343	0.321518	0.999981	no
XLOC_025706	XLOC_025706	AC113407.2-2	chr5:99412388-99412459	hTERT	HER2	OK	4.02501	3.20755	-0.32752	0.131817	0.895129	0.999981	no
XLOC_025708	XLOC_025708	AC113407.2-4	chr5:99412518-99412587	hTERT	HER2	OK	0.38782	0.218627	-0.826914	0.0982232	0.921755	0.999981	no
XLOC_013844	XLOC_013844	AC113554.9-1	chr17:58902696-58903188	hTERT	HER2	OK	0.405611	0.699785	0.786813	-0.768086	0.442436	0.999981	no
XLOC_015370	XLOC_015370	AC114341.9,PQLC1	chr18:75763408-75812605	hTERT	HER2	OK	22.2437	20.9381	-0.0872687	0.209812	0.833814	0.999981	no
XLOC_002335	XLOC_002335	AC114490.2	chr1:35213887-35216894	hTERT	HER2	OK	0.372399	0.517917	0.475871	-0.591559	0.554146	0.999981	no
XLOC_002804	XLOC_002804	AC114491.1	chr1:107914983-107915075	hTERT	HER2	OK	682.955	503.781	-0.438996	0.787593	0.430935	0.999981	no
XLOC_002299	XLOC_002299	AC114494.2-1	chr1:31733018-31733954	hTERT	HER2	OK	0.393578	0.310311	-0.342933	0.371326	0.710395	0.999981	no
XLOC_001966	XLOC_001966	AC114498.2-1	chr1:554741-554813	hTERT	HER2	OK	9.0912	0	-1.79769e+308	-1.79769e+308	0.123388	0.999981	no
XLOC_000010	XLOC_000010	AC114498.2-2	chr1:554814-554882	hTERT	HER2	OK	8.18492	5.91617	-0.468305	0.231449	0.816966	0.999981	no
XLOC_000011	XLOC_000011	AC114498.2-3,RP5-857K21.8	chr1:554882-555992	hTERT	HER2	OK	161.147	104.144	-0.629793	0.677701	0.497961	0.999981	no
XLOC_001967	XLOC_001967	AC114498.2-4	chr1:555999-556068	hTERT	HER2	OK	927.561	480.937	-0.947596	1.40812	0.159097	0.999981	no
XLOC_001968	XLOC_001968	AC114498.2-5	chr1:556069-556142	hTERT	HER2	OK	574.151	338.512	-0.762222	1.06772	0.285647	0.999981	no
XLOC_001969	XLOC_001969	AC114498.2-6	chr1:556238-556304	hTERT	HER2	OK	36.0553	13.5903	-1.40764	1.04818	0.294558	0.999981	no
XLOC_001970	XLOC_001970	AC114498.2-7	chr1:556316-557930	hTERT	HER2	OK	763.132	501.287	-0.606297	0.24022	0.81016	0.999981	no
XLOC_000013	XLOC_000013	AC114498.2-8	chr1:557931-557999	hTERT	HER2	OK	3.33287	5.14697	0.626959	-0.248307	0.803897	0.999981	no
XLOC_000015	XLOC_000015	AC114498.2-9	chr1:558706-558776	hTERT	HER2	OK	19.7945	11.2744	-0.812043	0.550567	0.581931	0.999981	no
XLOC_011125	XLOC_011125	AC114546.14	chr15:33057838-33067761	hTERT	HER2	OK	3.48153	4.19219	0.267982	-0.144824	0.88485	0.999981	no
XLOC_029521	XLOC_029521	AC114737.3-1	chr7:76435513-76436410	hTERT	HER2	OK	0.446322	0.352142	-0.341929	0.387074	0.698702	0.999981	no
XLOC_024590	XLOC_024590	AC114770.4	chr4:163562056-163562127	hTERT	HER2	OK	4.02501	3.20755	-0.32752	0.131817	0.895129	0.999981	no
XLOC_023762	XLOC_023762	AC114811.3	chr4:99880929-99881472	hTERT	HER2	OK	0.978377	1.27414	0.381062	-0.470383	0.638082	0.999981	no
XLOC_025519	XLOC_025519	AC114956.2	chr5:43522566-43550944	hTERT	HER2	OK	993.814	969.89	-0.0351551	0.0575292	0.954124	0.999981	no
XLOC_011959	XLOC_011959	AC115102.7,SEC11A	chr15:83013780-83060678	hTERT	HER2	OK	75.9908	77.5851	0.0299552	-0.0836544	0.933331	0.999981	no
XLOC_034493	XLOC_034493	AC115617.2,U6	chrX:48519351-48520430	hTERT	HER2	OK	2.40273	3.47622	0.532847	-0.785478	0.432174	0.999981	no
XLOC_023461	XLOC_023461	AC116316.4	chr4:7245274-7795463	hTERT	HER2	OK	8.66534	7.87757	-0.137504	0.119487	0.90489	0.999981	no
XLOC_025618	XLOC_025618	AC116337.2	chr5:74321773-74322218	hTERT	HER2	OK	2.85498	4.57155	0.679202	-0.925478	0.354717	0.999981	no
XLOC_024896	XLOC_024896	AC116340.3	chr5:71182495-71182698	hTERT	HER2	OK	5280.06	4648.89	-0.18367	0.512553	0.608264	0.999981	no
XLOC_025154	XLOC_025154	AC116353.2-2	chr5:139991500-140022247	hTERT	HER2	OK	34.5459	37.8838	0.133069	-0.32103	0.748187	0.999981	no
XLOC_025088	XLOC_025088	AC116366.4	chr5:131774226-131839635	hTERT	HER2	OK	0.474438	0.539998	0.186735	-0.178403	0.858407	0.999981	no
XLOC_014348	XLOC_014348	AC116407.18	chr17:27462689-27463722	hTERT	HER2	OK	6.51769	5.76605	-0.176776	0.30335	0.761623	0.999981	no
XLOC_015258	XLOC_015258	AC116447.10	chr18:31166632-31178405	hTERT	HER2	OK	23.5774	17.0203	-0.470148	0.214411	0.830226	0.999981	no
XLOC_005660	XLOC_005660	AC116533.11-2	chr11:17030153-17030421	hTERT	HER2	OK	0.313057	0.636409	1.02353	-0.727084	0.467174	0.999981	no
XLOC_011484	XLOC_011484	AC116903.3	chr15:90630061-90630914	hTERT	HER2	OK	2.11147	2.73675	0.374212	-0.536737	0.591449	0.999981	no
XLOC_015362	XLOC_015362	AC116904.7	chr18:70411053-70416040	hTERT	HER2	OK	2.06675	2.14784	0.0555256	-0.0910997	0.927413	0.999981	no
XLOC_008451	XLOC_008451	AC117378.8	chr12:55343648-55368213	hTERT	HER2	OK	0.282411	0	-1.79769e+308	-1.79769e+308	0.472903	0.999981	no
XLOC_023186	XLOC_023186	AC117395.5-2	chr3:151182654-151183785	hTERT	HER2	OK	21.2594	23.48	0.143328	-0.338062	0.735316	0.999981	no
XLOC_022112	XLOC_022112	AC117444.6-2	chr3:97820837-97821365	hTERT	HER2	OK	0.292237	0.0623748	-2.2281	1.34096	0.179933	0.999981	no
XLOC_022221	XLOC_022221	AC117472.3-3	chr3:122007423-122008282	hTERT	HER2	OK	2.06047	2.73395	0.408014	-0.572004	0.567319	0.999981	no
XLOC_030316	XLOC_030316	AC117834.6	chr8:93965040-93967189	hTERT	HER2	OK	4.67721	7.34547	0.651206	-1.18052	0.237793	0.999981	no
XLOC_029496	XLOC_029496	AC118138.2-1	chr7:74641635-74642061	hTERT	HER2	OK	0.159731	0.292373	0.87217	-0.609423	0.542244	0.999981	no
XLOC_029497	XLOC_029497	AC118138.2-2	chr7:74645564-74705533	hTERT	HER2	OK	2.27212	1.76541	-0.364032	0.52051	0.602708	0.999981	no
XLOC_023402	XLOC_023402	AC118278.4-2	chr4:43226-146496	hTERT	HER2	OK	2.06726	0	-1.79769e+308	-1.79769e+308	0.417516	0.999981	no
XLOC_013885	XLOC_013885	AC118653.6	chr17:67128716-67129172	hTERT	HER2	OK	3.43942	2.34571	-0.55214	0.734165	0.462848	0.999981	no
XLOC_013973	XLOC_013973	AC120024.22-1,AC120024.22-2	chr17:76003561-76026476	hTERT	HER2	OK	1.72072	3.16096	0.877352	-1.0402	0.298248	0.999981	no
XLOC_030179	XLOC_030179	AC120036.5-1	chr8:48187899-48188590	hTERT	HER2	OK	22.8486	23.9634	0.0687302	-0.146169	0.883788	0.999981	no
XLOC_012902	XLOC_012902	AC120114.2-1	chr16:29848777-29848962	hTERT	HER2	OK	0.379191	2.1625	2.5117	-1.50933	0.131214	0.999981	no
XLOC_030260	XLOC_030260	AC120194.6	chr8:71648226-71683158	hTERT	HER2	OK	0.481809	1.6426	1.76945	-0.0788808	0.937127	0.999981	no
XLOC_021973	XLOC_021973	AC121247.2-1	chr3:49281222-49289456	hTERT	HER2	OK	0	0.572697	1.79769e+308	1.79769e+308	0.413371	0.999981	no
XLOC_022879	XLOC_022879	AC121493.1	chr3:65314945-65999023	hTERT	HER2	OK	1.40251	1.85285	0.401742	-0.694968	0.487075	0.999981	no
XLOC_005628	XLOC_005628	AC122179.6-1	chr11:9550915-9567874	hTERT	HER2	OK	0	6.00821	1.79769e+308	1.79769e+308	0.422451	0.999981	no
XLOC_005629	XLOC_005629	AC122179.6-2	chr11:9550915-9567874	hTERT	HER2	OK	0.558301	2.44655	2.13164	-0.319083	0.749664	0.999981	no
XLOC_006471	XLOC_006471	AC123788.7-2	chr11:3379553-3400303	hTERT	HER2	OK	0.3762	0.842167	1.16261	-1.10163	0.270622	0.999981	no
XLOC_005525	XLOC_005525	AC123788.7-3	chr11:3379553-3400303	hTERT	HER2	OK	0.190652	0.285169	0.580877	-0.239183	0.810964	0.999981	no
XLOC_011978	XLOC_011978	AC124068.6	chr15:87432428-87546567	hTERT	HER2	OK	10.7297	9.83993	-0.124888	0.0887536	0.929278	0.999981	no
XLOC_005638	XLOC_005638	AC124276.5-1	chr11:11938976-11939310	hTERT	HER2	OK	0.64771	1.41991	1.13238	-1.08298	0.278818	0.999981	no
XLOC_005639	XLOC_005639	AC124276.5-2	chr11:11941122-11987493	hTERT	HER2	OK	2.06187	1.965	-0.0694205	0.00673252	0.994628	0.999981	no
XLOC_011003	XLOC_011003	AC124312.5	chr15:22873105-22881500	hTERT	HER2	OK	6.33755	3.87985	-0.707925	1.06989	0.284667	0.999981	no
XLOC_028592	XLOC_028592	AC124781.4-1	chr7:74017018-74076923	hTERT	HER2	OK	0.928985	0.896366	-0.0515674	0.0665606	0.946932	0.999981	no
XLOC_028593	XLOC_028593	AC124781.4-2	chr7:74080218-74080644	hTERT	HER2	OK	0.159731	0.292373	0.87217	-0.609423	0.542244	0.999981	no
XLOC_005665	XLOC_005665	AC124798.5	chr11:17329884-17355443	hTERT	HER2	OK	3.00988	3.50771	0.220825	-0.487505	0.6259	0.999981	no
XLOC_019215	XLOC_019215	AC125238.5-2	chr2:204337669-204337765	hTERT	HER2	OK	2.8035	0.0384822	-6.18689	0.62953	0.529002	0.999981	no
XLOC_007354	XLOC_007354	AC125494.2-2	chr12:6645903-6668930	hTERT	HER2	OK	1.21711	1.10368	-0.14114	0.0410254	0.967276	0.999981	no
XLOC_008064	XLOC_008064	AC125807.9	chr12:3050960-3051572	hTERT	HER2	OK	4.1225	4.20738	0.0294018	-0.0421315	0.966394	0.999981	no
XLOC_010975	XLOC_010975	AC126335.16-4	chr15:19624909-19634453	hTERT	HER2	OK	12.9627	9.69471	-0.4191	0.795809	0.426143	0.999981	no
XLOC_013463	XLOC_013463	AC126365.1	chr17:20560387-20581032	hTERT	HER2	OK	0.520503	0.903792	0.796086	-1.02256	0.306518	0.999981	no
XLOC_013464	XLOC_013464	AC126365.5-2	chr17:20619514-20620805	hTERT	HER2	OK	0.161051	0.290656	0.851793	-0.825788	0.408924	0.999981	no
XLOC_013465	XLOC_013465	AC126365.5-3	chr17:20629077-20629632	hTERT	HER2	OK	20.6738	16.8659	-0.293688	0.528476	0.597169	0.999981	no
XLOC_008611	XLOC_008611	AC126474.6	chr12:98926957-98927747	hTERT	HER2	OK	4.33602	5.71922	0.399447	-0.615186	0.538432	0.999981	no
XLOC_013711	XLOC_013711	AC126544.5-3	chr17:41069420-41069945	hTERT	HER2	OK	6.35038	8.75553	0.463352	-0.699814	0.484043	0.999981	no
XLOC_012820	XLOC_012820	AC126755.3-1	chr16:18319306-18348632	hTERT	HER2	OK	2.91345	2.62757	-0.148997	0.296561	0.766801	0.999981	no
XLOC_012821	XLOC_012821	AC126755.3-2	chr16:18359459-18374143	hTERT	HER2	OK	3.11646	2.26055	-0.463237	0.697958	0.485203	0.999981	no
XLOC_013977	XLOC_013977	AC127496.5-1	chr17:76591729-76593464	hTERT	HER2	OK	0.323493	0.374049	0.209491	-0.252093	0.800969	0.999981	no
XLOC_013975	XLOC_013975	AC127496.5-2	chr17:76133219-76554768	hTERT	HER2	OK	9.29187	9.16467	-0.0198865	0.0535568	0.957288	0.999981	no
XLOC_014853	XLOC_014853	AC127496.5-3	chr17:76617527-76622968	hTERT	HER2	OK	0.848816	0.990986	0.223412	-0.363192	0.716462	0.999981	no
XLOC_014852	XLOC_014852	AC127496.5-4	chr17:76591729-76593464	hTERT	HER2	OK	1.83032	0	-1.79769e+308	-1.79769e+308	0.424088	0.999981	no
XLOC_006472	XLOC_006472	AC127526.11-1	chr11:3427022-3427483	hTERT	HER2	OK	0.282677	0	-1.79769e+308	-1.79769e+308	0.0664665	0.999981	no
XLOC_014135	XLOC_014135	AC129492.6-1,VAMP2	chr17:8003145-8007017	hTERT	HER2	OK	8.71504	10.5588	0.276873	-0.438575	0.660969	0.999981	no
XLOC_031431	XLOC_031431	AC129778.3	chr9:42798655-42802270	hTERT	HER2	OK	0.357801	0.247259	-0.533139	0.522635	0.601228	0.999981	no
XLOC_031426	XLOC_031426	AC129778.5-1,CBWD7	chr9:42659316-42704941	hTERT	HER2	OK	3.71406	3.3612	-0.144019	0.19542	0.845064	0.999981	no
XLOC_031428	XLOC_031428	AC129778.7	chr9:42741661-42742046	hTERT	HER2	OK	0.576938	0.159085	-1.85862	1.30167	0.19303	0.999981	no
XLOC_022136	XLOC_022136	AC129803.3	chr3:101426907-101427607	hTERT	HER2	OK	0.691869	0.543553	-0.348078	0.413192	0.679466	0.999981	no
XLOC_006457	XLOC_006457	AC129929.5-1	chr11:2313117-2313555	hTERT	HER2	OK	15.4441	18.5563	0.264854	-0.460411	0.645221	0.999981	no
XLOC_030585	XLOC_030585	AC130365.5-1	chr8:7785928-7787496	hTERT	HER2	OK	1.50886	2.12131	0.491496	-0.732769	0.463699	0.999981	no
XLOC_012815	XLOC_012815	AC130651.2-1	chr16:15933054-15933654	hTERT	HER2	OK	0.972087	1.23095	0.340617	-0.408968	0.682563	0.999981	no
XLOC_014497	XLOC_014497	AC130686.6	chr17:37211724-37222381	hTERT	HER2	OK	12.8683	15.4064	0.259702	-0.624782	0.532114	0.999981	no
XLOC_014031	XLOC_014031	AC130689.8-1	chr17:1680094-1748119	hTERT	HER2	OK	21.126	23.7706	0.170162	-0.0934496	0.925546	0.999981	no
XLOC_013215	XLOC_013215	AC130689.8-2	chr17:1748864-1749598	hTERT	HER2	OK	0.258331	0.265419	0.0390475	-0.0359106	0.971354	0.999981	no
XLOC_014279	XLOC_014279	AC131055.10-10	chr17:21950464-21950532	hTERT	HER2	OK	16.8962	0.124827	-7.08063	0.708007	0.478941	0.999981	no
XLOC_008339	XLOC_008339	AC131157.4-2,KIAA1602	chr12:48471201-48508475	hTERT	HER2	OK	4.04002	3.87301	-0.0609082	0.118856	0.905389	0.999981	no
XLOC_008725	XLOC_008725	AC131238.3	chr12:116987864-117026136	hTERT	HER2	OK	3.36516	2.3678	-0.507129	0.946051	0.344122	0.999981	no
XLOC_006668	XLOC_006668	AC131263.6-1	chr11:33017719-33139613	hTERT	HER2	OK	5.91386	6.19073	0.0660094	-0.0439245	0.964965	0.999981	no
XLOC_030527	XLOC_030527	AC131281.7	chr8:153197-187342	hTERT	HER2	OK	3.13088	3.40038	0.119125	-0.160821	0.872235	0.999981	no
XLOC_030292	XLOC_030292	AC132219.3	chr8:82874376-82916990	hTERT	HER2	OK	0.373484	0.498026	0.415176	-0.166683	0.867619	0.999981	no
XLOC_013995	XLOC_013995	AC132872.17-1	chr17:77795534-77824862	hTERT	HER2	OK	0.768694	0.90057	0.228429	-0.0133684	0.989334	0.999981	no
XLOC_012299	XLOC_012299	AC133555.3-2	chr16:29361069-29383801	hTERT	HER2	OK	0.470895	0.121166	-1.95842	0.150695	0.880217	0.999981	no
XLOC_012891	XLOC_012891	AC133555.3-3	chr16:29402510-29406470	hTERT	HER2	OK	2.61618	3.3559	0.359237	-0.294204	0.768602	0.999981	no
XLOC_012364	XLOC_012364	AC133561.4	chr16:33685728-33694032	hTERT	HER2	OK	0.590252	0.995675	0.754343	-1.09743	0.272454	0.999981	no
XLOC_017549	XLOC_017549	AC133644.1	chr2:87536001-87687439	hTERT	HER2	OK	53.8543	43.1916	-0.318312	0.589081	0.555807	0.999981	no
XLOC_018712	XLOC_018712	AC133644.3-1	chr2:87536001-87687439	hTERT	HER2	OK	0.500159	0.230018	-1.12064	0.30872	0.757535	0.999981	no
XLOC_023514	XLOC_023514	AC133961.3	chr4:25524916-25540531	hTERT	HER2	OK	14.5475	16.2878	0.163016	-0.325983	0.744437	0.999981	no
XLOC_018293	XLOC_018293	AC134873.2	chr2:242679517-242729712	hTERT	HER2	OK	0.986575	0.973808	-0.0187907	0.0234626	0.981281	0.999981	no
XLOC_035503	XLOC_035503	AC134878.3-1	chrY:11769480-11830682	hTERT	HER2	OK	0.77365	0.908539	0.231868	-0.287554	0.773688	0.999981	no
XLOC_012930	XLOC_012930	AC135048.2-1	chr16:30841417-30841786	hTERT	HER2	OK	0.655087	0.198291	-1.72407	1.30259	0.192716	0.999981	no
XLOC_012933	XLOC_012933	AC135050.5	chr16:30993262-31007631	hTERT	HER2	OK	1.11053	0.901521	-0.300815	0.200219	0.841309	0.999981	no
XLOC_034284	XLOC_034284	AC135254.2	chrX:9714495-9877481	hTERT	HER2	OK	2.30016	2.27303	-0.0171122	0.0139595	0.988862	0.999981	no
XLOC_025855	XLOC_025855	AC135457.2-2	chr5:138760152-138767676	hTERT	HER2	OK	1.60817	2.31296	0.524315	-0.736257	0.461574	0.999981	no
XLOC_025778	XLOC_025778	AC135791.2-1	chr5:126026918-126027241	hTERT	HER2	OK	3.67041	2.43594	-0.59146	0.770167	0.441201	0.999981	no
XLOC_006740	XLOC_006740	AC135977.5	chr11:49411600-49412566	hTERT	HER2	OK	2.25943	2.78479	0.301608	-0.430161	0.667078	0.999981	no
XLOC_011588	XLOC_011588	AC135983.4-1	chr15:30606297-30608228	hTERT	HER2	OK	2.95649	2.17297	-0.444214	0.572477	0.566999	0.999981	no
XLOC_011415	XLOC_011415	AC135995.7-3	chr15:80451513-80535839	hTERT	HER2	OK	0.959869	0.820693	-0.225996	0.0602336	0.95197	0.999981	no
XLOC_011417	XLOC_011417	AC135995.7-4	chr15:80543905-80585378	hTERT	HER2	OK	0.606602	0.583997	-0.0547897	0.0431787	0.965559	0.999981	no
XLOC_011931	XLOC_011931	AC135995.7-5	chr15:80543905-80585378	hTERT	HER2	OK	2.41571	2.64763	0.132255	-0.214121	0.830453	0.999981	no
XLOC_012203	XLOC_012203	AC136443.3-1	chr16:14713046-14727651	hTERT	HER2	OK	2.27673	1.76745	-0.365296	0.434703	0.663778	0.999981	no
XLOC_012204	XLOC_012204	AC136443.3-2	chr16:14752170-14766771	hTERT	HER2	OK	2.29665	1.7324	-0.406755	0.478824	0.632064	0.999981	no
XLOC_012215	XLOC_012215	AC136619.3-1,AC136619.3-2,AC138969.4	chr16:16322750-16395300	hTERT	HER2	OK	10.5122	8.69526	-0.273767	0.393543	0.693919	0.999981	no
XLOC_026042	XLOC_026042	AC136632.3-1	chr5:177545325-177546906	hTERT	HER2	OK	0.328905	0.42531	0.370844	-0.443644	0.6573	0.999981	no
XLOC_025366	XLOC_025366	AC136632.3-2	chr5:177414995-177415873	hTERT	HER2	OK	90.9032	97.9645	0.107927	-0.304396	0.760826	0.999981	no
XLOC_025367	XLOC_025367	AC136632.3-3	chr5:177473161-177485713	hTERT	HER2	OK	0.30919	0.233934	-0.402393	0.553089	0.580202	0.999981	no
XLOC_011951	XLOC_011951	AC136698.6-2,AC136698.6-3	chr15:82659067-82689892	hTERT	HER2	OK	5.43567	7.19569	0.404675	-0.170242	0.86482	0.999981	no
XLOC_011436	XLOC_011436	AC136704.9-3	chr15:82740880-82740964	hTERT	HER2	OK	0.127486	0.931771	2.86964	-0.375078	0.707603	0.999981	no
XLOC_025364	XLOC_025364	AC136940.2	chr5:177331333-177331888	hTERT	HER2	OK	3.41992	3.6451	0.0919974	-0.129899	0.896646	0.999981	no
XLOC_008693	XLOC_008693	AC137055.12	chr12:110566271-110608122	hTERT	HER2	OK	0.815676	1.43243	0.812397	-0.340541	0.733449	0.999981	no
XLOC_008133	XLOC_008133	AC137766.2	chr12:9440929-9446360	hTERT	HER2	OK	1.29361	1.18095	-0.131451	0.167274	0.867154	0.999981	no
XLOC_012810	XLOC_012810	AC137803.2	chr16:15365325-15371268	hTERT	HER2	OK	1.60222	1.11569	-0.522144	0.636744	0.524291	0.999981	no
XLOC_012625	XLOC_012625	AC138028.1-1	chr16:87300391-87330317	hTERT	HER2	OK	3.83178	1.5488	-1.30686	0.320474	0.748609	0.999981	no
XLOC_012626	XLOC_012626	AC138028.1-2	chr16:87330708-87335327	hTERT	HER2	OK	3.51062	3.39108	-0.0499825	0.104712	0.916604	0.999981	no
XLOC_025395	XLOC_025395	AC138031.2	chr5:180831569-180832035	hTERT	HER2	OK	0.834547	0.756155	-0.142313	0.162681	0.87077	0.999981	no
XLOC_030721	XLOC_030721	AC138356.3-1	chr8:37711436-37734474	hTERT	HER2	OK	1.32168	1.34666	0.0270231	-0.00750856	0.994009	0.999981	no
XLOC_002655	XLOC_002655	AC138392.2	chr1:78017896-78116667	hTERT	HER2	OK	39.1856	35.1696	-0.155994	0.291281	0.770836	0.999981	no
XLOC_001750	XLOC_001750	AC138393.2-1	chr1:222263051-222264932	hTERT	HER2	OK	0.250698	0.554122	1.14425	-1.34111	0.179884	0.999981	no
XLOC_015961	XLOC_015961	AC138534.2,AC138534.3	chr19:50680389-50697608	hTERT	HER2	OK	0.505719	0.377152	-0.423189	0.114486	0.908852	0.999981	no
XLOC_011543	XLOC_011543	AC138649.1	chr15:20709311-20709598	hTERT	HER2	OK	2.86006	2.7365	-0.0637171	0.0742684	0.940797	0.999981	no
XLOC_013471	XLOC_013471	AC138710.5-1	chr17:21348467-21348978	hTERT	HER2	OK	0.464973	0.586663	0.335385	-0.336924	0.736174	0.999981	no
XLOC_014273	XLOC_014273	AC138710.5-2	chr17:21373094-21373502	hTERT	HER2	OK	1.13088	1.65122	0.546082	-0.620105	0.535189	0.999981	no
XLOC_014274	XLOC_014274	AC138710.5-3	chr17:21395462-21395534	hTERT	HER2	OK	0	11.3665	1.79769e+308	1.79769e+308	0.0942021	0.999981	no
XLOC_013855	XLOC_013855	AC138744.2	chr17:59904365-59923631	hTERT	HER2	OK	1.10277	0.397324	-1.47274	0.275083	0.783253	0.999981	no
XLOC_013474	XLOC_013474	AC138761.4-1	chr17:21653999-21655891	hTERT	HER2	OK	9.54973	10.7146	0.166051	-0.351726	0.725044	0.999981	no
XLOC_029494	XLOC_029494	AC138783.10-2	chr7:74334001-74352585	hTERT	HER2	OK	1.97866	2.51405	0.345488	-0.403186	0.686812	0.999981	no
XLOC_012206	XLOC_012206	AC138932.4-1,NPIP	chr16:14924159-14953402	hTERT	HER2	OK	7.62699	6.58034	-0.212951	0.382903	0.701792	0.999981	no
XLOC_024741	XLOC_024741	AC138940.3	chr5:21786731-22889488	hTERT	HER2	OK	11.8537	13.3354	0.169929	-0.315062	0.752714	0.999981	no
XLOC_024737	XLOC_024737	AC138951.2-2	chr5:21495406-21510297	hTERT	HER2	OK	3.3894	1.52261	-1.15448	1.82616	0.0678269	0.999981	no
XLOC_024738	XLOC_024738	AC138951.2-3	chr5:21527188-21534042	hTERT	HER2	OK	1.28442	1.85576	0.530897	-0.476942	0.633403	0.999981	no
XLOC_025341	XLOC_025341	AC138956.3	chr5:175735851-175736254	hTERT	HER2	OK	1.31395	1.80857	0.46094	-0.551929	0.580997	0.999981	no
XLOC_021851	XLOC_021851	AC138972.8-2	chr3:32701701-32790358	hTERT	HER2	OK	0.431761	0.703422	0.704157	-0.180167	0.857022	0.999981	no
XLOC_005504	XLOC_005504	AC139143.1	chr11:1770358-1770676	hTERT	HER2	OK	3.64481	2.93827	-0.310876	0.399481	0.689539	0.999981	no
XLOC_006449	XLOC_006449	AC139143.2	chr11:1780694-1781901	hTERT	HER2	OK	0.442907	0.174288	-1.34553	1.47477	0.140274	0.999981	no
XLOC_013979	XLOC_013979	AC139149.5-1	chr17:76987560-77047953	hTERT	HER2	OK	1.49937	2.08759	0.477483	-1.04717	0.295023	0.999981	no
XLOC_012809	XLOC_012809	AC139256.5-2	chr16:14976486-15140696	hTERT	HER2	OK	1.66122	1.71578	0.0466217	-0.0196124	0.984353	0.999981	no
XLOC_024884	XLOC_024884	AC139277.2	chr5:69252308-69310192	hTERT	HER2	OK	0.521291	0.54378	0.0609358	-0.0551599	0.956011	0.999981	no
XLOC_011929	XLOC_011929	AC139425.3-1	chr15:80423525-80424708	hTERT	HER2	OK	0.131055	0.262555	1.00244	-0.799574	0.423958	0.999981	no
XLOC_011930	XLOC_011930	AC139425.3-2	chr15:80451513-80535839	hTERT	HER2	OK	586.832	653.959	0.156252	-0.440907	0.65928	0.999981	no
XLOC_021852	XLOC_021852	AC139452.4	chr3:32802141-32802612	hTERT	HER2	OK	1.46918	1.68189	0.195075	-0.247341	0.804644	0.999981	no
XLOC_023089	XLOC_023089	AC139617.6	chr3:129927668-130016329	hTERT	HER2	OK	4.50446	3.97725	-0.179583	0.0432246	0.965523	0.999981	no
XLOC_008366	XLOC_008366	AC139768.14	chr12:49925399-49950473	hTERT	HER2	OK	20.2044	14.0777	-0.521265	1.0138	0.310678	0.999981	no
XLOC_025475	XLOC_025475	AC139792.2	chr5:34210909-34254205	hTERT	HER2	OK	0.707813	0.99252	0.487728	-0.48663	0.62652	0.999981	no
XLOC_024888	XLOC_024888	AC139834.2	chr5:70127357-70185264	hTERT	HER2	OK	0.362606	0.54378	0.584622	-0.498156	0.618374	0.999981	no
XLOC_008102	XLOC_008102	AC140077.17	chr12:7058090-7136272	hTERT	HER2	OK	0.857278	1.33262	0.63643	-0.923727	0.355629	0.999981	no
XLOC_025596	XLOC_025596	AC140134.2-1	chr5:69424620-69460019	hTERT	HER2	OK	0.432662	0.401788	-0.106808	0.150703	0.88021	0.999981	no
XLOC_025597	XLOC_025597	AC140134.2-2	chr5:69470445-69590632	hTERT	HER2	OK	2.45013	2.20879	-0.149602	0.155541	0.876395	0.999981	no
XLOC_017788	XLOC_017788	AC140481.5	chr2:131085523-131132169	hTERT	HER2	OK	7.85754	8.46107	0.106763	-0.206826	0.836146	0.999981	no
XLOC_017678	XLOC_017678	AC140485.3	chr2:109381462-109616530	hTERT	HER2	OK	0.207463	0.479214	1.20781	-1.44777	0.147682	0.999981	no
XLOC_008262	XLOC_008262	AC140847.4-2	chr12:34263580-34263878	hTERT	HER2	OK	3.56823	3.56172	-0.00263256	0.00327418	0.997388	0.999981	no
XLOC_012121	XLOC_012121	AC141586.2-2	chr16:2593351-2633298	hTERT	HER2	OK	1.77683	1.43435	-0.308904	0.440849	0.659322	0.999981	no
XLOC_012715	XLOC_012715	AC141586.2-3	chr16:2593351-2633298	hTERT	HER2	OK	1.17353	1.02772	-0.191401	0.198884	0.842354	0.999981	no
XLOC_012355	XLOC_012355	AC142381.2-2	chr16:31894361-31922104	hTERT	HER2	OK	1.39456	1.1866	-0.23298	0.343451	0.731259	0.999981	no
XLOC_034512	XLOC_034512	AC142496.2	chrX:49284058-49284959	hTERT	HER2	OK	15.986	20.2489	0.341036	-0.740234	0.459158	0.999981	no
XLOC_024063	XLOC_024063	AC143342.3	chr4:3994416-4008064	hTERT	HER2	OK	1.08305	1.99203	0.879136	-1.37986	0.167631	0.999981	no
XLOC_028247	XLOC_028247	AC144411.2	chr7:555360-795716	hTERT	HER2	OK	0.503156	0.405807	-0.310214	0.0510541	0.959282	0.999981	no
XLOC_026037	XLOC_026037	AC145098.2-2	chr5:176879396-176914114	hTERT	HER2	OK	3.38322	3.06169	-0.144071	0.282626	0.777464	0.999981	no
XLOC_025591	XLOC_025591	AC145132.2,TAF9	chr5:68683310-68746384	hTERT	HER2	OK	99.8279	116.897	0.227724	-0.46302	0.64335	0.999981	no
XLOC_024878	XLOC_024878	AC145132.2-1	chr5:68665459-68665930	hTERT	HER2	OK	17.9176	23.6313	0.399323	-0.714353	0.475009	0.999981	no
XLOC_025590	XLOC_025590	AC145132.2-2	chr5:68612277-68664392	hTERT	HER2	OK	0.237309	0.583729	1.29853	-0.295435	0.767661	0.999981	no
XLOC_025604	XLOC_025604	AC145138.2-2	chr5:70533866-70621367	hTERT	HER2	OK	0.530154	0.633237	0.256334	-0.32268	0.746937	0.999981	no
XLOC_025593	XLOC_025593	AC145146.2-1	chr5:68823874-69042097	hTERT	HER2	OK	1.29168	1.57723	0.288148	-0.176015	0.860282	0.999981	no
XLOC_031120	XLOC_031120	AC145291.2	chr8:145388995-145391965	hTERT	HER2	OK	39.9365	47.7605	0.258111	-0.720775	0.471048	0.999981	no
XLOC_008002	XLOC_008002	AC145423.8	chr12:122508603-122516894	hTERT	HER2	OK	11.3234	10.5334	-0.104339	0.194738	0.845598	0.999981	no
XLOC_026027	XLOC_026027	AC146507.2	chr5:176493531-176655369	hTERT	HER2	OK	0.498023	0.683749	0.457255	-0.104293	0.916937	0.999981	no
XLOC_025598	XLOC_025598	AC146944.1-1	chr5:69826550-69832484	hTERT	HER2	OK	0.858731	1.32258	0.62308	-0.726873	0.467304	0.999981	no
XLOC_025599	XLOC_025599	AC146944.1-3	chr5:69847834-69886906	hTERT	HER2	OK	0.511625	0.612827	0.260394	-0.281332	0.778456	0.999981	no
XLOC_028245	XLOC_028245	AC147651.4	chr7:503420-526459	hTERT	HER2	OK	0.699383	0.556702	-0.329178	0.127655	0.898422	0.999981	no
XLOC_022681	XLOC_022681	ACAA1	chr3:38055699-38153619	hTERT	HER2	OK	33.4517	22.8594	-0.549291	1.35745	0.174639	0.999981	no
XLOC_015300	XLOC_015300	ACAA2	chr18:45563872-45593900	hTERT	HER2	OK	22.1621	31.3247	0.499206	-1.23459	0.216982	0.999981	no
XLOC_014393	XLOC_014393	ACACA	chr17:32516035-32841015	hTERT	HER2	OK	28.0366	33.8096	0.27012	-0.270674	0.786642	0.999981	no
XLOC_007903	XLOC_007903	ACACB	chr12:108061584-108190411	hTERT	HER2	OK	0.443551	0.779799	0.814002	-1.20531	0.228084	0.999981	no
XLOC_007923	XLOC_007923	ACAD10	chr12:110608284-110679284	hTERT	HER2	OK	3.10865	4.63149	0.575185	-1.10113	0.270842	0.999981	no
XLOC_023117	XLOC_023117	ACAD11	chr3:133759671-133923993	hTERT	HER2	OK	6.68774	7.00726	0.0673317	-0.0396938	0.968337	0.999981	no
[truncated: 34,120 more rows]
