# Supplementary material for: MYC regulates fatty acid metabolism through a multigenic program in claudin-low triple negative breast cancer
Source: Br J Cancer. 2020 Jan 16;122(6):868–84. doi: 10.1038/s41416-019-0711-3 (PMC7078291; doi:10.1038/s41416-019-0711-3)
Supplement: Supplementary file 5 — Supplementary Table S4 [file 41416_2019_711_MOESM5_ESM.xlsx]

## Sheet: Sheet1
Pathways	Gene Name	TERT	MYC	HER2
Lipid Transport	ADIPOR2	1	0.704044	0.994141
	CD36	1	812.684	5.1696
	LEPR	1	0.705018	0.709699
	SLC27A1	1	2.11368	1.29207
	SLC27A2	1	3.38987	2.07278
	SLC27A4	1	1.05671	0.725294
	SLC27A5	1	11.71	2.51745
	ABCG1	1	0.0370194	0.81017
	ABCG2	1	0.0436358	0.331102
	SCARB1	1	2.9445	1.36328
	SCARB2	1	1.20998	0.830896
	ABCA1	1	0.0152877	0.486597
Acyl-CoA Synthesis/hydrolysis	ACOT1	1	2.90096	0.960417
	ACOT7	1	0.284281	0.918357
	ACSL1	1	4.92598	1.15176
	ACSL3	1	0.572245	0.758865
	ACSL4	1	0.584544	0.977339
	ACSL5	1	20.6318	3.13941
	ACSM3	1	9.53135	2.08607
	ACSS2	1	1.59604	1.08702
	FABP3	1	9.24742	2.16771
	FABP4	1	0.328722	7.80089
	FABP5	1	1.85792	1.19187
Mitochondrial b-oxidation	ACAA2	1	1.66972	1.40443
	ACADL	1	4.88074	0.494505
	ACADM	1	1.97073	1.04842
	ACADS	1	3.26271	1.45808
	ACADVL	1	1.02541	0.799824
	ACAD8	1	1.33467	0.81571
	ACAD9	1	1.12342	1.06784
	ACAD10	1	1.62997	1.48022
	ACOT2	1	2.73896	0.819369
	ACOT9	1	0.602684	0.903476
	CPT1A	1	2.38924	1.67048
	CPT1B	1	0.563575	0.723226
	CPT2	1	1.94109	1.32008
	CRAT	1	3.94734	1.46128
	SCI	1	1.72104	0
	DECR1	1	1.63157	0.89152
	ETFA	1	1.27602	1.25738
	ETFB	1	2.20766	1.20648
	ETFDH	1	1.80387	1.0852
	HADHA	1	1.34528	1.00742
	HADHB	1	1.81721	1.08118
	HADH	1	2.48378	1.21793
	HIBCH	1	1.65932	0.861879
	SLC25A20	1	1.29559	0.891744
	SLC22A5	1	1.01549	0.660164
	TXNIP	1	3.54779	2.0802
	UCP2	1	1.49194	0.752756
	UCP3	1	1.09084	0.39013
	VDAC1	1	1.98178	1.2288
	VDAC2	1	1.12747	1.05116
	VDAC3	1	1.39643	1.03562
Ketogenesis/Ketolysis	ACAT1	1	2.27853	1.38702
	BDH	1	2.10795	1.36897
	HMGCL	1	1.82407	1.69121
	HMGCR	1	1.50847	0.789994
	HMGCRS1	1	1.60079	0.695151
Peroxisomal b-oxidation	ABCD2	1	4.58013	0.818522
	ABCD3	1	1.16186	0.985725
	ACAA1	1	0.6565	0.678876
	ACOT4	1	1.89352	0
	ACOT8	1	0.877505	0.944256
	ACOX1	1	1.07905	0.834839
	CROT	1	0.851537	0.592558
	DECR2	1	1.85538	1.11191
	ECH1	1	2.83823	1.30374
	EHHADH	1	0.774182	1.20202
	HACL1	1	1.01033	1.1627
	HSD17B4	1	1.4223	1.20657
	PECI	1	1.91295	1.16175
	PEX11A	1	1.4472	1.32366
Microsomal (w-hydroxylation)	ALDH3A1	1	115.538	1.58617
	ALDH3A2	1	1.6701	1.05135
	ALDH9A1	1	1.17588	0.951095
	CYP4X1	1	256.727	0
Lipogenesis	ACLY	1	1.30914	1.01074
	ACACA	1	1.17589	1.19819
	ACACB	1	1.89829	1.74649
	AGPAT2	1	0.780139	0.915982
	AGPAT3	1	1.15757	0.995869
	AGPAT5	1	1.42074	1.1208
	AGPAT6	1	0.722134	0.789012
	DGAT1	1	1.50847	0.789994
	DGAT2	1	1.60079	0.695151
	ELOVL5	1	1.08974	0.914602
	ELOVL6	1	0.903581	0.603224
	ELOVL7	1	0.0381763	0.587795
	FADS1	1	3.60538	1.36953
	FADS2	1	3.07467	1.73115
	FASN	1	1.64706	1.13075
	GPAM	1	2.07701	1.2753
	HSD17B12	1	1.28848	1.00971
	LPIN2	1	1.84223	1.4986
	MLYCD	1	1.90911	0.905492
	SCD	1	0.605263	0.794317
	SLC25A10	1	1.51811	0.993465
	SREBF1	1	1.03616	1.00643
	CHPT1	1	2.77241	1.43987
Lipases/Lipid droplet proteins	ADFP	1	1.93241	0
	CES1	1	4.58128	3.80877
	CES3	1	2.08515	0.513986
	CIDEC	1	1.63481	1.69325
	DAGLA	1	9.82	0.620067
	DAGLB	1	2.23	1.05878
	LIPA	1	0.884257	0.76657
	LIPE	1	0.505005	1.01661
	MGLL	1	0.0533503	0.594079
	PLIN	1	7.55882	1.06052
	PNPLA2	1	1.17297	1.23181
Lipoprotein uptake and metabolism	ANGPTL4	1	0.093421	0.603471
	LIPG	1	0.222954	0.533991
	LPL	1	84.4386	0.577611
	LRP3	1	32.07	0.0259155
	LRP4	1	3.67051	2.14997
	PCTP	1	0.570235	0.59372
	PLTP	1	0.555829	0.894374
	VLDLR	1	0.135261	0.549617
	APOD	1	8.82948	1.08979
	LDLR	1	0.338175	0.637096
	APOE	1	4.4072	0.903671
Cholesterol/Bile transport and metabolism	ABCA1	1	0.0152875	0.486597
	ABCB4	1	0.989851	1.55182
	CAV1	1	0.629694	1.05091
	CYP27A1	1	1.17794	1.33488
	NR1I3/FXR	1	0.460984	0.83401
	NR1H2/LXRB	1	0.857867	0.916672
	NR1H3/LXRA	1	3.36821	1.20301
	NPC1	1	0.568249	0.9284
	RAB9A	1	0.213113	0.942737
	SCARB2	1	1.20998	0.830896
	SLC10A1	1	0.968276	0
	SLC10A2	1	0	0.497982
Glucose/Glycerol transport and metabolism	AQP3	1	0.33422	0.511402
	GPD1	1	4.29245	0
	GPD2	1	0.780124	0.635921
	GYS2	1	0.980575	0
	LDHA	1	0.925385	1.13212
	PDK1	1	1.36264	1.06508
	PDK4	0	10	0.0338205
TCA Cycle enzymes	PDH1A	1	2.07644	1.25324
	PDHB	1	1.51604	1.11486
	PDHX	1	1.99622	1.26282
	CS	1	1.55828	1.10656
	ACO1	1	1.1826	0.968484
	ACO2	1	2.1962	0.970216
	IDH1	1	0.838237	0.589969
	IDH2	1	2.44887	1.59078
	IDH3A	1	1.11019	0.953916
	IDH3B	1	2.00802	1.37143
	IDH3G	1	1.55282	1.01831
	OGDH	1	1.33183	1.31409
	SUCLA2	1	1.1112	1.10273
	SUCLG1	1	1.85072	1.02436
	SUCLG2	1	2.16264	1.57039
	SDHA	1	1.21084	0.950354
	SDHB	1	1.7314	1.38381
	SDHC	1	1.27452	1.00497
	SDHD	1	2.36259	1.4307
	FH	1	2.33562	1.16117
	MDH1	1	1.64264	1.027
	MDH2	1	1.8899	1.34839
